# Supplementary material for: Synthesis and crystal structure of (NH4)[Ni3(HAsO4)(AsO4)(OH)2]
Source: Acta Crystallogr E Crystallogr Commun. 2024 Apr 26;80(Pt 5):527–31. doi: 10.1107/S2056989024003487 (PMC11074584; doi:10.1107/S2056989024003487)
Supplement: Supplementary file 1 [file e-80-00527-sup1.cif]

##############################################################################
#                                                                            #
# This CIF contains the data in a paper accepted for publication in          #
# Acta Crystallographica Section E. It conforms to the requirements of       #
# Notes for Authors for Acta Crystallographica Section E, and has been       #
# peer reviewed under the auspices of the IUCr Commission on Journals.       #
#                                                                            #
# Full details of the Crystallographic Information File format               #
# are given in the paper "The Crystallographic Information File (CIF):       #
# a New Standard Archive File for Crystallography" by S. R. Hall, F. H.      #
# Allen and I. D. Brown [Acta Cryst. (1991), A47, 655-685].                  #
#                                                                            #
# The current version of the core CIF dictionary is obtainable from          #
# ftp://ftp.iucr.org/pub/cif_core.dic.                                       #
#                                                                            #
# Software is freely available for graphical display of the structure(s)     #
# in this CIF. For information consult the CIF software page                 #
# http://www.iucr.org/resources/cif/software.                                #
#                                                                            #
# This file may be used for bona fide research purposes within the           #
# scientific community so long as proper attribution is given to the journal # 
# article from which it was obtained.                                        #
#                                                                            #
##############################################################################
data_I
_audit_creation_method     'SHELXL-2019/3'
_chemical_name_systematic
;
Ammonium trinickel(II) hydrogen arsenate arsenate dihydroxide
;
_chemical_name_common     ?
_chemical_formula_moiety     'H4 N1 +, As2 H3 Ni3 O10 -'
_chemical_formula_sum     'As2 H7 N Ni3 O10'
_chemical_formula_iupac     '(N H4) [Ni3 (H As O4) (As O4) (O H)2]'
_chemical_formula_weight     507.04
_chemical_melting_point     ?
_space_group_crystal_system     monoclinic
_space_group_name_H-M_alt     'C 2/m'
_space_group_name_Hall     '-C 2y'
loop_
    _space_group_symop_operation_xyz
    'x, y, z'
    '-x, y, -z'
    'x+1/2, y+1/2, z'
    '-x+1/2, y+1/2, -z'
    '-x, -y, -z'
    'x, -y, z'
    '-x+1/2, -y+1/2, -z'
    'x+1/2, -y+1/2, z'
_cell_length_a     10.178(2)
_cell_length_b     5.9156(11)
_cell_length_c     7.7158(14)
_cell_angle_alpha     90
_cell_angle_beta     112.658(14)
_cell_angle_gamma     90
_cell_volume     428.71(15)
_cell_formula_units_Z     2
_cell_measurement_reflns_used     7257
_cell_measurement_theta_min     4.07
_cell_measurement_theta_max     35.92
_cell_measurement_temperature     296(2)
_exptl_crystal_description     'block'
_exptl_crystal_colour     'light green'
_exptl_crystal_size_max     0.050
_exptl_crystal_size_mid     0.040
_exptl_crystal_size_min     0.030
_exptl_crystal_density_diffrn     3.928
_exptl_crystal_density_meas     ?
_exptl_crystal_density_method     ?
_exptl_crystal_F_000     488
_exptl_absorpt_coefficient_mu     14.228
_exptl_absorpt_correction_type     multi-scan
_exptl_absorpt_process_details
;
(<i>LANA</i>; Koziskova <i>et al.</i>,  2016)
;
_exptl_absorpt_correction_T_min     0.2808
_exptl_absorpt_correction_T_max     0.3451
_diffrn_ambient_temperature     296(2)
_diffrn_source     'Axo_Mo'
_diffrn_radiation_type     MoK\a
_diffrn_radiation_wavelength     0.71073
_diffrn_measurement_device_type     'Stoe Stadivari CCD'
_diffrn_measurement_method     'rotation method, \w scans'
_diffrn_detector_area_resol_mean     ?
_diffrn_reflns_number     3235
_diffrn_reflns_av_R_equivalents     ?
_diffrn_reflns_av_unetI/netI     0.0709
_diffrn_reflns_theta_min     2.861
_diffrn_reflns_theta_max     35.338
_diffrn_reflns_theta_full     25.242
_diffrn_measured_fraction_theta_max     0.937
_diffrn_measured_fraction_theta_full     0.939
_diffrn_reflns_limit_h_min     -16
_diffrn_reflns_limit_h_max     16
_diffrn_reflns_limit_k_min     -9
_diffrn_reflns_limit_k_max     9
_diffrn_reflns_limit_l_min     -12
_diffrn_reflns_limit_l_max     12
_refine_special_details
;
 Refined as a 3-component twin.
;
_reflns_number_total     3235
_reflns_number_gt     2214
_reflns_threshold_expression     'I > 2\s(I)'
_refine_ls_structure_factor_coef     Fsqd
_refine_ls_matrix_type     full
_refine_ls_R_factor_all     0.0950
_refine_ls_R_factor_gt     0.0675
_refine_ls_wR_factor_gt     0.1984
_refine_ls_wR_factor_ref     0.2288
_refine_ls_goodness_of_fit_ref     1.040
_refine_ls_restrained_S_all     1.039
_refine_ls_number_reflns     3235
_refine_ls_number_parameters     54
_refine_ls_number_restraints     2
_refine_ls_hydrogen_treatment     refxyz
_refine_ls_weighting_scheme     calc
_refine_ls_weighting_details
                      'w=1/[\s^2^(Fo^2^)+(0.1507P)^2^] where P=(Fo^2^+2Fc^2^)/3'
_atom_sites_solution_hydrogens     difmap
_atom_sites_solution_primary     ?
_atom_sites_solution_secondary     ?
_refine_ls_shift/su_max     0.000
_refine_ls_shift/su_mean     0.000
_refine_diff_density_max     2.953
_refine_diff_density_min     -2.295
_refine_ls_extinction_method     none
_refine_ls_extinction_coef     .
loop_
    _atom_type_symbol
    _atom_type_description
    _atom_type_scat_dispersion_real
    _atom_type_scat_dispersion_imag
    _atom_type_scat_source
    'H' 'H' 0.0000 0.0000
                         'International Tables Vol C Tables 4.2.6.8 and 6.1.1.4'
    'As' 'As' 0.0499 2.0058
                         'International Tables Vol C Tables 4.2.6.8 and 6.1.1.4'
    'N' 'N' 0.0061 0.0033
                         'International Tables Vol C Tables 4.2.6.8 and 6.1.1.4'
    'Ni' 'Ni' 0.3393 1.1124
                         'International Tables Vol C Tables 4.2.6.8 and 6.1.1.4'
    'O' 'O' 0.0106 0.0060
                         'International Tables Vol C Tables 4.2.6.8 and 6.1.1.4'
_computing_data_collection
;
X-AREA (Stoe, 2021)
;
_computing_cell_refinement
;
X-AREA (Stoe, 2021)
;
_computing_data_reduction
;
X-AREA (Stoe, 2021)
;
_computing_structure_solution
;
<i>SHELXT</i> (Sheldrick, 2015a)
;
_computing_structure_refinement
;
SHELXL (Sheldrick, 2015b)
;
_computing_molecular_graphics
;
DIAMOND (Brandenburg, 2016)
;
_computing_publication_material
;
publCIF (Westrip, 2010)
;
loop_
    _atom_site_type_symbol
    _atom_site_label
    _atom_site_fract_x
    _atom_site_fract_y
    _atom_site_fract_z
    _atom_site_U_iso_or_equiv
    _atom_site_adp_type
    _atom_site_calc_flag
    _atom_site_occupancy
    _atom_site_disorder_assembly
    _atom_site_disorder_group
    Ni Ni1 0.000000 0.000000 0.000000 0.0123(4) Uani d 1 . .
    Ni Ni2 0.250000 0.250000 0.000000 0.0125(4) Uani d 1 . .
    As As1 0.06863(12) 0.500000 0.23948(15) 0.0106(3) Uani d 1 . .
    O O1 0.2130(9) 0.500000 0.1813(13) 0.0131(14) Uani d 1 . .
    O O2 0.1181(11) 0.500000 0.4737(14) 0.0211(19) Uani d 1 . .
    O O3 -0.0309(6) 0.2619(10) 0.1642(9) 0.0130(10) Uani d 1 . .
    O O4 0.2077(9) 0.000000 0.1357(12) 0.0128(14) Uani d 1 . .
    N N1 0.000000 0.000000 0.500000 0.024(3) Uani d 1 . .
    H H1 0.03(2) 0.500000 0.48(7) 0.036 Uiso d 0.5 . .
    H H2 0.22(2) 0.000000 0.257(9) 0.036 Uiso d 1 . .
loop_
    _atom_site_aniso_label
    _atom_site_aniso_U_11
    _atom_site_aniso_U_22
    _atom_site_aniso_U_33
    _atom_site_aniso_U_12
    _atom_site_aniso_U_13
    _atom_site_aniso_U_23
    Ni1 0.0132(9) 0.0101(8) 0.0143(10) 0.000 0.0063(7) 0.000
    Ni2 0.0136(6) 0.0102(6) 0.0153(7) 0.0001(4) 0.0072(5) 0.0014(4)
    As1 0.0118(5) 0.0088(5) 0.0127(5) 0.000 0.0062(4) 0.000
    O1 0.014(3) 0.012(3) 0.016(4) 0.000 0.007(3) 0.000
    O2 0.024(4) 0.028(5) 0.012(4) 0.000 0.007(3) 0.000
    O3 0.012(2) 0.011(2) 0.016(3) -0.0018(18) 0.0063(19) -0.0019(18)
    O4 0.012(3) 0.012(3) 0.015(4) 0.000 0.006(3) 0.000
    N1 0.037(9) 0.016(6) 0.018(7) 0.000 0.011(6) 0.000
_geom_special_details
;
 All esds (except the esd in the dihedral angle between two l.s. planes)
 are estimated using the full covariance matrix.  The cell esds are taken
 into account individually in the estimation of esds in distances, angles
 and torsion angles; correlations between esds in cell parameters are only
 used when they are defined by crystal symmetry.  An approximate (isotropic)
 treatment of cell esds is used for estimating esds involving l.s. planes.
;
loop_
    _geom_bond_atom_site_label_1
    _geom_bond_atom_site_label_2
    _geom_bond_site_symmetry_2
    _geom_bond_distance
    _geom_bond_publ_flag
    Ni1 O4 . 1.965(8) ?
    Ni1 O4 5 1.965(8) ?
    Ni1 O3 5 2.100(6) ?
    Ni1 O3 6 2.100(6) ?
    Ni1 O3 2 2.100(6) ?
    Ni1 O3 . 2.100(6) ?
    Ni2 O4 7 1.954(6) ?
    Ni2 O4 . 1.954(6) ?
    Ni2 O3 8 2.099(6) ?
    Ni2 O3 2 2.099(6) ?
    Ni2 O1 . 2.166(7) ?
    Ni2 O1 7 2.166(7) ?
    As1 O2 . 1.679(10) ?
    As1 O1 . 1.693(9) ?
    As1 O3 6_565 1.701(6) ?
    As1 O3 . 1.701(6) ?
loop_
    _geom_angle_atom_site_label_1
    _geom_angle_atom_site_label_2
    _geom_angle_atom_site_label_3
    _geom_angle_site_symmetry_1
    _geom_angle_site_symmetry_3
    _geom_angle
    _geom_angle_publ_flag
    O4 Ni1 O4 . 5 180.0 ?
    O4 Ni1 O3 . 5 86.6(2) ?
    O4 Ni1 O3 5 5 93.4(2) ?
    O4 Ni1 O3 . 6 93.4(2) ?
    O4 Ni1 O3 5 6 86.6(2) ?
    O3 Ni1 O3 5 6 84.9(3) ?
    O4 Ni1 O3 . 2 86.6(2) ?
    O4 Ni1 O3 5 2 93.4(2) ?
    O3 Ni1 O3 5 2 95.1(3) ?
    O3 Ni1 O3 6 2 180.0(3) ?
    O4 Ni1 O3 . . 93.4(2) ?
    O4 Ni1 O3 5 . 86.6(2) ?
    O3 Ni1 O3 5 . 180.0 ?
    O3 Ni1 O3 6 . 95.1(3) ?
    O3 Ni1 O3 2 . 84.9(3) ?
    O4 Ni2 O4 7 . 180.0 ?
    O4 Ni2 O3 7 8 87.0(3) ?
    O4 Ni2 O3 . 8 93.1(3) ?
    O4 Ni2 O3 7 2 93.0(3) ?
    O4 Ni2 O3 . 2 86.9(3) ?
    O3 Ni2 O3 8 2 180.0 ?
    O4 Ni2 O1 7 . 87.6(3) ?
    O4 Ni2 O1 . . 92.4(3) ?
    O3 Ni2 O1 8 . 92.4(3) ?
    O3 Ni2 O1 2 . 87.6(3) ?
    O4 Ni2 O1 7 7 92.4(3) ?
    O4 Ni2 O1 . 7 87.6(3) ?
    O3 Ni2 O1 8 7 87.6(3) ?
    O3 Ni2 O1 2 7 92.4(3) ?
    O1 Ni2 O1 . 7 180.0(4) ?
    O2 As1 O1 . . 110.7(5) ?
    O2 As1 O3 . 6_565 105.1(3) ?
    O1 As1 O3 . 6_565 111.9(3) ?
    O2 As1 O3 . . 105.1(3) ?
    O1 As1 O3 . . 111.9(3) ?
    O3 As1 O3 6_565 . 111.8(4) ?
    As1 O1 Ni2 . . 123.8(3) ?
    As1 O1 Ni2 . 4 123.8(3) ?
    Ni2 O1 Ni2 . 4 86.1(3) ?
    As1 O3 Ni2 . 2 126.1(3) ?
    As1 O3 Ni1 . . 127.5(3) ?
    Ni2 O3 Ni1 2 . 89.0(2) ?
    Ni2 O4 Ni2 4_545 . 98.4(4) ?
    Ni2 O4 Ni1 4_545 . 97.4(3) ?
    Ni2 O4 Ni1 . . 97.4(3) ?
_shelx_space_group_comment
;
The symmetry employed for this shelxl refinement is uniquely defined
by the following loop, which should always be used as a source of
symmetry information in preference to the above space-group names.
They are only intended as comments.
;
_shelx_estimated_absorpt_T_min     0.536
_shelx_estimated_absorpt_T_max     0.675
_shelx_hkl_file
;
   0  -2   0 1611.04    6.82   1
   0  -2  -1  871.06    5.83   1
   0   2  -9   14.38    8.80   1
   0   4   0 8839.61   22.45   1
   0  -4  -1 1816.67   66.62   1
   0  -4  -2   11.01    4.97   1
   0   4  -3   56.58    7.75   1
   0   4  -4 2547.00   55.88   1
   0   4  -5 1137.59   35.56   1
   0   4  -6  198.38    9.36   1
   0   4  -7  179.52    8.15   1
   0   4  -8  822.78   33.55   1
   0   4  -9  280.12   11.24   1
   0   4 -10    6.64    6.72   1
   0  -6   0  323.52    9.80   1
   0  -6  -1   93.83    6.89   1
   0   6  -2  702.28   20.71   1
   0  -6  -3  198.20    8.80   1
   0  -6  -4  186.55    6.56   1
   0   6  -6  389.74   17.28   1
   0   6  -7  163.99   11.42   1
   0   6  -8   64.29    9.06   1
   0  -8   0 1758.70   40.91   1
   0  -8  -1  416.66   16.25   1
   0   8  -2   -0.27    7.64   1
   0  -8  -3   27.24    8.22   1
   0   8  -4  704.94   18.33   1
   0   8  -5  351.04   16.00   1
   0   8  -6   65.83   12.72   1
   1   3 -11  150.90   13.14   1
   1   3  -9   38.33   11.25   1
   1  -3  -6  460.47   10.40   1
   1  -3  -5   77.37    4.44   1
   1  -3  -4   66.46    3.90   1
   1   3  -2 1246.74  301.49   1
   1  -3  -1    3.45    1.38   1
  -1   3  -2 1701.65   10.45   1
  -1   3  -4  580.60    8.47   1
  -1   3  -5  167.32    8.77   1
  -1   3  -7  165.53   12.05   1
  -1   3  -9   -3.39   10.06   1
  -1   3 -10  100.73   10.85   1
   1  -5 -10  136.15   11.47   1
   1   5  -9   21.58   10.19   1
   1   5  -8   -1.02    6.61   1
   1   5  -7  216.71    7.87   1
   1  -5  -6  217.81    8.72   1
   1   5  -5  112.28    6.17   1
   1   5  -4   44.02    5.39   1
   1   5  -3  785.21   24.75   1
   1   5  -2 1180.17   26.73   1
  -1  -5   1    8.97    4.13   1
   1  -5   0  304.00    8.07   1
  -1   5  -1  389.18   12.13   1
   1  -5   2 1108.00   27.26   1
  -1   5  -3   22.15    5.75   1
  -1   5  -4  212.07    8.85   1
  -1   5  -5  116.03    7.14   1
  -1   5  -7   76.78    8.92   1
  -1  -5  -8   61.90    7.79   1
  -1   5  -9    3.46    9.16   1
   1   7  -8   -1.23    8.07   1
   1  -7  -7  186.28   13.11   1
   1  -7  -6  226.63   12.10   1
   1  -7  -5   29.17    8.47   1
   1  -7  -4   34.34    7.14   1
   1  -7  -3  258.91    8.20   1
  -1  -7   1    1.85    5.42   1
   1  -7   0   61.61    8.21   1
  -1   7  -1  250.00    6.24   1
  -1   7  -2  476.26   11.15   1
  -1   7  -3    0.36    6.62   1
  -1   7  -4  185.86   10.02   1
  -1  -7  -5   51.21    8.34   1
  -1   7  -6  418.85   17.00   1
  -1   7  -7   68.88   10.47   1
   1  -9  -4    8.21    9.73   1
   1   9  -3  206.60   11.07   1
   1  -9  -2  284.95    8.48   1
   1  -9  -1    3.86   12.46   1
  -1  -9   0   69.59   13.35   1
  -1  -9  -1   70.05   12.55   1
  -1  -9  -2  267.42    9.65   1
  -1  -9  -3    7.13    9.88   1
  -2   0   0  251.20    1.89   1
  -2   0  -1 2890.14    8.84   1
  -2   0  -3    2.97    4.32   1
  -2   0  -5  558.97    6.20   1
  -2   0  -6  413.31    6.93   1
   2   4 -10   43.91   13.85   1
   2   4  -9   77.97   11.52   1
   2  -4  -8   36.43    7.75   1
   2  -4  -7  541.60   10.67   1
   2  -4  -6  184.04    5.48   1
   2  -4  -5  203.60    9.72   1
   2  -4  -4   -1.34    3.05   1
   2  -4  -3 1226.47   23.11   1
   2  -4  -2  610.20    7.13   1
   2  -4  -1  121.17    3.93   1
   2  -4   0   89.09    4.28   1
   2  -4   1 1292.06   10.17   1
   2  -4   2  886.73   19.89   1
  -2   4  -3    7.79    3.67   1
  -2   4  -4  172.45    9.63   1
  -2   4  -5  374.02   11.60   1
  -2   4  -6  333.37   12.52   1
  -2   4  -7    1.18    5.46   1
  -2   4  -8   99.04   11.20   1
   2   6  -9  773.27   30.15   1
   2   6  -8  367.13   14.47   1
   2   6  -7   -0.46    6.82   1
   2   6  -6   44.01    8.22   1
   2  -6  -5  947.14   25.82   1
   2  -6  -4  981.16   29.35   1
   2  -6  -3  191.27    8.76   1
   2   6  -2  456.79   11.35   1
   2   6  -1 1699.93   27.60   1
   2  -6   0  952.60   22.92   1
  -2   6  -1    0.66    4.53   1
  -2   6  -2   94.71    6.75   1
  -2  -6  -3 1515.40   23.10   1
  -2   6  -4 1768.27   29.73   1
  -2  -6  -5   60.97   10.22   1
  -2   6  -6    2.13    6.68   1
  -2  -6  -7  164.72   10.72   1
  -2  -6  -8  548.01   20.41   1
   2   8  -6   62.46    7.48   1
   2   8  -5   61.69   10.98   1
   2  -8  -4    5.12    7.65   1
   2  -8  -3  338.58   15.30   1
   2   8  -2  171.99    8.60   1
   2  -8  -1   40.95    6.81   1
  -2  -8   0   17.85    6.94   1
   2  -8   1  319.17    9.38   1
  -2   8  -2  243.80   11.61   1
  -2   8  -3    4.36    7.75   1
  -2   8  -4   52.53    9.55   1
  -2   8  -5  106.29   10.37   1
   3  -1  -4  293.79    3.99   1
   3  -1  -2 1101.77   11.18   1
   3  -1  -1 1354.27    7.36   1
   3  -1   0  212.23    3.40   1
  -3  -1  -2  858.52    7.35   1
  -3  -1  -4    9.72    4.41   1
  -3  -1  -5  779.69   17.65   1
  -3  -1  -6  302.17    5.05   1
  -3   1 -10  193.72   13.64   1
   3   5 -10    7.60   14.95   1
   3   5  -9  122.38   11.27   1
   3   5  -8  112.76   13.67   1
   3  -5  -7  407.50   11.04   1
   3  -5  -6   84.10   10.51   1
   3  -5  -5  202.89   10.32   1
   3  -5  -4  142.86    7.03   1
   3  -5  -3  876.45   43.57   1
   3  -5  -2  283.82   17.12   1
   3  -5  -1  336.41    7.20   1
   3  -5   0    9.58    3.61   1
  -3   5  -1  703.66   17.46   1
  -3   5  -2  330.28   12.47   1
  -3   5  -3   92.92    7.49   1
  -3   5  -4    6.63    5.83   1
  -3   5  -5  429.68   10.04   1
  -3   5  -6  166.88   10.14   1
  -3  -5  -7   83.71    9.13   1
  -3   5  -8   39.31    9.74   1
   3  -7  -8   31.79   12.75   1
   3  -7  -7  246.23   14.09   1
   3  -7  -6   73.68    9.19   1
   3  -7  -5   72.02   10.23   1
   3   7  -4   54.29    9.06   1
   3   7  -3  339.26   14.81   1
   3  -7  -2   63.19    7.09   1
   3   7  -1  162.93    9.29   1
   3  -7   0   34.28    9.22   1
   3  -7   1  533.71   15.45   1
  -3  -7  -2  198.17    9.73   1
  -3   7  -3   77.22    7.03   1
  -3   7  -4    2.66    7.99   1
  -3   7  -5  246.90   12.32   1
  -3   7  -6  144.27   16.89   1
   3  -9  -4   35.30   10.98   1
   3  -9  -3  281.42   18.70   1
   3  -9  -2   74.38    8.81   1
   3  -9  -1   56.90   13.71   1
   3  -9   0   -0.34   14.66   1
  -3  -9  -1  157.77   13.19   1
  -3  -9  -2   94.24   14.35   1
   4   0 -10  776.50   15.93   1
   4   0  -9  799.79    8.40   1
   4   0  -8    9.99    6.97   1
   4   0  -7   50.28    6.34   1
   4   0  -6 3172.36   64.40   1
   4   0  -4  896.67    7.86   1
  -4   0   3   18.12    2.53   1
  -4   0   2  344.04    4.17   1
  -4   0   1 5220.27   12.89   1
  -4   0   0 3365.85   10.27   1
  -4   0  -1 1557.60   54.85   1
  -4   0  -4  321.72   10.11   1
  -4   0  -5    1.98    3.36   1
  -4   0  -6  318.86   14.82   1
  -4   0  -7 1375.79   51.48   1
  -4   0  -8  510.10   13.28   1
  -4   0  -9    4.34   12.28   1
   4   2  -6   -1.29    5.72   1
   4   2  -5  224.25   14.43   1
   4   2  -3 1778.35   10.42   1
   4   2  -2   85.97    5.62   1
  -4  -2   1  471.38   11.58   1
   4   2   0  586.69    6.41   1
  -4  -2  -1 1625.15   49.58   1
  -4  -2  -2  116.16    6.60   1
  -4  -2  -3  371.94    7.15   1
  -4  -2  -4   30.61    5.14   1
  -4  -2  -5  748.95   14.78   1
  -4  -2  -6  176.61    6.25   1
   4  -6  -8  165.06   13.64   1
   4  -6  -7  290.60   17.87   1
   4  -6  -6    8.31    7.25   1
   4  -6  -5   74.24    4.76   1
   4  -6  -4  200.57   10.74   1
   4  -6  -3  593.60   31.18   1
   4  -6  -2   10.73    6.66   1
   4  -6  -1  159.56    5.04   1
  -4  -6   0  153.73   11.87   1
   4  -6   1  655.40   11.50   1
  -4   6  -2   31.73    5.44   1
  -4   6  -3  150.26    7.54   1
  -4   6  -4   18.40    6.75   1
  -4   6  -5  361.93   17.70   1
  -4   6  -6   89.13    8.26   1
  -4   6  -7   21.96    8.34   1
   4  -8  -6  491.41   24.22   1
   4  -8  -5  896.52   31.97   1
   4  -8  -4  112.48   10.74   1
   4   8  -3   -0.69    7.70   1
   4   8  -2  187.98   12.92   1
   4  -8  -1  831.36   27.09   1
   4  -8   0  308.73   14.17   1
  -4  -8  -2  300.31    7.72   1
  -4   8  -3  566.94   25.70   1
  -4   8  -4   92.11   12.01   1
   5   1 -12  133.16   14.42   1
   5   1 -11   37.67   12.96   1
   5   1 -10  109.15   10.50   1
   5  -1  -9    8.15    8.09   1
   5   1  -8 1038.03   27.35   1
   5  -1  -7  484.94   20.08   1
   5   1  -6  206.55   12.60   1
   5   1  -5  240.83    7.71   1
   5   1  -3 1232.60   20.12   1
   5  -1  -2    4.39    3.45   1
   5  -1  -1  337.72   19.75   1
   5  -1   0 1420.39   26.63   1
  -5  -1  -1  303.40  284.33   1
  -5   1  -2   31.82    3.60   1
  -5   1  -3  314.55    6.88   1
  -5  -1  -4  264.71    8.51   1
  -5   1  -5  411.06    9.40   1
  -5   1  -6   42.95    5.82   1
  -5   1  -7   74.74    7.36   1
  -5  -1  -8   75.39    8.86   1
  -5  -1  -9  179.13   16.04   1
   5   3  -5  106.25    6.16   1
   5   3  -3  855.88   12.87   1
   5   3  -1  301.37    5.93   1
  -5  -3   0 1074.21   13.52   1
  -5  -3  -1 1059.43   38.71   1
  -5  -3  -2   27.55    2.80   1
  -5  -3  -3  287.73    9.19   1
  -5  -3  -4  152.55    6.59   1
  -5  -3  -5  309.34    7.93   1
   5  -7  -8  260.00   12.18   1
   5  -7  -7  128.58   12.69   1
   5  -7  -6   30.82    9.74   1
   5  -7  -5   16.40   10.53   1
   5  -7  -4  335.45   20.79   1
   5  -7  -3  263.45   14.79   1
   5  -7  -2   21.02    7.37   1
   5  -7  -1   92.46    7.11   1
   5  -7   0  330.99    9.08   1
  -5  -7  -1  540.80   86.81   1
  -5   7  -2   11.76    5.94   1
  -5   7  -3  111.84   15.33   1
  -5   7  -4   43.17   10.10   1
  -5   7  -5  121.45    9.74   1
   6   0 -12  131.02   13.61   1
   6   0 -11   -2.10    8.79   1
   6   0 -10  211.32   10.77   1
   6   0  -9  136.99   11.49   1
   6   0  -8  817.74   27.40   1
   6   0  -7  251.97    9.89   1
   6   0  -6  416.20   20.05   1
   6   0  -5   47.84    8.24   1
  -6   0   1    7.57    4.03   1
  -6   0   0 1152.55   26.95   1
  -6   0  -1  678.04    6.95   1
  -6   0  -2   65.49    3.37   1
  -6   0  -3   27.06    3.77   1
  -6   0  -4  596.29   10.34   1
  -6   0  -5  372.14   12.24   1
  -6   0  -6   13.86    5.06   1
  -6   0  -7  101.88    7.63   1
  -6   0  -8   88.44   10.78   1
   6   2 -12    3.07   13.01   1
   6   2 -11  100.40   13.52   1
   6   2 -10 1026.37   47.12   1
   6   2  -8  142.59    7.15   1
   6   2  -7  594.19   19.85   1
   6   2  -6 2636.60   83.07   1
   6   2  -5  440.79   14.00   1
   6   2  -4    2.49    3.43   1
   6   2  -3  816.45    9.87   1
   6   2  -2 7477.69   24.34   1
   6  -2  -1 3779.96  100.28   1
   6  -2   0   35.48    2.69   1
  -6  -2  -1    2.46    2.69   1
   6   2   2 1280.97   25.44   1
  -6   2  -3 1724.36   30.33   1
  -6  -2  -4  231.60    8.08   1
  -6  -2  -5  151.70    7.32   1
  -6   2  -6  524.99   16.03   1
  -6   2  -7  497.07   15.81   1
  -6   2  -8   13.14    7.43   1
   6   4 -11    2.18   13.77   1
   6   4  -5   19.73    6.19   1
   6   4  -3  448.96   14.24   1
   6   4  -2  211.45    8.20   1
   6   4  -1    6.78    4.19   1
   6   4   0  696.63   10.60   1
  -6  -4  -2   47.86    3.31   1
  -6  -4  -3   22.61    4.54   1
  -6  -4  -4  381.32   10.82   1
  -6  -4  -5  235.58    8.96   1
  -6  -4  -6   12.73    7.54   1
  -6  -4  -7   70.62    6.90   1
   7   1 -12  184.77   19.17   1
   7   1 -11    4.46   10.29   1
   7   1 -10   39.15    5.62   1
   7   1  -9  221.24   11.18   1
   7   1  -8  445.75   15.87   1
   7   1  -7   -0.31    5.59   1
   7   1  -6  262.59   10.73   1
   7   1  -5  436.61   11.79   1
   7  -1  -4 1519.88   39.01   1
   7   1  -3  142.23    6.06   1
   7   1  -2  428.89    7.28   1
   7   1  -1  123.58    4.24   1
   7  -1   0 1319.47   21.82   1
  -7   1  -1  160.15    5.89   1
  -7   1  -2  249.07    7.71   1
  -7   1  -3   -0.74    4.34   1
  -7   1  -4  714.17   13.16   1
  -7   1  -5  238.47    7.65   1
  -7   1  -6   18.78    6.31   1
  -7  -1  -7   28.86    6.89   1
  -7  -1  -8  115.47   10.08   1
   7   3 -11   -3.04    7.55   1
   7   3 -10   32.93   10.00   1
   7   3  -9  149.71    8.79   1
   7  -3  -8  289.13    5.45   1
   7   3  -7    2.63    6.37   1
   7   3  -6  201.75   10.81   1
   7  -3  -5  369.15   13.07   1
   7  -3  -4 1323.89   29.26   1
   7   3  -3   86.23    6.79   1
   7   3  -2  383.82    9.01   1
   7  -3  -1   62.34    5.67   1
   7   3   0 1080.81   28.52   1
  -7  -3  -1  161.02    7.09   1
  -7   3  -2  147.35    7.42   1
  -7   3  -3   -3.65    4.50   1
  -7  -3  -4  527.67   16.69   1
  -7  -3  -5  167.43    7.91   1
  -7  -3  -6   13.07    6.32   1
  -7  -3  -7   13.99    7.66   1
   7   5 -10   27.08   13.26   1
   7   5  -9  143.43   12.72   1
   7   5  -3   58.91    6.52   1
   7   5  -2  141.62    9.43   1
   7   5  -1   66.27    5.96   1
   7   5   0  625.17   12.44   1
  -7  -5  -1   58.91    7.00   1
  -7  -5  -3   -0.08    3.81   1
  -7  -5  -4  406.62   11.44   1
  -7  -5  -5  149.22   15.41   1
  -7  -5  -6   17.62    7.31   1
   8   0 -11  846.82   16.95   1
   8   0 -10  950.05   16.91   1
   8   0  -8   14.44    6.95   1
   8   0  -7  882.89   40.17   1
   8   0  -6 2326.05   55.26   1
   8   0  -5  448.47   13.89   1
   8   0  -4  633.93   13.15   1
   8   0  -3 1770.38   22.73   1
   8   0  -1    7.79    3.99   1
  -8   0   0   35.20    4.12   1
   8   0   1 1343.56   24.03   1
  -8   0  -2 3197.43   39.07   1
  -8   0  -3  365.76    7.35   1
  -8   0  -4   -0.70    6.43   1
  -8   0  -5   72.68    6.34   1
  -8   0  -6  668.81   18.87   1
  -8   0  -7  240.31   10.68   1
   8   2 -12   79.60   11.83   1
   8   2 -11   18.83   10.49   1
   8   2 -10    6.36   11.05   1
   8   2  -9  409.76   10.98   1
   8   2  -8  257.94   12.30   1
   8   2  -7   28.67    7.01   1
   8  -2  -6  108.17    7.73   1
   8  -2  -5  797.01   22.42   1
   8  -2  -4  716.54   18.81   1
   8   2  -3    6.15    3.81   1
   8  -2  -2  334.04   10.19   1
  -8  -2   1  532.71   10.71   1
   8   2   0  871.71   19.73   1
  -8  -2  -1   55.10    4.97   1
  -8   2  -2  214.89    7.09   1
  -8  -2  -3   70.65    5.64   1
  -8   2  -4  310.66    5.83   1
  -8   2  -5   32.54    6.85   1
  -8  -2  -6   64.11    7.36   1
  -8   2  -7   16.43    7.56   1
   8   4 -11  572.84   35.23   1
   8   4 -10  607.56   33.69   1
   8   4  -9   11.88    8.25   1
   8  -4  -8    9.50    7.82   1
   8  -4  -6 1373.22   40.34   1
   8  -4  -5  237.11   11.26   1
   8  -4  -4  309.78   12.95   1
   8  -4  -3 1112.78   28.50   1
   8  -4  -2 1449.54   27.70   1
   8  -4  -1   12.40    5.39   1
   8  -4   0   17.35    4.96   1
  -8   4  -1  802.36   23.15   1
  -8   4  -2 1793.77   46.52   1
  -8  -4  -3  236.37   11.85   1
  -8   4  -4   -0.26    6.56   1
  -8   4  -5   50.32    7.81   1
  -8  -4  -6  435.51   11.56   1
   9   1 -12   32.71   14.55   1
   9   1 -10   -1.19    7.01   1
   9  -1  -9  430.25   14.94   1
   9  -1  -8  255.36    9.73   1
   9   1  -7   70.22    7.50   1
   9  -1  -6   -1.42    4.97   1
   9   1  -5  710.75   16.52   1
   9  -1  -4  352.90    9.00   1
   9  -1  -3  118.90    5.72   1
   9   1  -2   44.32    4.77   1
  -9  -1   1  737.90   14.36   1
   9  -1   0  491.83   12.95   1
  -9  -1  -1   11.89    4.32   1
  -9   1  -2   61.81    5.41   1
  -9  -1  -3  295.22   12.64   1
  -9   1  -4  295.64    8.78   1
  -9  -1  -5    1.86    6.07   1
  -9   1  -6   81.67    8.93   1
   9   3 -11  108.44   13.84   1
   9   3 -10   -2.40    8.20   1
   9   3  -9  341.41   13.54   1
   9  -3  -8  180.11   10.57   1
   9  -3  -7   66.71    7.90   1
   9   3  -6   -1.56    6.45   1
   9  -3  -5  636.04   15.92   1
   9   3  -4  341.88   15.43   1
   9   3  -3   89.72    8.24   1
   9  -3  -2   50.60    6.68   1
   9   3  -1  505.30   12.88   1
   9   3   0  371.24   15.21   1
   9  -3   1    7.05    4.96   1
  -9   3  -2   29.59    4.34   1
  -9   3  -3  246.77   11.47   1
  -9   3  -4  216.00   11.37   1
  -9   3  -5    6.27    7.51   1
  -9  -3  -6   75.19    8.16   1
   9  -5 -10   -2.28    7.81   1
   9  -5  -9  248.42   16.83   1
   9   7  -7   50.88    9.21   1
   9   7  -6   -3.13    8.03   1
   9   7  -5  332.95   15.28   1
   9   7  -4  163.76   13.17   1
   9   7  -3   34.89    8.16   1
   9   7  -2   20.67   11.24   1
  -9  -7   0  161.86   12.06   1
  10   0 -12   -0.79   14.25   1
  10   0 -11   94.95   12.66   1
  10   0 -10   73.48   10.37   1
  10   0  -9  446.32   18.97   1
  10   0  -8   48.71   11.30   1
  10   0  -7  139.54    6.17   1
  10   0  -6   51.43    5.75   1
  10   0  -5  776.94   11.13   1
  10   0  -4  134.23    6.43   1
  10   0  -3  129.16    5.01   1
  10   0  -2   16.90    5.52   1
  10   0  -1  845.18   12.02   1
  10   0   0  129.54    8.10   1
 -10   0  -1  111.80    6.50   1
 -10   0  -2   25.21    7.65   1
 -10   0  -3  405.62   14.15   1
 -10   0  -4  179.77    9.92   1
 -10   0  -5   17.48   12.35   1
 -10   0  -6   29.59    6.38   1
  10  -2 -11  551.48   24.94   1
  10   2 -10   40.87    6.81   1
  10   2  -9    0.90    6.99   1
  10  -2  -8  547.81   20.23   1
  10   2  -7 2206.42   21.85   1
  10   2  -6  627.77   24.57   1
  10  -2  -5    2.57    5.50   1
  10   2  -4  115.00    8.30   1
  10   2  -3 1510.24   30.47   1
  10  -2  -2 1137.08   18.61   1
  10  -2  -1  140.45    7.84   1
 -10  -2   0  396.54   13.46   1
 -10   2  -1  880.83   20.21   1
 -10  -2  -2  375.91   14.03   1
 -10   2  -3    3.92    6.27   1
 -10   2  -4   78.37    7.78   1
 -10  -2  -5  529.91   17.81   1
  10   4 -10   48.31    9.52   1
  10  -4  -9  323.61   21.23   1
  10   4  -8   29.71    7.77   1
  10  -4  -7  104.13   11.78   1
  10   6  -8  283.46   12.50   1
  10   6  -7 1069.09   32.51   1
  10   6  -6  312.63   18.39   1
  10   6  -5   11.81    6.28   1
  10   6  -4   66.26   11.33   1
  10   6  -3  724.64   39.34   1
  11   1 -11   13.79   12.77   1
  11   1 -10  336.20   12.26   1
  11   1  -9  313.09   10.14   1
  11   1  -8    1.40    8.73   1
  11   1  -7  209.65   12.71   1
  11  -1  -6  224.29   12.22   1
  11  -1  -5  558.02   15.95   1
  11   1  -4   26.32    5.70   1
  11  -1  -3  181.65    7.05   1
  11   1  -2  153.00    7.73   1
  11   1  -1  577.58   12.02   1
 -11  -1   0   56.82    6.93   1
  11   1   1  102.14    8.45   1
 -11   1  -2    8.82    5.59   1
 -11   1  -3  227.46    9.90   1
 -11  -1  -4   46.88    6.59   1
 -11   1  -5   17.75    6.69   1
  11   3 -10  279.79   22.12   1
  11   3  -8    9.24   11.00   1
  11   5  -9  214.65   15.48   1
  11   5  -8    0.62    7.76   1
  11   5  -7   92.27   11.45   1
  11   5  -6  148.07   10.05   1
  11   5  -5  338.48   13.84   1
  11   5  -4    5.06    6.89   1
  11   5  -3  122.10   11.85   1
  11   5  -2  113.71   11.25   1
  11   7  -4   22.04    9.86   1
  11   7  -3   47.23   11.19   1
  11   7  -2   39.11   11.14   1
  12   0 -11  363.34   22.93   1
  12   0 -10   25.22   16.54   1
  12   0  -9  173.74   10.22   1
  12   0  -8  797.64   19.63   1
  12   0  -7  508.30   12.08   1
  12   0  -6    6.01   11.00   1
  12   0  -5   77.42    6.50   1
  12   0  -4 1506.27   16.80   1
  12   0  -3 1775.72   16.92   1
  12   0  -2   52.11    8.22   1
  12   0   0  255.07    5.67   1
 -12   0  -1  767.68   17.83   1
 -12   0  -3   33.82    8.15   1
 -12   0  -4  178.77    9.60   1
  12   2 -10  342.00   19.45   1
  12   2  -8   59.07   16.07   1
  12   2  -7   39.32   14.61   1
 -12   2  -2  131.45    9.46   1
 -12   2  -3  267.51   12.32   1
  12   4  -9  114.75   14.99   1
  12   4  -8  607.22   18.73   1
  12   4  -7  377.74   20.21   1
  12   4  -6    6.01    8.37   1
  12   4  -5   66.14   10.25   1
  12   4  -4 1136.71   19.41   1
  12  -6  -6  211.34   14.36   1
  12  -6  -5  198.07   10.54   1
  12   6  -4    5.62    9.96   1
  12   6  -3   45.69    9.13   1
  12  -6  -2  101.96   13.12   1
  12   6  -1  170.66   13.17   1
  13   1 -10  187.09   21.15   1
  13   1  -9    7.41   15.95   1
  13   1  -8   81.17   17.13   1
  13   1  -7    8.69   13.54   1
  13   1  -6  576.98   17.08   1
  13   3  -9    5.78   15.06   1
  13   3  -8   61.39   14.40   1
  13   3  -7    4.41   11.60   1
  13   3  -6  503.48   14.06   1
  13   3  -5  117.73   12.37   1
  13   3  -4   53.24   11.79   1
  13   3  -3    7.84    5.31   1
  13   5  -7   11.95   10.82   1
  13   5  -6  380.53   18.96   1
  13  -5  -5   74.14   13.14   1
  13  -5  -4   60.42   10.12   1
  13   5  -3   13.36   10.55   1
  13  -5  -2  253.56   15.08   1
  13  -5  -1  112.72   11.66   1
  14   2  -8  698.45   17.85   1
  14   2  -6   80.68   13.61   1
  14   2  -5  366.66   14.88   1
  14   4  -7   80.12   11.63   1
  14   4  -6  259.23   14.80   1
  14   4  -5   11.06   10.02   1
  14   4  -4   92.38   12.19   1
  14  -4  -3   21.92   11.62   1
  14   4  -2  321.89   17.42   1
  14   4  -1   56.68    9.99   1
  15   3  -7  118.36   12.38   1
  15   3  -6  130.36   11.40   1
  15  -3  -5    3.01    9.56   1
  15   3  -4   32.87   11.47   1
  15  -3  -3  105.59   13.68   1
  15   3  -2  226.14   19.08   1
  16  -2  -5   -1.89   14.32   1
  16  -2  -4    1.88   14.28   1
   0   2   3  412.38    5.54   2
   0  -4   1 1029.61   57.41   2
   0   4   2    5.59    2.80   2
   0  -4   3   22.58    6.64   2
   0  -4   4 1252.07   61.28   2
   0   4   5  529.31   33.93   2
   0   4   6   87.94   11.71   2
   0   4   7   91.13    8.83   2
   0   4   8  346.88   31.36   2
   0   4   9  102.43   18.10   2
   0   4  10   -0.06   10.73   2
   0  -6   0  157.91    8.70   2
   0  -6  -1   39.92    6.00   2
   0  -6   2  312.36   37.61   2
   0  -6   3   81.71   11.15   2
   0  -6   4   72.69   12.82   2
   0  -6   5    1.74   10.78   2
   0   6   6  170.28   19.73   2
   0   6   7   68.82   13.15   2
   0   6   8   27.89   11.93   2
   0  -8   0  830.76   34.56   2
   0  -8   1  184.47   22.45   2
   0  -8   2    0.08    7.17   2
   0  -8   3    9.88    8.03   2
   0   8   4  272.33   17.46   2
   0  -8   5  117.62   23.45   2
   0  -8   6   17.12   10.10   2
  -1  -3   5   47.96    6.00   2
  -1  -3   4    4.41    5.53   2
  -1  -3   2  805.78    8.20   2
   1  -3  -1    0.06    2.78   2
   1  -3   0  137.77   15.68   2
   1   3   1  579.10   22.03   2
   1   3   2  781.43   19.22   2
   1   3   4  299.89   12.37   2
   1   3   5   95.92   10.62   2
   1   3   6  448.45   18.26   2
   1  -3   7   71.97    4.98   2
   1  -3   8   44.08   10.61   2
   1  -3   9   -5.18   10.93   2
   1  -3  10   26.06    8.56   2
  -1   5  10   60.12   10.96   2
  -1   5   9   10.10    8.85   2
  -1   5   8   -2.94    6.40   2
  -1   5   7   89.21   14.71   2
  -1   5   6  100.35   16.81   2
  -1  -5   5   51.55    8.96   2
  -1  -5   4   16.08    4.86   2
   1  -5  -3  333.35   47.17   2
  -1  -5   2  533.78   49.38   2
  -1  -5   1    6.81    4.09   2
  -1  -5   0  147.04   12.99   2
   1   5   1  193.94   15.24   2
   1  -5   2  524.25   24.33   2
   1   5   3    6.17    5.67   2
   1   5   4  104.42   11.07   2
   1   5   5   53.29    7.26   2
   1   5   6  305.20    8.90   2
   1  -5   7   27.17    9.48   2
   1  -5   8   27.98    7.59   2
   1  -5   9    4.59    7.26   2
  -1  -7   8   -2.94    8.55   2
  -1  -7   7   69.81   16.68   2
  -1   7   6   89.52   15.11   2
  -1  -7   5    8.12    7.15   2
  -1  -7   4    9.26    6.68   2
  -1  -7   3  109.14   12.27   2
   1  -7  -2  213.64   23.05   2
   1  -7  -1    0.22    5.91   2
  -1  -7   0   27.02    6.58   2
   1  -7   1  115.87    4.77   2
  -1  -7  -2  240.87    9.49   2
   1  -7   3    0.57    6.36   2
   1   7   4   75.67   13.62   2
   1  -7   5   18.67   10.06   2
   1   7   6  168.53   25.40   2
   1  -7   7   25.81   10.36   2
   1  -9  -4    4.82   10.84   2
  -1  -9   3   65.64   16.32   2
  -1  -9   2   93.12   18.20   2
   1  -9  -1    2.78   10.07   2
   1  -9   0   18.93   11.00   2
  -1  -9  -1   21.85   10.71   2
   1  -9   2   96.50   19.97   2
   1  -9   3    1.40    9.04   2
  -2   0   8    4.56    8.02   2
  -2   0   7  356.62   10.62   2
  -2   0   6  185.01   12.83   2
  -2   0   3 1512.72    8.46   2
   2   0   1 2214.93   26.35   2
   2   0   2  848.01    6.72   2
   2   0   3   -4.69    2.64   2
   2   0   5  250.53    6.22   2
   2   0   6  183.58    6.68   2
   2   0   7   -2.06    6.30   2
   2  -2   6    6.98    7.15   2
   2  -2  10   23.90   11.94   2
  -2  -4   4   -6.41    5.54   2
  -2   4   3  293.20    5.58   2
   2  -4  -2  311.75   28.65   2
   2  -4  -1   72.24    4.77   2
   2  -4   0   40.16   11.24   2
  -2  -4  -1  637.19    7.85   2
   2   4   2  440.49   13.37   2
   2   4   3    2.14    3.69   2
   2   4   4   72.89    7.53   2
   2  -4   5  188.91   11.52   2
   2   4   6  155.33   13.10   2
   2  -4   7   -2.55    6.85   2
   2  -4   8   39.98   14.14   2
   2  -4   9   54.09    8.81   2
  -2   6   9  313.52   51.92   2
  -2   6   8  135.52   27.47   2
  -2   6   7    2.47    6.98   2
  -2  -6   6   12.05    7.93   2
  -2  -6   5  401.90   34.45   2
  -2  -6   4  375.16   55.81   2
  -2   6   3   78.19   13.12   2
  -2  -6   2  219.68   13.19   2
  -2  -6   1  875.32   34.37   2
   2  -6   0  485.27   22.59   2
  -2  -6  -1   -0.50    5.03   2
   2  -6   2   36.62    7.34   2
   2   6   3  659.17   50.63   2
   2  -6   4  927.78   17.26   2
   2  -6   5   19.17    9.98   2
   2   6   6   -0.86    7.33   2
   2   6   7   70.39   12.89   2
   2   6   8  217.92   32.51   2
  -2  -8   6   18.41   10.61   2
  -2   8   5   16.42    8.93   2
  -2  -8   4    1.65    9.57   2
  -2  -8   3  124.06   16.42   2
   2  -8  -2   59.46   11.77   2
  -2  -8   1   15.42    7.44   2
   2  -8   0    6.65    8.52   2
   2  -8   1  121.30   17.01   2
   2  -8   2   95.41   17.08   2
   2   8   3    5.63    7.49   2
   2   8   4   16.20    9.62   2
   2   8   5   38.64    9.76   2
  -3  -1  10    5.06    8.82   2
  -3   1   8   60.46    3.81   2
  -3   1   7  334.38   26.98   2
  -3   1   6  155.95    4.93   2
   3  -1  -3  926.37   10.54   2
  -3   1   2  606.87    4.54   2
  -3   1   1  767.20   23.29   2
   3   1   0  136.77   14.73   2
  -3   1  -1  958.54   29.08   2
  -3   1  -2  502.80    2.96   2
   3  -1   4    0.12    3.77   2
   3  -1   5  385.54   12.37   2
   3   1   7   30.67    7.26   2
   3  -1   8   29.23    8.52   2
   3   1   9  120.74   12.43   2
   3  -3   4    3.20    5.36   2
   3  -3   8   16.07    6.48   2
   3  -3   9   56.68   12.61   2
  -3  -5  10   -3.80   13.45   2
  -3  -5   4   63.38    7.63   2
  -3   5   3  181.24    5.75   2
  -3  -5   2  126.24   18.41   2
  -3  -5   1  150.45   11.27   2
  -3  -5   0    5.85    4.20   2
   3  -5   1  333.27   10.80   2
   3  -5   2  140.21    6.71   2
   3   5   3   39.89    6.99   2
   3   5   4    1.01    5.82   2
   3   5   5  186.88   18.22   2
   3   5   6   81.26   23.40   2
   3   5   7   33.95   12.67   2
   3   5   8   15.32    8.08   2
  -3  -7   8    8.75    8.92   2
  -3  -7   7   85.55   16.65   2
  -3   7   6   18.84    8.82   2
  -3  -7   5   24.79   10.76   2
  -3  -7   4   22.71    7.95   2
  -3  -7   3  135.92   13.40   2
   3  -7  -2   24.00    4.78   2
  -3  -7   1   70.83    7.89   2
   3  -7   0    7.30    5.94   2
   3  -7   1  256.08   14.66   2
   3   7   2   82.89   14.22   2
   3  -7   3   29.67    9.36   2
   3   7   4   -0.52    8.28   2
   3   7   5  105.87   15.95   2
   3  -7   6   32.73   22.71   2
  -3  -9   4    3.25   11.18   2
  -3  -9   3   92.68   17.98   2
   3  -9  -2   23.09   10.75   2
   3  -9  -1   23.86   10.48   2
   3  -9   0    1.95    9.49   2
   3  -9   1   46.32   11.96   2
   3  -9   2   16.68   13.65   2
  -4   0  12    3.14   13.28   2
  -4   0  11   21.12   10.33   2
  -4   0  10  257.92   26.94   2
  -4   0   9  310.73   16.51   2
  -4   0   8    2.43    4.50   2
  -4   0   7    9.65    5.85   2
  -4   0   6 1428.84   48.30   2
  -4   0   4  473.73    5.55   2
  -4   0   3   12.64    2.65   2
  -4   0   2  308.10    3.84   2
  -4   0   1 4244.24   10.27   2
   4   0   0 1767.87  129.70   2
   4   0   1  963.96    8.31   2
   4   0   2 1053.53   89.88   2
   4   0   3 1545.97   11.54   2
   4   0   4  153.22    6.52   2
   4   0   5    1.94    3.69   2
   4   0   6  111.20   20.34   2
  -4  -2  12   40.65   13.91   2
  -4  -2  10    4.27   11.18   2
  -4   2   9   30.28    6.67   2
  -4   2   8  150.90    4.43   2
  -4   2   7  339.41    7.27   2
  -4   2   6   -2.19    3.00   2
   4  -2  -4  345.49    6.01   2
  -4  -2   3  666.87   86.88   2
   4  -2  -2   41.42    4.51   2
  -4   2   1  223.63   13.85   2
   4  -2   0  280.61    5.12   2
   4  -2   4    2.05    8.67   2
   4  -2   5  385.84    9.98   2
   4  -4   5   -2.72    8.82   2
   4  -4   8  159.93   14.56   2
  -4  -6   9    6.16   14.39   2
  -4  -6   8   33.35   11.72   2
  -4  -6   6    7.58    7.30   2
   4  -6  -5   42.24    7.05   2
   4  -6  -4   78.92   26.11   2
   4  -6  -2    0.80    5.32   2
  -4  -6   1   69.20   10.79   2
  -4  -6   0   67.23    7.51   2
   4  -6   1  286.44   12.05   2
   4  -6   2   11.68    7.99   2
   4  -6   3   80.52   10.87   2
   4   6   4    6.76    8.02   2
   4  -6   5  130.70   39.04   2
   4   6   6   22.21   17.18   2
   4  -6   7    9.25   11.54   2
  -4   8   6  119.78   47.23   2
   4  -8  -5  357.24   31.62   2
  -4  -8   4   28.69    9.75   2
   4  -8  -3   -0.16    9.17   2
  -4  -8   2   67.94   11.67   2
   4  -8  -1  337.30   21.95   2
   4  -8   0  110.49   13.08   2
   4  -8   1   19.50    9.71   2
   4  -8   2  102.36   19.62   2
   4  -8   3  198.07   24.46   2
   4   8   4   30.20   15.09   2
  -5  -1  12   43.79   10.20   2
  -5  -1  11   10.12    6.56   2
  -5   1  10   44.26    8.19   2
  -5   1   9   -4.81    6.52   2
  -5   1   8  398.75   19.68   2
  -5  -1   7  213.05   12.03   2
  -5  -1   6   92.08   10.37   2
  -5   1   5  126.30    4.38   2
  -5   1   4  823.47   30.42   2
  -5   1   3  731.46   16.92   2
   5  -1  -2    5.42    2.35   2
  -5   1   1  183.57   11.29   2
   5   1   0  727.80   45.29   2
   5   1   1  486.49    9.86   2
   5  -1   2   16.80    2.59   2
   5   1   3  151.77    7.27   2
   5  -1   4  105.99   18.10   2
   5   1   5  173.68    4.85   2
   5  -1   6   16.13    4.40   2
   5   1   7   28.60    9.46   2
   5   1   8   16.04   11.22   2
   5   1   9   69.85   14.89   2
  -5   3  11   11.20    7.93   2
  -5   3  10   26.58    9.02   2
  -5  -3   9    1.86    6.22   2
  -5   3   8  343.01    8.40   2
   5  -3  -6   52.80    6.08   2
  -5   3   5   52.39    4.29   2
   5  -3  -4  491.74   18.33   2
   5  -3  -3  375.13    7.54   2
   5  -3   0  500.45    8.12   2
   5  -3   1  541.44   54.48   2
   5  -3   2   11.39    4.34   2
   5  -3   3  143.97   19.21   2
   5  -3   4   64.02    7.53   2
   5  -3   5  116.52    9.26   2
   5  -5   2   -1.90    7.59   2
   5  -5   5   80.41   10.56   2
   5  -5   6  -12.42   11.82   2
   5  -5   7    5.85   12.02   2
   5  -7  -6   11.69   11.52   2
  -5  -7   5   -0.24    7.31   2
   5  -7  -4  142.17   20.46   2
   5  -7  -3   80.23   11.81   2
  -5  -7   2   10.44    7.10   2
   5  -7  -1   24.62    8.94   2
   5  -7   0  126.81   12.11   2
   5  -7   1  140.84   13.20   2
   5   7   2    1.07    7.98   2
   5   7   3   38.31   11.15   2
   5   7   4   17.14    9.72   2
   5  -7   5   28.02   15.86   2
  -6   0  12   47.23   12.19   2
  -6   0  11    0.98    7.02   2
  -6   0  10   76.34    7.25   2
  -6   0   9   51.42    5.68   2
  -6   0   8  344.69   12.56   2
  -6   0   7  107.28    6.60   2
  -6   0   6  212.15    6.90   2
  -6   0   5   22.62    3.72   2
  -6   0   4  888.66   45.66   2
   6   0  -3  551.10   17.99   2
  -6   0   2  205.66    2.93   2
   6   0  -1    7.57    2.46   2
   6   0   0  515.82    6.52   2
   6   0   1  368.89    8.20   2
   6   0   2   33.11    3.93   2
   6   0   3   12.10    3.76   2
   6   0   4  270.54   19.70   2
   6   0   5  140.36    9.17   2
   6   0   7   40.86   10.43   2
   6   0   8   27.27   12.05   2
  -6   2  12    4.57    7.54   2
  -6   2  11   34.65   13.94   2
  -6   2  10  373.81   32.62   2
  -6  -2   9  132.90   20.44   2
  -6  -2   8   53.09    9.89   2
  -6  -2   7  261.61   25.74   2
  -6  -2   6 1282.15   83.21   2
   6  -2  -5  221.39   11.19   2
  -6  -2   4    2.45    3.58   2
   6  -2  -3  409.71   11.00   2
   6   2  -1 1872.06  109.03   2
   6  -2   0   18.62    2.51   2
   6   2   1   -0.01    2.90   2
   6   2   2  628.89   40.46   2
   6  -2   3  862.37   55.18   2
   6  -2   4   95.47   11.21   2
   6   2   5   48.96    6.66   2
   6   2   6   98.37   11.20   2
   6   2   7  168.67   12.66   2
   6   2   8    6.20   13.89   2
  -6   4  11   -1.13    7.80   2
  -6  -4  10   28.43   20.79   2
  -6   4   9   22.64   13.02   2
  -6   4   8  232.88   10.38   2
  -6   4   7   62.66    7.33   2
   6  -4  -6  124.11    8.32   2
  -6   4   5    6.77    5.63   2
   6  -4  -4  418.07   13.30   2
   6  -4  -3  221.03    9.57   2
   6  -4  -2   93.78   14.25   2
   6  -4  -1    5.61    4.36   2
   6  -4   0  346.20   26.85   2
   6  -4   1  193.66   19.65   2
   6   4   2   12.10   10.63   2
   6  -4   3    9.42    4.99   2
   6  -4   4  157.23   28.98   2
   6  -4   5  137.22   13.47   2
   6  -4   6    2.96    8.65   2
   6  -6   5   33.01   16.74   2
   6  -6   6  127.16   19.88   2
  -7   1  12   63.13    8.27   2
  -7  -1  11    0.45    7.15   2
  -7  -1  10   15.05    6.27   2
  -7  -1   9   82.45    5.97   2
  -7  -1   8  190.59    9.98   2
  -7  -1   7   -0.04    4.23   2
  -7  -1   6  126.32    5.94   2
  -7   1   5  228.26   10.07   2
   7  -1  -4  811.98   28.58   2
  -7  -1   3   72.12    5.33   2
   7   1  -2  175.46   24.34   2
   7  -1  -1   55.60    9.00   2
   7  -1   0  663.17   14.44   2
   7  -1   1   75.42    6.59   2
   7  -1   2  114.89    9.10   2
   7  -1   3    0.60    5.79   2
   7   1   4  299.90   13.65   2
   7   1   5   86.82    7.74   2
   7   1   6   10.20    9.38   2
   7   1   8   25.90   13.77   2
  -7   3  11    3.17    6.98   2
  -7   3  10   13.68    7.88   2
  -7   3   9   55.98   13.21   2
  -7   3   8  122.70   13.15   2
  -7  -3   7   -2.53    5.67   2
  -7   3   6   91.37    7.87   2
   7  -3  -5  166.74   16.48   2
   7  -3  -4  624.74   31.95   2
   7  -3  -3   37.01    5.11   2
   7  -3  -2  190.02   12.62   2
   7  -3  -1   23.27    5.68   2
   7   3   0  494.00   57.79   2
   7  -3   1   72.62    9.15   2
   7  -3   2   58.21   11.04   2
   7   3   3   -8.62    4.95   2
   7   3   4  187.65   10.15   2
   7   3   5   73.35    8.58   2
   7   3   6   -4.43    8.33   2
  -7  -5  10    4.00    7.13   2
  -7   5   9   56.91    8.65   2
  -7   5   8   73.20   28.23   2
  -7   5   7    2.12    5.67   2
  -7   5   5   61.52    7.10   2
   7  -5  -4  280.79    5.83   2
   7  -5  -3   15.60    4.67   2
   7  -5  -2   57.68    4.36   2
   7  -5  -1   28.21    4.59   2
   7  -5   0  272.05   38.54   2
   7  -5   1    6.23    7.11   2
   7  -5   2   65.98   10.02   2
   7  -5   3   -5.98    6.93   2
   7  -5   4  191.52   17.28   2
   7   5   6   -1.48    9.64   2
  -8   0  12   25.63    7.53   2
  -8   0  11  295.54   16.78   2
  -8   0  10  347.02    9.63   2
  -8   0   8    5.20    4.22   2
  -8   0   7  396.82   12.49   2
  -8   0   6 1140.82   29.32   2
  -8   0   5  224.60    9.83   2
  -8   0   4  329.42   18.67   2
   8   0  -3  939.84   38.77   2
   8   0  -2 1089.55  102.34   2
   8   0  -1    0.89    3.29   2
   8   0   0   15.27    4.08   2
   8   0   1  628.13   32.63   2
   8   0   2 1464.64   72.98   2
   8   0   3  160.98   10.86   2
   8   0   4   -6.61    4.12   2
   8   0   5   23.93    5.71   2
   8   0   6  236.52   14.58   2
   8   0   7   80.18   13.43   2
  -8   2  12   26.59   10.58   2
  -8  -2  11    7.26    9.95   2
  -8  -2  10    2.00    5.74   2
  -8  -2   9  168.22   17.10   2
  -8   2   8  108.37   11.98   2
  -8  -2   7   11.50    4.84   2
  -8  -2   6   49.75    6.46   2
  -8   2   5  398.12   16.49   2
   8   2  -4  350.00   13.37   2
   8  -2  -3    5.82    3.72   2
   8  -2  -2  157.48   10.79   2
   8   2  -1  251.89   17.89   2
   8   2   0  399.39   33.20   2
   8   2   1   20.58    6.44   2
   8   2   2   95.16   14.98   2
   8   2   3   26.40    7.77   2
   8   2   4  128.53    8.62   2
   8   2   5   12.51    7.73   2
   8   2   6   16.37   13.28   2
   8   2   7    5.54   15.01   2
  -8  -4  11  166.51   28.82   2
  -8   4  10  214.76   17.47   2
  -8   4   9   -6.91    7.25   2
  -8   4   8    4.98    4.87   2
  -8   4   7  205.95    8.83   2
  -8   4   6  578.51   17.21   2
   8  -4  -5   82.94   11.68   2
  -8  -4   4  120.71   10.07   2
   8  -4  -3  475.63   26.11   2
   8  -4  -2  633.86   34.93   2
   8  -4  -1   -0.14    6.87   2
   8   4   0    3.75    4.73   2
   8  -4   1  266.68   49.74   2
   8   4   2  556.74   14.00   2
   8  -4   3   73.23   18.31   2
   8   4   4   -0.49    6.04   2
   8   4   5    9.81   13.69   2
   8   4   6  173.36   14.94   2
  -9   1  12   11.00    9.00   2
  -9   1  11   59.81    7.81   2
  -9  -1  10   -1.00    6.55   2
  -9   1   9  167.19   12.03   2
  -9  -1   8  102.57    7.83   2
  -9   1   7   30.83    5.05   2
   9  -1  -6   -1.17    4.36   2
   9   1  -5  352.80   21.26   2
   9   1  -4  170.84   10.47   2
   9  -1  -3   55.51    5.78   2
   9   1  -2   20.40    4.64   2
   9  -1  -1  319.15   30.90   2
   9  -1   0  224.68   16.00   2
   9   1   1    4.11    4.85   2
   9   1   2   22.09    6.95   2
   9   1   3  109.75   10.90   2
   9   1   4  105.36   14.19   2
   9   1   5   -2.06    7.83   2
   9   1   6   19.49   10.52   2
  -9   3  11   35.95    7.87   2
  -9   3  10    1.03    6.75   2
  -9   3   9  135.34    6.82   2
  -9   3   8   66.34    7.75   2
  -9   3   7   25.86    5.28   2
  -9   3   6   -2.56    4.07   2
  -9  -3   5  293.29   20.13   2
   9  -3  -4  142.93   18.45   2
   9  -3  -3   33.50    6.37   2
   9  -3  -2   20.03    4.68   2
   9  -3  -1  202.60   22.14   2
   9   3   0  133.67   21.18   2
   9   3   1    4.52    5.66   2
   9   3   2    6.63    5.81   2
   9   3   3   86.44   18.73   2
   9   3   4   68.15   13.63   2
   9  -3   5   -4.01   15.60   2
   9   3   6   23.98   13.84   2
  -9   5  10   -5.11    8.99   2
  -9   5   9    3.40    9.20   2
   9   7   0   20.91   13.92   2
   9   7   1   -4.83   13.85   2
 -10   0  12   -1.10   10.45   2
 -10   0  11   33.61    7.78   2
 -10   0  10   26.85    7.03   2
 -10   0   9  168.05    8.40   2
 -10   0   8   26.09    4.76   2
 -10   0   7   57.87    6.30   2
 -10   0   6   19.54    5.35   2
 -10   0   5  363.90   14.73   2
  10   0  -4   58.24    9.84   2
  10   0  -3   54.18    9.31   2
  10   0  -2    9.71    4.21   2
  10   0  -1  362.90   40.04   2
  10   0   0   46.71   10.13   2
  10   0   1   45.34    8.37   2
  10   0   2    4.22    6.08   2
  10   0   3  140.23   23.84   2
  10   0   4   17.21   13.02   2
  10   0   5   -1.76   13.94   2
  10   0   6    7.87   15.82   2
 -10   2  11  164.97   10.94   2
 -10   2  10   10.29    7.71   2
 -10   2   9   -0.77    6.02   2
 -10   2   8  236.82   11.93   2
 -10   2   7  831.24   37.91   2
 -10   2   6  259.05   22.84   2
 -10  -2   5    4.01    5.60   2
  10  -2  -4   54.60    7.50   2
  10  -2  -3  692.80   34.71   2
  10   2  -2  534.11   35.81   2
  10  -2  -1   49.21    8.61   2
  10  -2   0  156.27   20.76   2
  10   2   1  331.84   45.42   2
  10   2   2  123.23   18.34   2
  10   2   3    3.42    9.06   2
  10  -2   4   23.71   10.79   2
  10  -2   5  111.43   24.84   2
 -10  -6   8    9.90   13.86   2
 -10  -6   7  156.14   15.45   2
 -10  -6   6   44.85   11.49   2
 -10  -6   5    8.55   11.59   2
 -11   1  11    8.53    9.84   2
 -11   1  10  125.49    8.87   2
 -11   1   9  109.40   12.74   2
 -11   1   8    1.32    6.53   2
 -11   1   7   65.84    7.89   2
 -11  -1   6   98.15    6.39   2
  11   1  -5  258.45   14.02   2
  11   1  -4    9.89    5.13   2
  11  -1  -3   76.96   11.82   2
  11  -1  -2   63.84    8.23   2
  11   1  -1  202.96   27.07   2
  11  -1   0    9.07    9.26   2
  11  -1   1   36.64   10.70   2
  11   1   2    4.48    7.09   2
  11  -1   3   64.35   15.84   2
  11  -1   4   -4.68    6.99   2
  11  -1   5    8.56   14.85   2
  11  -3   1   20.94   12.58   2
  11  -3   2    4.79   11.65   2
  11  -3   3   37.51   13.19   2
 -11  -5   9   49.89   14.59   2
 -11  -5   8    1.21    7.66   2
 -11  -5   7    7.82   10.94   2
 -11  -5   6   45.02   11.87   2
 -11  -5   4   -0.40   10.16   2
  11  -7  -4   11.34    9.04   2
  11  -7  -3   17.84    7.95   2
  11   7  -2   -1.24   11.90   2
 -12   0   9   52.55    6.66   2
 -12   0   8  260.21    7.55   2
  12   0  -5   33.83    8.30   2
  12   0  -4  609.93   14.31   2
  12   0  -3  834.26   15.16   2
  12   0  -2    1.17    9.27   2
  12   0  -1    1.40    5.22   2
  12   0   0   80.82   11.20   2
  12   0   1  144.97   40.53   2
  12   0   2   30.71   18.51   2
  12   0   3   14.77   13.26   2
  12   0   4   30.44   14.91   2
  12  -2   3   51.58   15.79   2
 -12  -4   9   34.29   12.91   2
 -12  -4   8  153.74    8.28   2
 -12  -4   7  103.40   11.55   2
 -12  -4   6    7.06    8.82   2
 -12  -6   6   49.22   13.77   2
  12  -6  -5   63.23   17.19   2
  12  -6  -4    4.21    9.46   2
  12  -6  -3   16.28   10.27   2
  12   6  -2   38.17   12.14   2
  12   6  -1   48.91    7.76   2
  13  -1   2   56.79   14.43   2
  13  -1   3   15.03   15.29   2
 -13  -3   9    3.96    8.09   2
 -13  -3   8   20.61    7.13   2
 -13  -3   7   -0.32    7.10   2
  13   3   0   11.80   12.79   2
  13   3   1   11.39   13.44   2
  13   3   2   50.77   16.06   2
  13  -5  -7   -0.05    9.30   2
  13  -5  -6  114.85   16.67   2
  13  -5  -5   33.95   15.60   2
  13  -5  -4   20.45    9.69   2
  13  -5  -3    2.69    8.29   2
  13   5  -2   68.92   31.94   2
  13   5  -1   42.12   14.48   2
 -14  -2   9   33.99   14.91   2
  14   2  -3   12.05   11.72   2
  14   2  -2   -1.29    8.24   2
  14   2  -1   77.32   13.98   2
  14   2   0  438.34   20.30   2
  14   2   1   36.44   14.31   2
  14  -4  -7   13.63   10.07   2
  14  -4  -6   78.96   17.44   2
  14  -4  -5    6.16    8.83   2
  14   4  -4   27.98   11.76   2
  14   4  -3   -0.51   10.31   2
  14  -4  -2   84.92   20.97   2
  14   4  -1   17.61   17.28   2
  15  -1   0   -7.97   15.63   2
  15  -3  -7   24.65   13.26   2
  15  -3  -6   25.59    8.80   2
  15   3  -5    2.51   12.00   2
  15   3  -4    8.68   14.10   2
  15   3  -3   31.46    9.18   2
  15   3  -2   36.53   14.28   2
   0   2   0  238.43    4.60   3
   0   4  -1  311.53   24.47   3
   0  -4   2    1.05    2.33   3
   0  -4   3   -1.30    3.96   3
   0  -4   4  244.42   41.83   3
   0   4   5   67.51   37.05   3
   0  -4   6   12.68    8.49   3
   0  -4   7   -3.70    3.92   3
   0  -4   8   31.65   13.77   3
   0  -4   9  -18.32    9.83   3
   0  -4  10   -5.56    6.85   3
   0   6   0   53.61    5.23   3
   0   6   1   12.76    4.27   3
   0   6   2  112.23   10.19   3
   0   6   3   28.50    6.81   3
   0  -6   4   27.99    5.30   3
   0  -6   5    1.09    4.46   3
   0  -6   6   51.24   11.42   3
   0   6   7   26.08    8.11   3
   0  -6   8    7.10    8.52   3
   0   8   0  267.10   24.71   3
   0   8   1   63.89    9.74   3
   0   8  -2   -1.70    8.59   3
   0   8  -3    6.43   10.38   3
   0   8   4   87.54   14.98   3
   0   8  -5   39.83    8.01   3
   0   8   6    3.24    8.94   3
  -1  -3   8   -8.29    7.08   3
  -1  -3   7   52.28    5.73   3
  -1  -3   6   99.79    6.44   3
  -1  -3   5   -4.00    9.54   3
  -1   3   4   -0.98    4.24   3
   1   3  -3  247.57    5.44   3
   1   3  -2  403.14    4.67   3
   1   3  -1    3.29    3.73   3
   1   3   0   80.97    8.39   3
   1   3   1  223.38    4.86   3
   1   3   4  107.54    6.04   3
   1   3   5    9.04    6.28   3
   1   3   6  157.31    9.27   3
   1   3   7   38.70    8.23   3
   1   3   9    0.58    9.91   3
  -1  -5  10   12.75   10.67   3
  -1  -5   9    3.09    6.82   3
  -1  -5   8   -1.41    6.85   3
  -1   5   7   28.56    6.66   3
  -1  -5   6   26.91    9.29   3
  -1  -5   5   19.37    4.50   3
   1   5  -4   -3.83    7.08   3
   1   5  -3  120.47    7.01   3
   1   5  -2  167.69   21.63   3
   1   5  -1   -2.66    4.34   3
   1   5   0   41.51    9.42   3
   1   5   1   60.81    4.85   3
  -1   5  -2  130.72   20.40   3
   1  -5   3   -6.70    6.29   3
   1  -5   4   20.72    7.19   3
   1  -5   5   17.56    5.26   3
   1  -5   6   40.44    8.19   3
   1  -5   7   -5.77    7.64   3
   1  -5   8   10.57    7.42   3
   1  -5   9    0.08    8.07   3
  -1  -7   8   -4.63    7.42   3
  -1  -7   7   29.22    9.41   3
  -1  -7   6   23.46   12.00   3
  -1  -7   5    4.24    7.38   3
   1   7  -4    3.73    6.61   3
   1   7  -3   35.74    9.04   3
   1   7  -2   70.81    8.34   3
  -1   7   1   -0.90    7.23   3
  -1   7   0   14.44    8.50   3
   1   7   1   35.22    8.23   3
  -1   7  -2   68.18   16.80   3
   1   7   3   -3.29    8.12   3
   1  -7   4   21.86    8.57   3
   1  -7   5    2.13    6.31   3
   1  -7   6   60.91   10.11   3
   1  -7   7   11.63    7.30   3
   1   9  -4    2.87   10.99   3
  -1   9   3   30.14    7.50   3
   1   9  -2   29.58   11.13   3
   1   9  -1   -4.06    7.59   3
   1   9   0   11.85    7.96   3
   1   9   1    3.77   11.80   3
  -1   9  -2   41.12   10.40   3
  -1   9  -3   -0.13   10.14   3
  -2   0   9   -9.92    8.14   3
  -2   0   8   -4.91   11.23   3
  -2   0   7  141.46   90.55   3
  -2   0   6   17.12    7.75   3
  -2   0   3   73.37    6.01   3
  -2   0   2   60.72   23.25   3
   2   0  -1   45.49    1.62   3
   2   0   0   86.90    1.52   3
  -2  -4  10    0.70   12.67   3
  -2  -4   9   10.58    6.01   3
  -2  -4   8    5.83    4.84   3
  -2  -4   7  151.93    7.28   3
   2   4  -5   42.47    5.98   3
  -2  -4   4    1.70    3.52   3
   2   4  -3  317.42    9.61   3
   2   4  -2  187.03    6.58   3
   2   4   1  322.36    8.09   3
   2   4   2  245.26    8.53   3
   2   4   3    2.41    4.70   3
   2   4   4   45.30   10.72   3
   2   4   5   55.48    7.74   3
   2   4   6   60.24    9.09   3
  -2  -6   9   73.07   27.81   3
  -2  -6   8   14.80   20.75   3
  -2  -6   7   -1.30    6.25   3
  -2  -6   6    7.80    5.55   3
  -2  -6   5  159.43    8.11   3
  -2   6   4   93.93   43.15   3
   2   6  -3   15.09   10.84   3
   2   6  -2   61.06   13.59   3
  -2   6   1  269.58   31.73   3
   2   6   0  137.00   43.98   3
   2   6   1    0.27    5.27   3
   2   6   2   13.84    5.33   3
   2  -6   3  177.27   23.74   3
   2  -6   4   56.10   17.09   3
   2  -6   5  -11.63    9.62   3
   2   6   6    2.67    7.82   3
   2  -6   7   16.49    8.53   3
   2  -6   8   37.00    8.25   3
   2   8  -6    0.79    8.77   3
  -2   8   5   11.81    8.16   3
  -2   8   4   -0.17    8.54   3
  -2   8   3   34.34   10.77   3
  -2   8   2   17.30   11.46   3
  -2   8   1    7.89    8.71   3
  -2   8   0    3.68    6.98   3
  -2   8  -1   43.14    8.84   3
  -2   8  -2   35.56   10.09   3
   2   8   3   -1.67    9.44   3
   2   8   4    4.62   12.40   3
   2  -8   5   14.83    7.74   3
  -3  -1  12    9.22   14.27   3
  -3  -1  11   20.42   11.08   3
  -3  -1  10   -4.90    8.94   3
  -3   1   9   40.17    7.67   3
  -3   1   7   60.69    6.70   3
  -3   1   6   49.01    4.21   3
  -3   1   5    8.72    3.76   3
  -3  -1   4   36.00    3.50   3
  -3   1   3  196.31   46.17   3
  -3   1   2  246.96   19.77   3
  -3   1   1  337.63    5.36   3
   3   1   2  195.96    5.12   3
   3   1   4   -1.13    4.26   3
   3   1   5  233.82    9.21   3
   3   1   6   70.74   13.27   3
   3   1   7   -8.69    8.83   3
   3   1   8   13.58    7.80   3
   3  -1   9   27.64   15.73   3
   3  -1  10   29.93   18.68   3
   3   3   4    0.03    5.34   3
   3   3   8    9.50    8.90   3
   3   3   9   34.84    9.20   3
  -3  -5  10    4.60    8.11   3
  -3  -5   9   35.35   13.74   3
  -3  -5   8   23.22    9.40   3
  -3  -5   7   96.49    9.24   3
  -3  -5   6   21.83    6.25   3
   3   5  -5   48.36    7.02   3
   3   5  -4   25.91    4.11   3
   3   5  -3  225.54    8.08   3
   3   5  -2   79.10    6.76   3
   3   5  -1   70.61    6.39   3
   3   5   0    1.36    3.71   3
   3   5   1  173.27   11.99   3
   3   5   2   76.71    5.38   3
   3   5   3   15.14    7.63   3
   3   5   4   -0.77    6.47   3
   3   5   5  104.95   10.01   3
   3   5   6   24.28    9.62   3
   3   5   7   13.22   15.79   3
  -3   7   8    0.74    7.87   3
  -3   7   7   21.29   17.70   3
  -3   7   6    0.42    9.96   3
   3   7  -5    9.91    8.77   3
  -3   7   4    4.87    7.56   3
  -3   7   3   40.07   15.14   3
  -3   7   2   -3.47   12.67   3
   3   7  -1   25.03    6.48   3
  -3   7   0   -3.76    9.80   3
  -3   7  -1   41.03   13.38   3
   3   7   2   21.64   21.49   3
  -3   7  -3   12.55    6.81   3
   3  -7   4   -3.55    7.00   3
   3  -7   5   22.38    9.67   3
   3  -7   6    1.88   12.59   3
   3   9  -4   -1.29    9.07   3
   3   9  -3   14.29   14.08   3
   3   9  -2   11.54   11.28   3
   3   9  -1    6.83    7.78   3
   3   9   0   -0.68    8.12   3
  -3   9  -1   23.00    9.58   3
  -3   9  -2   13.71    9.52   3
  -4   0  12   -4.42   11.66   3
  -4   0  11  -11.81    9.79   3
  -4   0  10   50.21   10.84   3
  -4   0   9  115.97    8.36   3
  -4   0   8    0.73    4.03   3
  -4   0   7    2.03    4.69   3
  -4   0   6  477.78   40.52   3
  -4   0   4  193.59    4.48   3
  -4   0   3    5.34    2.10   3
  -4   0   2  107.85    5.08   3
  -4   0   1 1589.35   45.50   3
   4   0   0  821.45    5.30   3
   4   0   1  359.62    6.44   3
   4   0   2  218.31    4.47   3
   4   0   3  666.46   11.04   3
   4   0   4   63.66    6.89   3
   4   0   5    3.29    4.52   3
   4   0   6   26.89   28.21   3
   4   0   8   64.39   16.10   3
   4   0   9   -3.75    5.78   3
  -4   2   8  -19.60    7.13   3
  -4   2   7   63.23    4.33   3
  -4   2   6  -10.88    2.88   3
  -4   2   5   26.71    3.67   3
  -4   2   4   12.26    4.54   3
  -4   2   3  111.93    4.95   3
   4   2  -2   17.30    2.88   3
   4   2  -1   76.02    6.33   3
   4   2   0   53.99    6.73   3
   4  -2   1  287.24    4.92   3
   4   2   3   44.76    5.90   3
   4  -2   4   -5.24    6.44   3
   4  -2   6   24.26    6.17   3
   4   2   7   26.39   17.73   3
   4   2   8    0.53   11.08   3
   4   2   9   23.72   16.42   3
   4   4   5   -2.54    8.81   3
   4   4   8   95.37   12.90   3
  -4  -6   9    4.90   10.38   3
  -4  -6   8   33.78   11.35   3
  -4  -6   7   64.43   16.56   3
  -4  -6   6    2.26    5.66   3
  -4  -6   5   16.85    7.96   3
   4   6  -4   47.94    8.14   3
   4   6  -3  151.09   13.24   3
   4   6  -2    6.03    7.02   3
   4   6  -1   33.26    6.87   3
   4   6   0   29.14    5.93   3
   4   6   1  151.32    9.67   3
   4   6   2    9.25    5.71   3
   4   6   3   41.60   10.92   3
   4   6   4    5.02    7.06   3
   4   6   5   79.98    9.91   3
   4   6   6   24.42   17.85   3
   4   6   7   -0.47   17.27   3
   4   8  -6   13.23   11.75   3
   4   8  -5   -1.52   29.44   3
  -4   8   4  -14.64   11.80   3
   4   8  -3    2.77    8.54   3
   4   8  -2   26.75    8.46   3
  -4   8   1  110.43   37.99   3
  -4   8   0   50.87   30.13   3
   4   8   1   13.89    9.06   3
   4   8   2   57.12   15.60   3
   4   8   3  111.94   19.46   3
   4   8   4   12.80   19.94   3
  -5   1  12   11.32   11.18   3
  -5  -1  11    9.91    9.62   3
  -5   1  10   11.27    6.02   3
  -5  -1   9  -12.69    5.34   3
  -5  -1   8  149.50   18.18   3
  -5   1   7   85.41    7.11   3
  -5  -1   6   25.24    8.60   3
  -5   1   5   47.96    5.78   3
  -5   1   4  250.33   29.43   3
  -5  -1   3  270.02   19.27   3
  -5  -1   2    0.58    2.28   3
   5  -1  -1   76.79    5.48   3
   5  -1   0  269.57   58.43   3
   5  -1   2    6.26    2.24   3
   5   1   3   65.00    5.19   3
   5  -1   4   46.41    7.50   3
   5  -1   5   72.07    8.18   3
   5  -1   6   10.05    6.16   3
   5  -1   7    3.79    8.00   3
   5  -1   8    4.37   11.57   3
   5  -1   9   15.02   12.72   3
  -5   3   9    1.17    8.62   3
  -5   3   8   49.55    7.50   3
  -5   3   7   48.01    8.75   3
  -5   3   6   -0.78    6.07   3
  -5  -3   5   17.13    4.32   3
  -5  -3   4  143.56   21.44   3
   5   3  -3   98.33    3.74   3
  -5   3   2   -1.34    2.42   3
  -5   3   1   46.92    8.39   3
   5  -3   0  174.45   36.62   3
   5  -3   1  172.57   12.92   3
   5  -3   2    4.49    3.97   3
   5  -3   3   44.25    8.28   3
   5  -3   4    9.27   14.78   3
   5   3   5   27.68   20.25   3
   5   3   6    7.87    8.15   3
   5  -3   7    9.31   15.74   3
   5  -3   8   13.82   21.25   3
   5   5   2    3.06    7.69   3
   5   5   3   38.75    9.03   3
   5   5   5   66.25   10.36   3
   5   5   6    7.12   10.76   3
   5   5   7   14.66   13.36   3
  -5  -7   8   34.62    6.16   3
  -5  -7   7   13.95    5.06   3
   5   7  -6    3.65    9.02   3
   5   7  -5    2.88    9.53   3
   5   7  -4   66.95   10.86   3
   5   7  -3   39.07    7.14   3
   5   7  -2    4.03    6.78   3
   5   7  -1   18.19    7.61   3
   5   7   0   69.79    8.85   3
   5   7   1  107.73   15.52   3
   5   7   2   -0.16    9.92   3
   5   7   3   26.59   13.57   3
   5   7   4    1.24   18.06   3
   5   7   5   32.62   20.21   3
   5   9  -3    7.82    8.70   3
   5   9  -2    3.68    8.75   3
   5   9  -1   -1.04   10.61   3
   5   9   0    9.90    9.14   3
  -6   0  12   23.97   13.20   3
  -6   0  11    1.88    7.64   3
  -6   0  10   33.07    9.00   3
  -6   0   9   22.68    5.11   3
  -6   0   8  152.52    6.86   3
  -6   0   7   48.67    4.68   3
  -6   0   6   81.98    6.26   3
  -6   0   5    7.70    3.78   3
  -6   0   4  303.15   33.75   3
  -6   0   3  186.83   17.49   3
   6   0  -2   80.49    6.80   3
   6   0  -1    1.19    2.13   3
   6   0   2   13.05    3.70   3
   6   0   3    4.28    3.83   3
   6   0   4  109.88   10.11   3
   6   0   5   70.32   10.27   3
   6   0   7   23.97    7.13   3
   6   0   8   11.55   10.12   3
  -6   2  12    5.82    9.54   3
  -6  -2  11   -0.33    9.25   3
  -6  -2  10  111.76   12.33   3
  -6   2   9   34.81    8.57   3
  -6   2   8   16.58    8.02   3
  -6   2   7   55.27   18.93   3
  -6   2   6  420.13   40.57   3
  -6   2   5   75.79    7.26   3
   6   2  -4    0.72    2.37   3
   6   2  -3  144.56   14.52   3
   6   2  -2 1538.01   62.15   3
   6  -2  -1  781.28   55.29   3
   6   2   0    8.46    3.71   3
   6  -2   1    1.84    3.47   3
   6  -2   2  255.66   22.31   3
   6   2   3  340.23   24.21   3
   6   2   4   39.79    6.51   3
   6  -2   5   22.60    7.22   3
   6  -2   6   71.24   19.89   3
   6  -2   7   63.08   12.34   3
   6  -2   8    2.36   11.78   3
  -6   4   9   -0.24   10.00   3
  -6   4   8   57.52   29.74   3
  -6   4   7   13.13    4.39   3
  -6   4   6   20.94    5.60   3
  -6   4   5   -7.58    5.91   3
  -6  -4   4  113.67   24.30   3
  -6   4   3   62.08   10.70   3
   6   4  -2   29.27    7.84   3
   6   4  -1    0.40    3.96   3
   6  -4   0  136.83   15.84   3
   6   4   1   77.33   13.42   3
   6   4   2    8.48    6.97   3
   6  -4   3    1.01    5.58   3
   6  -4   4   62.42   38.10   3
   6   4   5   30.47   17.81   3
   6   4   6   -1.71    9.64   3
   6  -4   7    3.86    9.32   3
   6   6   5   21.66   16.63   3
   6   6   6   87.65   21.28   3
   6   8  -2   -1.40   13.82   3
   6   8  -1    0.13   13.84   3
   6   8   0   19.68   14.19   3
   6   8   1   19.62   18.00   3
   6   8   2   10.39   17.14   3
  -7  -1  12   27.66   11.18   3
  -7  -1  11   -2.96    6.00   3
  -7  -1  10    8.63    5.93   3
  -7   1   9   42.39    6.41   3
  -7  -1   8   83.77    8.80   3
  -7   1   7   -0.75    3.40   3
  -7  -1   6   47.40    4.57   3
  -7   1   5   84.79    6.02   3
  -7   1   4  310.04   17.38   3
  -7   1   3   29.50    2.78   3
   7   1  -2   83.62    3.64   3
   7   1  -1   26.19    3.06   3
   7  -1   0  296.55   11.35   3
   7   1   1   30.17    4.33   3
   7   1   2   47.18    6.32   3
   7   1   3   -0.62    4.62   3
   7  -1   4  126.32   12.46   3
   7  -1   5   37.57    6.27   3
   7   1   6    5.34    7.01   3
   7   1   7    6.59   12.04   3
   7  -1   8   18.81   10.65   3
  -7  -3  11   -3.75    7.40   3
  -7  -3  10   -0.14    6.35   3
  -7   3   9   10.17    7.00   3
  -7   3   8   39.60   10.59   3
  -7   3   7  -10.63    5.30   3
  -7  -3   6   31.55    5.80   3
  -7   3   5   39.54   10.95   3
  -7   3   4  207.12   15.19   3
  -7  -3   3   12.16    4.19   3
   7   3  -2   70.77    7.10   3
  -7   3   1    9.29    4.50   3
   7   3   0  196.19   20.71   3
   7  -3   1   24.84    5.65   3
   7   3   2   23.73    7.22   3
   7   3   3   -3.61    6.10   3
   7   3   4   73.31    9.52   3
   7   3   5   25.20    9.18   3
   7   3   6    2.78    9.27   3
   7   3   7    1.41    9.37   3
  -7   5   9    7.50   12.77   3
  -7   5   8   12.38   19.17   3
  -7   5   7   -1.27    7.38   3
   7   5  -6    5.02    6.68   3
  -7   5   5    4.36    7.86   3
  -7   5   4   69.01   16.16   3
   7   5  -3    9.35    5.17   3
   7   5  -2   27.20    7.21   3
  -7   5   1   14.78    6.97   3
  -7   5   0  198.37   19.09   3
   7   5   1   16.99    8.82   3
   7  -5   2   17.74   13.38   3
   7   5   3    2.12    7.56   3
   7   5   4   50.29   10.89   3
   7   5   5    3.39   12.91   3
   7   5   6    5.17    7.74   3
   7   7   4   64.31   19.50   3
  -8   0  12   21.97   13.44   3
  -8   0  11  148.04   15.37   3
  -8   0  10  167.64   12.28   3
  -8   0   9    2.82    7.68   3
  -8   0   8    4.69    4.00   3
  -8   0   7  163.49    8.36   3
  -8   0   6  447.06   15.04   3
  -8   0   5   85.35    3.04   3
  -8   0   4  130.66    9.05   3
   8   0  -3  374.17   17.64   3
  -8   0   2  500.34   19.68   3
   8   0  -1    0.01    3.16   3
   8   0   0    7.36    4.43   3
   8   0   1  296.99    9.91   3
   8   0   2  646.69   44.20   3
   8   0   3   66.28    8.70   3
   8   0   4   -2.43    6.11   3
   8   0   5    5.05   11.21   3
   8   0   6  118.43   13.27   3
   8   0   7   42.74    9.89   3
  -8   2  12    6.02    8.74   3
  -8  -2  11   -1.56    7.15   3
  -8  -2  10    2.43    7.37   3
  -8  -2   9   57.53   13.06   3
  -8   2   8   43.56    8.79   3
  -8   2   7    5.12    5.23   3
  -8  -2   6   19.64    5.08   3
   8   2  -5  141.77    9.76   3
   8   2  -4  125.75    9.52   3
   8   2  -3    0.01    3.68   3
   8  -2  -2   65.38    5.47   3
   8   2  -1  103.36    8.89   3
   8  -2   0  169.13   12.79   3
   8   2   1    7.73    5.53   3
   8  -2   2   40.66    6.54   3
   8   2   3   11.97    5.84   3
   8  -2   4   34.96    8.28   3
   8  -2   5    3.82    6.60   3
   8   2   6    8.96    8.41   3
   8  -2   7    5.09   10.20   3
  -8  -4  11   -8.30   11.08   3
  -8  -4  10   26.59   15.43   3
  -8  -4   9   -5.51    5.45   3
  -8  -4   8   -1.98    6.70   3
  -8   4   7   50.48    8.86   3
  -8  -4   6  117.01   34.20   3
  -8   4   5   18.80    9.05   3
  -8  -4   4   45.87    7.84   3
  -8   4   3  188.99   20.52   3
   8   4  -2  296.62   21.40   3
   8   4  -1    4.82    5.73   3
   8  -4   0    0.33    6.14   3
   8   4   1  128.45   20.17   3
   8   4   2  349.90   13.20   3
   8   4   3   37.35   10.56   3
   8   4   4    2.20    8.50   3
   8   4   5   -2.73    9.63   3
   8   4   6    3.07   24.79   3
   8   6   1   11.67   13.66   3
   8   6   2   30.19   16.84   3
   8   6   3   14.25   16.06   3
   8   6   4   50.63   18.15   3
   8   8  -1    1.92   14.77   3
  -9  -1  12    6.38    9.46   3
  -9  -1  11   21.16    7.07   3
  -9  -1  10    1.31    6.34   3
  -9  -1   9   60.18   10.65   3
  -9   1   8   44.59    7.40   3
  -9  -1   7   12.07    5.29   3
  -9  -1   6    0.17    4.24   3
  -9  -1   5  131.99    8.64   3
  -9  -1   4   66.34    5.40   3
   9  -1  -3   22.43    3.86   3
   9   1  -2    8.63    4.20   3
   9   1  -1  154.01    8.67   3
   9  -1   0   97.56    7.92   3
   9  -1   1    3.57    5.41   3
   9  -1   2    9.68    5.58   3
   9   1   3   53.77    8.05   3
   9  -1   4   49.87    8.42   3
   9   1   5   -0.61    7.72   3
   9  -1   6    8.09    9.12   3
  -9  -3  11    8.31    9.59   3
  -9  -3  10   -1.70   10.70   3
  -9   3   9   38.51   11.51   3
  -9  -3   8    9.03   11.66   3
  -9   3   7   11.61    6.43   3
  -9  -3   6   -0.59    4.74   3
  -9   3   5   98.15   11.31   3
  -9   3   4   50.64    7.65   3
  -9   3   3   15.56    5.33   3
   9   3  -2    9.69    5.04   3
   9  -3  -1  104.48    8.50   3
   9   3   0   72.23   13.60   3
   9  -3   1   -1.05    4.88   3
   9   3   2   10.01    9.40   3
   9   3   3   23.56   12.39   3
   9   3   4    3.80   19.77   3
   9   3   5   -7.35    9.80   3
   9   3   6   -6.99    7.76   3
   9   5   1   11.45   12.97   3
   9   5   2    4.25   15.69   3
   9   5   4   -5.90   21.35   3
  -9   7   7    2.35   13.35   3
  -9   7   6   -1.53    9.01   3
  -9   7   5   48.88   25.32   3
  -9   7   4   33.83   13.13   3
   9   7  -3   10.33    9.77   3
  -9   7   2    7.32    7.21   3
  -9   7   1   36.07    9.69   3
   9   7   0   35.29   14.36   3
   9   7   1    1.79   14.32   3
   9  -7   2   -0.85   12.50   3
 -10   0  12   -1.54   10.41   3
 -10   0  11   14.11    9.98   3
 -10   0  10    6.11    7.39   3
 -10   0   9   50.75   14.07   3
 -10   0   8    5.29    5.12   3
 -10   0   7   22.85    5.24   3
 -10   0   6    8.61    5.06   3
 -10   0   5  144.88    7.90   3
 -10   0   4   19.18    4.82   3
  10   0  -3   28.07    5.09   3
 -10   0   2    3.70    4.69   3
  10   0  -1  169.94   11.10   3
  10   0   0   22.21    5.78   3
  10   0   1   18.98    6.38   3
  10   0   2   -0.90    8.31   3
  10   0   3   68.92    7.73   3
  10   0   4   23.42   10.78   3
  10   0   5   -2.74   13.82   3
  10   0   6    2.89    8.75   3
 -10  -2  11   32.03   16.18   3
 -10  -2  10   -2.93    7.25   3
 -10  -2   9   -0.51    6.08   3
 -10  -2   8   72.85    9.15   3
 -10   2   7  349.51   10.88   3
 -10   2   6   84.34   22.62   3
  10   2  -5    1.85    5.31   3
 -10   2   4   20.12    5.01   3
  10   2  -3  293.30   12.28   3
  10  -2  -2  238.36   15.67   3
  10  -2  -1   32.92    5.58   3
  10   2   0   83.00    7.79   3
  10   2   1  107.86   51.74   3
  10   2   2   69.70   10.56   3
  10   2   3   -7.28   10.71   3
  10   2   4    9.79    5.70   3
  10  -2   5   40.98   33.72   3
  10   4   2    2.90   11.06   3
  10   4   4   -7.50    6.68   3
 -10   6   8   72.99   15.08   3
 -10   6   7  264.41   16.74   3
 -10   6   6   87.91   12.67   3
 -10   6   5   -4.41    6.80   3
 -10   6   4   27.27   11.61   3
  10   6  -2   52.50   14.10   3
  10   6   0    0.92   12.18   3
  10   6   1   11.45   15.08   3
  10  -6   2   45.74   14.24   3
 -11  -1  11    3.89    7.62   3
 -11  -1  10   45.32    8.62   3
 -11   1   9   -1.60    9.55   3
 -11  -1   8    2.36    5.35   3
 -11   1   6   39.95    6.21   3
 -11   1   5   83.59   17.03   3
  11   1  -4    3.72    5.39   3
  11   1  -3   30.39    7.49   3
  11  -1  -2   30.55    7.39   3
  11  -1  -1  100.36   13.34   3
  11  -1   0   11.74    7.56   3
  11  -1   2   -8.11    9.59   3
  11  -1   4    2.67   11.30   3
  11   1   5   -3.41    9.33   3
  11   3   2   -1.91   11.06   3
  11   3   3    9.14   12.96   3
  11   3   4   -3.40   11.66   3
 -11   5   9   55.90   16.04   3
 -11   5   8   -5.33   13.20   3
 -11   5   7   11.52   11.46   3
  11   5  -4   -3.56    5.39   3
  11   5  -3    4.37   12.72   3
  11   5  -2    8.01    8.51   3
  11   5  -1   23.73    5.82   3
  11  -5   0    8.85    9.75   3
  11   5   1   22.84   11.22   3
  11  -5   2    0.28    9.07   3
  11   7  -4    4.08   10.27   3
  11   7  -3    7.19   10.84   3
  11   7  -2   -7.57   12.70   3
 -12   0  11   33.91   41.85   3
 -12   0  10   -5.10   11.89   3
 -12   0   9    5.61   10.32   3
 -12   0   8   57.63   12.34   3
 -12   0   7   30.21   16.81   3
  12   0  -5   17.55    8.16   3
  12   0  -4  259.93   26.75   3
  12   0  -3  235.24   59.11   3
  12   0  -2   12.69    5.65   3
  12   0   0   51.26   10.82   3
  12   4  -3  129.65   14.44   3
  12   4  -2    5.89    9.51   3
  12   4  -1   -2.33    8.80   3
  12   4   0   36.58   32.05   3
  12  -4   1  205.16    7.58   3
  12  -4   2   40.41   15.55   3
  12   6  -6   20.40   21.53   3
  12   6  -5   26.46   10.81   3
  12   6  -4    2.30    9.18   3
  12   6  -3   11.39    9.05   3
  12   6  -2    2.60   12.77   3
  12   6  -1   13.46   12.03   3
  13  -1   3   52.73   15.28   3
  13   3  -5   14.18   10.53   3
  13   3  -4    2.93    9.94   3
  13   3  -3    3.06    7.61   3
  13  -3  -2   86.79   38.42   3
  13   3  -1   13.09   15.34   3
  13   3   0    2.24    8.34   3
  13   3   1    1.18    9.50   3
  13   3   2   26.68   16.79   3
 -13   5   7    1.73   10.40   3
  13   5  -6   42.80   17.99   3
  13   5  -5   11.45    8.21   3
 -13   5   4    7.27    9.15   3
  13   5  -3   -0.49    9.20   3
  13   5  -2   15.90   11.69   3
  13   5  -1   13.42    9.44   3
  14   2  -4   98.33   11.59   3
  14   2  -3   13.22   10.49   3
  14   2  -1   30.64   15.21   3
  14   2   0   77.04   14.64   3
  14   4  -7    9.60   13.71   3
  14   4  -6   23.69   15.07   3
  14   4  -5   -1.10   11.06   3
  14   4  -4   14.08   11.03   3
  14   4  -3   -0.39    9.21   3
  14   4  -2   22.52   12.85   3
  14   4  -1    7.69   10.61   3
  15   1   0   14.47   13.55   3
 -15   3   7   20.99   14.03   3
  15   3  -6    9.20    7.48   3
  15   3  -5   -2.45    7.49   3
  15   3  -4    5.43    9.45   3
  15   3  -3    0.01    9.10   3
  15   3  -2   20.65   10.98   3
  16   0  -4  161.82   14.68   3
  16   0  -3   22.18    8.80   3
   0   2  -2 2829.53   13.33  -1
  -3  -1   3 2829.53   13.33   2
   0  -2  -4  556.89    8.29  -1
   3   1   3  556.89    8.29   2
   0   2  -5  188.65   15.08  -1
  -3  -1   6  188.65   15.08   2
   1  -1  -8    1.45   18.88  -1
  -1   1   8    1.45   18.88   3
   1  -1  -7  523.57   17.72  -1
  -1   1   7  523.57   17.72   3
   1  -1  -6  611.81   15.08  -1
  -1   1   6  611.81   15.08   3
   1  -1  -4   89.90    6.78  -1
  -1   1   4   89.90    6.78   3
   1  -1  -3 2640.80   12.27  -1
  -1   1   3 2640.80   12.27   3
   1  -1  -2 4632.03   33.34  -1
  -1   1   2 4632.03   33.34   3
   1   1  -1   13.59    2.49  -1
  -1  -1   1   13.59    2.49   2
   1   1   0 1296.31    5.56  -1
  -1  -1   0 1296.31    5.56   2
  -1  -1  -1 2619.05   64.70  -1
   1   1   1 2619.05   64.70   2
  -1  -1  -2 4598.92   14.81  -1
   1   1   2 4598.92   14.81   2
  -1   1  -2 2826.79   16.54  -1
   1  -1   2 2826.79   16.54   3
  -1  -1  -3   76.88    5.46  -1
   1   1   3   76.88    5.46   2
  -1  -1  -4 1037.80   11.10  -1
   1   1   4 1037.80   11.10   2
  -1  -1  -5  419.32    7.35  -1
   1   1   5  419.32    7.35   2
  -1   1  -5  294.92   20.94  -1
   1  -1   5  294.92   20.94   3
  -1  -1  -6 1740.83   21.34  -1
   1   1   6 1740.83   21.34   2
  -1   1  -6 1372.91   27.56  -1
   1  -1   6 1372.91   27.56   3
  -1  -1  -7  277.64   27.61  -1
   1   1   7  277.64   27.61   2
  -1   1  -7  205.31   24.04  -1
   1  -1   7  205.31   24.04   3
  -1  -1  -8  195.18   20.98  -1
   1   1   8  195.18   20.98   2
   1   3 -11  179.92   34.90  -1
  -4  -2  12  179.92   34.90   2
   1   3  -9   57.24   44.81  -1
  -4  -2  10   57.24   44.81   2
   1  -3  -9   62.95   29.56  -1
  -4   2  10   62.95   29.56   3
   1   3  -7  513.58   17.58  -1
  -4  -2   8  513.58   17.58   2
   1   3  -6  810.99   16.28  -1
  -4  -2   7  810.99   16.28   2
   1   3  -5  101.66   10.42  -1
  -4  -2   6  101.66   10.42   2
  -1  -3   0  521.06    6.69  -1
   4   2  -1  521.06    6.69   2
  -1  -3  -5  215.53   15.75  -1
   4   2   4  215.53   15.75   2
  -1   3  -5  157.40    8.74  -1
   4  -2   4  157.40    8.74   3
  -1  -3  -6 1358.52   26.42  -1
   4   2   5 1358.52   26.42   2
  -1   3  -6 1066.26   31.33  -1
   4  -2   5 1066.26   31.33   3
  -1  -3  -7  244.85   21.53  -1
   4   2   6  244.85   21.53   2
  -1   3  -7  190.62   13.96  -1
   4  -2   6  190.62   13.96   3
  -1  -3  -8  158.30   33.80  -1
   4   2   7  158.30   33.80   2
  -1   3  -8  109.36   20.72  -1
   4  -2   7  109.36   20.72   3
  -1  -3  -9    1.67   35.68  -1
   4   2   8    1.67   35.68   2
  -1   3  -9    7.69   31.63  -1
   4  -2   8    7.69   31.63   3
  -1  -3 -10  224.97   49.47  -1
   4   2   9  224.97   49.47   2
  -1   3 -10  134.35   37.15  -1
   4  -2   9  134.35   37.15   3
   1   5  -5  111.72   13.89  -1
  -7  -3   7  111.72   13.89   2
   2   2 -11    1.89   29.28  -1
  -2  -2  11    1.89   29.28   2
   2   2 -10  322.44   33.17  -1
  -2  -2  10  322.44   33.17   2
   2   2  -9 2567.77   40.78  -1
  -2  -2   9 2567.77   40.78   2
   2   2  -8 1200.29   28.05  -1
  -2  -2   8 1200.29   28.05   2
   2  -2  -8  926.36   14.66  -1
  -2   2   8  926.36   14.66   3
   2   2  -7   10.93   11.99  -1
  -2  -2   7   10.93   11.99   2
   2  -2  -7   -0.65   13.21  -1
  -2   2   7   -0.65   13.21   3
   2   2  -6  131.47   12.10  -1
  -2  -2   6  131.47   12.10   2
   2  -2  -6   98.32   13.76  -1
  -2   2   6   98.32   13.76   3
   2   2  -5 3911.90  126.05  -1
  -2  -2   5 3911.90  126.05   2
   2  -2  -5 3305.33  106.07  -1
  -2   2   5 3305.33  106.07   3
   2  -2  -4 4063.72   39.92  -1
  -2   2   4 4063.72   39.92   3
   2   2  -3 2087.10   43.10  -1
  -2  -2   3 2087.10   43.10   2
   2  -2  -3 1889.57   33.23  -1
  -2   2   3 1889.57   33.23   3
   2   2  -2 5021.45   14.93  -1
  -2  -2   2 5021.45   14.93   2
  -2   2   2 3731.19   47.83  -1
   2  -2  -2 3731.19   47.83   3
   2   2  -110000.90   14.88  -1
  -2  -2   110000.90   14.88   2
  -2  -2   0 4055.84   36.17  -1
   2   2   0 4055.84   36.17   2
  -2   2   0 2931.89   12.07  -1
   2  -2   0 2931.89   12.07   3
  -2  -2  -1  247.93    4.94  -1
   2   2   1  247.93    4.94   2
  -2   2  -1  179.37    6.46  -1
   2  -2   1  179.37    6.46   3
  -2  -2  -2  904.77    9.36  -1
   2   2   2  904.77    9.36   2
  -2   2  -2  616.69   30.21  -1
   2  -2   2  616.69   30.21   3
  -2  -2  -3   -0.53   10.69  -1
   2   2   3   -0.53   10.69   2
  -2  -2  -4 8589.85  108.46  -1
   2   2   4 8589.85  108.46   2
  -2   2  -4 6596.10   27.43  -1
   2  -2   4 6596.10   27.43   3
  -2  -2  -5  263.45   17.19  -1
   2   2   5  263.45   17.19   2
  -2   2  -5  206.18   12.05  -1
   2  -2   5  206.18   12.05   3
  -2  -2  -6    6.97    8.55  -1
   2   2   6    6.97    8.55   2
  -2   2  -6    6.38   10.41  -1
   2  -2   6    6.38   10.41   3
  -2  -2  -7  491.84   12.48  -1
   2   2   7  491.84   12.48   2
  -2   2  -7  341.97   22.06  -1
   2  -2   7  341.97   22.06   3
  -2  -2  -8 1728.05   30.21  -1
   2   2   8 1728.05   30.21   2
  -2   2  -8 1221.86   53.70  -1
   2  -2   8 1221.86   53.70   3
  -2  -2  -9  230.92   25.37  -1
   2   2   9  230.92   25.37   2
  -2   2  -9  166.87   36.78  -1
   2  -2   9  166.87   36.78   3
  -2  -2 -10   50.50   30.67  -1
   2   2  10   50.50   30.67   2
  -2   2 -10   77.51   42.04  -1
   2  -2  10   77.51   42.04   3
   2   4 -10   22.13   48.79  -1
  -5  -3  11   22.13   48.79   2
   2  -4 -10   68.40   33.31  -1
  -5   3  11   68.40   33.31   3
   2   4  -9   83.66   22.44  -1
  -5  -3  10   83.66   22.44   2
   2   4  -8   38.41   38.59  -1
  -5  -3   9   38.41   38.59   2
   2   4  -7  857.67   41.06  -1
  -5  -3   8  857.67   41.06   2
   2   4  -6  395.29   22.45  -1
  -5  -3   7  395.29   22.45   2
   2  -4  -6  274.01   14.81  -1
  -5   3   7  274.01   14.81   3
   2   4  -5  289.49   15.41  -1
  -5  -3   6  289.49   15.41   2
   2   4  -4   45.80   11.33  -1
  -5  -3   5   45.80   11.33   2
   2   4  -2 1218.94   32.63  -1
  -5  -3   3 1218.94   32.63   2
  -2  -4   0  214.01    8.55  -1
   5   3  -1  214.01    8.55   2
  -2  -4  -3   12.52   16.03  -1
   5   3   2   12.52   16.03   2
  -2  -4  -4  309.75   20.91  -1
   5   3   3  309.75   20.91   2
  -2  -4  -5  427.71   23.94  -1
   5   3   4  427.71   23.94   2
  -2  -4  -6  480.42   27.95  -1
   5   3   5  480.42   27.95   2
  -2  -4  -8  119.74   36.53  -1
   5   3   7  119.74   36.53   2
  -2   4  -8   83.34   14.80  -1
   5  -3   7   83.34   14.80   3
  -2  -4  -9  154.60   46.30  -1
   5   3   8  154.60   46.30   2
  -2   4  -9  143.65   30.80  -1
   5  -3   8  143.65   30.80   3
   2   8  -6  128.29   24.86  -1
  13  -3   2  128.29   24.86   3
   3   1 -11  326.62   45.90  -1
   0  -2  10  326.62   45.90   2
   3   1 -10   19.42   22.20  -1
   0  -2   9   19.42   22.20   2
   3  -1 -10    3.73   22.46  -1
   0   2   9    3.73   22.46   3
   3   1  -8  361.64   23.10  -1
   0  -2   7  361.64   23.10   2
   3   1  -7 1309.85   22.93  -1
   0  -2   6 1309.85   22.93   2
   3   1  -6  363.27   14.41  -1
   0  -2   5  363.27   14.41   2
   3  -1  -6  313.61    9.67  -1
   0   2   5  313.61    9.67   3
  -3   1   3 1950.98   55.43  -1
   0  -2  -2 1950.98   55.43   3
   3  -1   1 2157.61    9.44  -1
   0   2  -2 2157.61    9.44   3
  -3   1  -5  899.78   27.70  -1
   0  -2   6  899.78   27.70   3
  -3  -1  -8   57.69   34.76  -1
   0   2   9   57.69   34.76   2
  -3  -1  -9  245.35   38.46  -1
   0   2  10  245.35   38.46   2
   3   3 -11  303.01   36.33  -1
  -3  -3  11  303.01   36.33   2
   3   3 -10  -12.12   24.61  -1
  -3  -3  10  -12.12   24.61   2
   3  -3 -10   -9.61   31.49  -1
  -3   3  10   -9.61   31.49   3
   3   3  -9  402.45   39.83  -1
  -3  -3   9  402.45   39.83   2
   3  -3  -9  339.93   27.94  -1
  -3   3   9  339.93   27.94   3
   3   3  -8  174.49   26.83  -1
  -3  -3   8  174.49   26.83   2
   3  -3  -8  131.58   21.76  -1
  -3   3   8  131.58   21.76   3
   3   3  -7  943.30   28.77  -1
  -3  -3   7  943.30   28.77   2
   3  -3  -7  813.85   12.56  -1
  -3   3   7  813.85   12.56   3
   3   3  -6  344.32   14.70  -1
  -3  -3   6  344.32   14.70   2
   3  -3  -6  300.00   22.99  -1
  -3   3   6  300.00   22.99   3
   3   3  -5  390.98   11.79  -1
  -3  -3   5  390.98   11.79   2
   3  -3  -5  323.87   18.64  -1
  -3   3   5  323.87   18.64   3
   3   3  -4  387.87   12.43  -1
  -3  -3   4  387.87   12.43   2
   3  -3  -4  338.85    9.80  -1
  -3   3   4  338.85    9.80   3
   3  -3  -3 1359.71   14.29  -1
  -3   3   3 1359.71   14.29   3
   3   3  -2  610.70    8.72  -1
  -3  -3   2  610.70    8.72   2
   3  -3  -2  499.26   10.49  -1
  -3   3   2  499.26   10.49   3
   3   3  -1  971.86   44.13  -1
  -3  -3   1  971.86   44.13   2
   3  -3  -1  587.73  173.70  -1
  -3   3   1  587.73  173.70   3
  -3  -3   0  228.41   10.69  -1
   3   3   0  228.41   10.69   2
  -3   3   0  180.09    6.47  -1
   3  -3   0  180.09    6.47   3
  -3  -3  -1 2593.08   57.17  -1
   3   3   1 2593.08   57.17   2
  -3   3  -1 1852.66   33.34  -1
   3  -3   1 1852.66   33.34   3
  -3  -3  -2 1164.44   14.35  -1
   3   3   2 1164.44   14.35   2
  -3   3  -2  767.68   12.66  -1
   3  -3   2  767.68   12.66   3
  -3  -3  -3  289.38   21.43  -1
   3   3   3  289.38   21.43   2
  -3   3  -3  237.89   15.46  -1
   3  -3   3  237.89   15.46   3
  -3  -3  -4    5.99    9.22  -1
   3   3   4    5.99    9.22   2
  -3   3  -4    7.03    9.91  -1
   3  -3   4    7.03    9.91   3
  -3  -3  -5  999.66   28.70  -1
   3   3   5  999.66   28.70   2
  -3   3  -5  792.13   27.93  -1
   3  -3   5  792.13   27.93   3
  -3  -3  -6  483.14   19.98  -1
   3   3   6  483.14   19.98   2
  -3   3  -6  369.27   17.92  -1
   3  -3   6  369.27   17.92   3
  -3  -3  -7   83.47   21.58  -1
   3   3   7   83.47   21.58   2
  -3   3  -7   65.82   16.19  -1
   3  -3   7   65.82   16.19   3
  -3  -3  -8   52.85   23.89  -1
   3   3   8   52.85   23.89   2
  -3   3  -8   45.57   21.83  -1
   3  -3   8   45.57   21.83   3
  -3  -3  -9  274.32   32.71  -1
   3   3   9  274.32   32.71   2
  -3   3  -9  194.55   40.03  -1
   3  -3   9  194.55   40.03   3
   3   5 -10    4.47   48.43  -1
  -6  -4  11    4.47   48.43   2
   3  -5 -10  -38.11   49.05  -1
  -6   4  11  -38.11   49.05   3
   3   5  -9  152.85   31.18  -1
  -6  -4  10  152.85   31.18   2
   3  -5  -9  159.59   38.98  -1
  -6   4  10  159.59   38.98   3
   3   5  -8  128.26   27.57  -1
  -6  -4   9  128.26   27.57   2
   3  -5  -8  130.91   43.55  -1
  -6   4   9  130.91   43.55   3
   3   5  -7  500.91   33.50  -1
  -6  -4   8  500.91   33.50   2
   3   5  -6  123.58   23.61  -1
  -6  -4   7  123.58   23.61   2
   3  -5  -6  105.97   15.94  -1
  -6   4   7  105.97   15.94   3
   3   5  -5  333.44   15.35  -1
  -6  -4   6  333.44   15.35   2
   3   5  -4  157.56   13.30  -1
  -6  -4   5  157.56   13.30   2
   3   5  -3 1428.41   30.06  -1
  -6  -4   4 1428.41   30.06   2
   3   5  -2  556.78   24.50  -1
  -6  -4   3  556.78   24.50   2
   3   5  -1  440.89   24.90  -1
  -6  -4   2  440.89   24.90   2
   3   5   0   10.39    9.11  -1
  -6  -4   1   10.39    9.11   2
  -3  -5  -1 1043.40   11.26  -1
   6   4   0 1043.40   11.26   2
  -3  -5  -2  523.91   37.94  -1
   6   4   1  523.91   37.94   2
  -3  -5  -3  107.15   16.59  -1
   6   4   2  107.15   16.59   2
  -3  -5  -4   14.32   17.53  -1
   6   4   3   14.32   17.53   2
  -3  -5  -5  555.38   31.41  -1
   6   4   4  555.38   31.41   2
  -3  -5  -6  238.18   14.60  -1
   6   4   5  238.18   14.60   2
  -3   5  -7   69.15   24.85  -1
   6  -4   6   69.15   24.85   3
   3   9  -3  330.73   29.86  -1
  15  -3  -2  330.73   29.86   3
   3   9  -2   94.29   30.06  -1
  15  -3  -3   94.29   30.06   3
   4   0 -12   39.80   23.98  -1
   2   2  10   39.80   23.98   3
   4   2 -12  237.52   56.62  -1
  -1  -3  11  237.52   56.62   2
   4   2 -11  342.85   28.85  -1
  -1  -3  10  342.85   28.85   2
   4   2 -10   42.14   21.55  -1
  -1  -3   9   42.14   21.55   2
   4   2  -8  543.70   13.39  -1
  -1  -3   7  543.70   13.39   2
   4   2  -7  900.73   46.91  -1
  -1  -3   6  900.73   46.91   2
   4  -2  -7  746.72   15.24  -1
  -1   3   6  746.72   15.24   3
   4   2  -6   49.30    8.15  -1
  -1  -3   5   49.30    8.15   2
   4  -2  -6    7.33   10.47  -1
  -1   3   5    7.33   10.47   3
   4   2  -5  260.95   11.18  -1
  -1  -3   4  260.95   11.18   2
   4  -2   0  875.32   11.73  -1
  -1   3  -1  875.32   11.73   3
   4  -2   1 2051.50   34.27  -1
  -1   3  -2 2051.50   34.27   3
  -4   2  -2  121.80   13.09  -1
   1  -3   3  121.80   13.09   3
  -4   2  -3  484.99    7.53  -1
   1  -3   4  484.99    7.53   3
  -4   2  -4   74.09   14.08  -1
   1  -3   5   74.09   14.08   3
  -4   2  -5  900.38   12.50  -1
   1  -3   6  900.38   12.50   3
  -4   2  -6  200.19   18.44  -1
   1  -3   7  200.19   18.44   3
  -4  -2  -7  120.06   14.52  -1
   1   3   8  120.06   14.52   2
  -4   2  -7   53.22   25.38  -1
   1  -3   8   53.22   25.38   3
  -4  -2  -8    8.29   21.92  -1
   1   3   9    8.29   21.92   2
  -4   2  -8  -14.13   18.56  -1
   1  -3   9  -14.13   18.56   3
  -4  -2  -9  193.84   20.78  -1
   1   3  10  193.84   20.78   2
  -4   2  -9  133.69   32.06  -1
   1  -3  10  133.69   32.06   3
   4   4 -11   76.69   30.05  -1
  -4  -4  11   76.69   30.05   2
   4  -4 -11   53.74   44.45  -1
  -4   4  11   53.74   44.45   3
   4   4 -10  792.41   60.51  -1
  -4  -4  10  792.41   60.51   2
   4   4  -9  767.04   44.30  -1
  -4  -4   9  767.04   44.30   2
   4  -4  -9  583.79   39.90  -1
  -4   4   9  583.79   39.90   3
   4   4  -8   11.08   27.75  -1
  -4  -4   8   11.08   27.75   2
   4  -4  -8    5.64   31.15  -1
  -4   4   8    5.64   31.15   3
   4   4  -7   27.92   15.65  -1
  -4  -4   7   27.92   15.65   2
   4  -4  -7   31.27   14.37  -1
  -4   4   7   31.27   14.37   3
   4   4  -6 2369.48   50.97  -1
  -4  -4   6 2369.48   50.97   2
   4  -4  -6 1938.02   69.97  -1
  -4   4   6 1938.02   69.97   3
   4   4  -5 4973.55   97.47  -1
  -4  -4   5 4973.55   97.47   2
   4  -4  -5 4011.39  101.33  -1
  -4   4   5 4011.39  101.33   3
   4   4  -4  641.69   22.20  -1
  -4  -4   4  641.69   22.20   2
   4  -4  -4  531.00   18.61  -1
  -4   4   4  531.00   18.61   3
   4   4  -3   13.22   11.37  -1
  -4  -4   3   13.22   11.37   2
   4  -4  -3   11.07    9.31  -1
  -4   4   3   11.07    9.31   3
   4   4  -2  840.85   32.23  -1
  -4  -4   2  840.85   32.23   2
   4  -4  -2  652.18   14.09  -1
  -4   4   2  652.18   14.09   3
   4   4  -1 4829.96   62.76  -1
  -4  -4   1 4829.96   62.76   2
   4  -4  -1 3925.64   47.73  -1
  -4   4   1 3925.64   47.73   3
   4   4   0 1922.31   71.71  -1
  -4  -4   0 1922.31   71.71   2
   4  -4   0 1504.73   38.95  -1
  -4   4   0 1504.73   38.95   3
  -4  -4  -1  613.61   22.60  -1
   4   4   1  613.61   22.60   2
  -4   4  -1  486.98   14.98  -1
   4  -4   1  486.98   14.98   3
  -4  -4  -2 1579.12   35.57  -1
   4   4   2 1579.12   35.57   2
  -4   4  -2 1253.26   27.74  -1
   4  -4   2 1253.26   27.74   3
  -4  -4  -3 2566.94   51.30  -1
   4   4   3 2566.94   51.30   2
  -4   4  -3 2158.79   49.33  -1
   4  -4   3 2158.79   49.33   3
  -4  -4  -4  343.33   18.28  -1
   4   4   4  343.33   18.28   2
  -4   4  -4  274.51   14.40  -1
   4  -4   4  274.51   14.40   3
  -4  -4  -5    4.65   13.62  -1
   4   4   5    4.65   13.62   2
  -4   4  -5    5.67   11.90  -1
   4  -4   5    5.67   11.90   3
  -4  -4  -6  386.88   22.38  -1
   4   4   6  386.88   22.38   2
  -4   4  -6  297.66   24.83  -1
   4  -4   6  297.66   24.83   3
  -4  -4  -7 1527.96   31.61  -1
   4   4   7 1527.96   31.61   2
  -4   4  -7 1163.66   38.52  -1
   4  -4   7 1163.66   38.52   3
  -4  -4  -8  589.95   29.53  -1
   4   4   8  589.95   29.53   2
  -4   4  -8  463.34   24.05  -1
   4  -4   8  463.34   24.05   3
   4   6  -9   16.25   35.09  -1
  -7  -5  10   16.25   35.09   2
   4   6  -8  157.96   33.79  -1
  -7  -5   9  157.96   33.79   2
   4   6  -6  -25.46   25.09  -1
  -7  -5   7  -25.46   25.09   2
   4   6  -5  118.56   24.10  -1
  -7  -5   6  118.56   24.10   2
   4   6  -4  288.84   20.99  -1
  -7  -5   5  288.84   20.99   2
   4   6  -3  965.72   35.09  -1
  -7  -5   4  965.72   35.09   2
   4  -6  -3  765.48   24.37  -1
  -7   5   4  765.48   24.37   3
   4   6  -2   29.24   11.98  -1
  -7  -5   3   29.24   11.98   2
   4   6  -1  216.92   16.73  -1
  -7  -5   2  216.92   16.73   2
  -4  -6   0  146.06   19.40  -1
   7   5  -1  146.06   19.40   2
  -4  -6  -1  834.46   29.42  -1
   7   5   0  834.46   29.42   2
  -4  -6  -2   55.53   17.57  -1
   7   5   1   55.53   17.57   2
  -4  -6  -4    2.79   27.49  -1
   7   5   3    2.79   27.49   2
  -4  -6  -5  497.12   32.47  -1
   7   5   4  497.12   32.47   2
  -4  -6  -6  100.47   29.34  -1
   7   5   5  100.47   29.34   2
   4   8  -6  646.72   35.82  -1
  14  -2   1  646.72   35.82   3
   4   8  -5 1319.45   33.84  -1
  14  -2   0 1319.45   33.84   3
   4   8  -4  212.58   28.27  -1
  14  -2  -1  212.58   28.27   3
   4   8  -3  -18.31   25.68  -1
  14  -2  -2  -18.31   25.68   3
   5   3 -11   19.07   41.53  -1
  -2  -4  10   19.07   41.53   2
   5   3 -10   95.49   20.62  -1
  -2  -4   9   95.49   20.62   2
   5   3  -9    9.19   20.09  -1
  -2  -4   8    9.19   20.09   2
   5   3  -8  963.17   33.09  -1
  -2  -4   7  963.17   33.09   2
   5  -3  -8  806.58   21.03  -1
  -2   4   7  806.58   21.03   3
   5   3  -7  445.02   25.57  -1
  -2  -4   6  445.02   25.57   2
   5  -3  -7  382.35   22.36  -1
  -2   4   6  382.35   22.36   3
   5   3  -6  206.25   15.81  -1
  -2  -4   5  206.25   15.81   2
   5  -3  -6  143.62   24.02  -1
  -2   4   5  143.62   24.02   3
   5   3  -5  100.49   11.04  -1
  -2  -4   4  100.49   11.04   2
   5  -3  -5   94.21    8.46  -1
  -2   4   4   94.21    8.46   3
   5   3  -4 1700.32   22.92  -1
  -2  -4   3 1700.32   22.92   2
   5  -3  -1  307.78   14.48  -1
  -2   4   0  307.78   14.48   3
   5  -3   0 1394.43   40.45  -1
  -2   4  -1 1394.43   40.45   3
  -5   3  -1 1189.18   24.59  -1
   2  -4   2 1189.18   24.59   3
  -5  -3  -2   18.03   10.88  -1
   2   4   3   18.03   10.88   2
  -5   3  -2   28.43   11.72  -1
   2  -4   3   28.43   11.72   3
  -5   3  -3  316.65   17.89  -1
   2  -4   4  316.65   17.89   3
  -5   3  -4  215.73   14.19  -1
   2  -4   5  215.73   14.19   3
  -5   3  -5  349.83   16.37  -1
   2  -4   6  349.83   16.37   3
  -5   3  -6   33.20   24.82  -1
   2  -4   7   33.20   24.82   3
  -5  -3  -7  107.71   15.52  -1
   2   4   8  107.71   15.52   2
  -5   3  -7   54.86   22.48  -1
   2  -4   8   54.86   22.48   3
  -5  -3  -8  106.80   43.15  -1
   2   4   9  106.80   43.15   2
  -5   3  -8   77.62   26.40  -1
   2  -4   9   77.62   26.40   3
   5   5 -10  124.07   23.80  -1
  -5  -5  10  124.07   23.80   2
   5  -5 -10  104.65   44.66  -1
  -5   5  10  104.65   44.66   3
   5   5  -9   18.44   37.66  -1
  -5  -5   9   18.44   37.66   2
   5  -5  -9    1.50   34.21  -1
  -5   5   9    1.50   34.21   3
   5   5  -8  727.40   31.17  -1
  -5  -5   8  727.40   31.17   2
   5  -5  -8  605.63   35.07  -1
  -5   5   8  605.63   35.07   3
   5   5  -7  312.45   19.29  -1
  -5  -5   7  312.45   19.29   2
   5  -5  -7  278.69   29.22  -1
  -5   5   7  278.69   29.22   3
   5   5  -6  175.06   19.34  -1
  -5  -5   6  175.06   19.34   2
   5  -5  -6  148.63   21.96  -1
  -5   5   6  148.63   21.96   3
   5   5  -5  189.53   18.05  -1
  -5  -5   5  189.53   18.05   2
   5  -5  -5  160.52   16.91  -1
  -5   5   5  160.52   16.91   3
   5   5  -4  805.46   36.06  -1
  -5  -5   4  805.46   36.06   2
   5  -5  -4  667.21   20.48  -1
  -5   5   4  667.21   20.48   3
   5   5  -3  863.65   28.61  -1
  -5  -5   3  863.65   28.61   2
   5  -5  -3  708.94   21.30  -1
  -5   5   3  708.94   21.30   3
  -5  -5   2   -1.86   12.47  -1
   5   5  -2   -1.86   12.47   2
   5  -5  -2    3.59   11.23  -1
  -5   5   2    3.59   11.23   3
  -5  -5   1  174.98   14.57  -1
   5   5  -1  174.98   14.57   2
   5  -5  -1  133.55   15.57  -1
  -5   5   1  133.55   15.57   3
  -5  -5   0  786.53   34.47  -1
   5   5   0  786.53   34.47   2
   5  -5   0  635.68   29.62  -1
  -5   5   0  635.68   29.62   3
  -5  -5  -1  737.66   27.92  -1
   5   5   1  737.66   27.92   2
   5  -5   1  618.92   20.99  -1
  -5   5  -1  618.92   20.99   3
  -5  -5  -2    3.30   13.47  -1
   5   5   2    3.30   13.47   2
  -5   5  -2    4.13   11.64  -1
   5  -5   2    4.13   11.64   3
  -5   5  -3  165.51   21.12  -1
   5  -5   3  165.51   21.12   3
  -5  -5  -4  280.00   28.90  -1
   5   5   4  280.00   28.90   2
  -5   5  -4  188.34   24.43  -1
   5  -5   4  188.34   24.43   3
  -5  -5  -5  402.27   27.17  -1
   5   5   5  402.27   27.17   2
  -5   5  -5  323.58   28.46  -1
   5  -5   5  323.58   28.46   3
  -5  -5  -6   31.45   17.66  -1
   5   5   6   31.45   17.66   2
  -5   5  -6   17.74   31.22  -1
   5  -5   6   17.74   31.22   3
  -5  -5  -7   54.91   22.32  -1
   5   5   7   54.91   22.32   2
  -5   5  -7   64.56   20.57  -1
   5  -5   7   64.56   20.57   3
   5  -9  -2   -6.04   31.76  -1
  16   2  -4   -6.04   31.76   2
   5   9  -2   -2.86   34.89  -1
  16  -2  -4   -2.86   34.89   3
   5  -9  -1   33.78   26.69  -1
  16   2  -5   33.78   26.69   2
  -5  -9   1   13.42   31.05  -1
 -16   2   5   13.42   31.05   3
   6   2 -10 1417.63   30.45  -1
   0  -4   8 1417.63   30.45   2
   6   2  -8  238.58   19.39  -1
   0  -4   6  238.58   19.39   2
   6   2  -7 1104.33   20.40  -1
   0  -4   5 1104.33   20.40   2
   6   4 -11   12.19   20.17  -1
  -3  -5  10   12.19   20.17   2
   6   4 -10  134.01   42.55  -1
  -3  -5   9  134.01   42.55   2
   6  -4 -10  146.31   46.00  -1
  -3   5   9  146.31   46.00   3
   6   4  -9  104.74   24.88  -1
  -3  -5   8  104.74   24.88   2
   6  -4  -9   87.93   15.88  -1
  -3   5   8   87.93   15.88   3
   6   4  -8  675.83   33.35  -1
  -3  -5   7  675.83   33.35   2
   6  -4  -8  523.89   20.55  -1
  -3   5   7  523.89   20.55   3
   6   4  -7  167.48   14.88  -1
  -3  -5   6  167.48   14.88   2
   6  -4  -7  142.09   10.50  -1
  -3   5   6  142.09   10.50   3
   6   4  -6  335.39   16.69  -1
  -3  -5   5  335.39   16.69   2
   6  -4  -6  285.07   26.83  -1
  -3   5   5  285.07   26.83   3
   6   4  -5   66.63   15.38  -1
  -3  -5   4   66.63   15.38   2
   6  -4  -5   49.60   16.62  -1
  -3   5   4   49.60   16.62   3
   6   4  -4 1365.31   25.57  -1
  -3  -5   3 1365.31   25.57   2
   6  -4  -4 1101.34   19.55  -1
  -3   5   3 1101.34   19.55   3
   6  -4  -3  498.28   19.07  -1
  -3   5   2  498.28   19.07   3
  -6  -4   2  289.47   13.05  -1
   3   5  -1  289.47   13.05   2
   6  -4  -2  296.77   16.14  -1
  -3   5   1  296.77   16.14   3
   6  -4  -1    7.14   15.31  -1
  -3   5   0    7.14   15.31   3
  -6  -4   0  933.33   18.65  -1
   3   5   1  933.33   18.65   2
   6  -4   0  880.11   29.52  -1
  -3   5  -1  880.11   29.52   3
  -6  -4  -1  484.31   17.17  -1
   3   5   2  484.31   17.17   2
  -6   4  -1  464.49   19.88  -1
   3  -5   2  464.49   19.88   3
  -6  -4  -2   83.63   14.11  -1
   3   5   3   83.63   14.11   2
  -6   4  -2   66.17   13.90  -1
   3  -5   3   66.17   13.90   3
  -6   4  -3   24.11   14.91  -1
   3  -5   4   24.11   14.91   3
  -6   4  -4  436.46   18.64  -1
   3  -5   5  436.46   18.64   3
  -6   4  -5  280.79   16.86  -1
   3  -5   6  280.79   16.86   3
  -6  -4  -6   26.21   32.70  -1
   3   5   7   26.21   32.70   2
  -6   4  -6   11.12   24.24  -1
   3  -5   7   11.12   24.24   3
  -6   4  -7   69.45   23.96  -1
   3  -5   8   69.45   23.96   3
   6  -6  -9  163.71   42.58  -1
  -6   6   9  163.71   42.58   3
   6  -6  -8   41.76   39.11  -1
  -6   6   8   41.76   39.11   3
   6  -6  -7  284.11   45.55  -1
  -6   6   7  284.11   45.55   3
   6  -6  -6 1152.05   58.22  -1
  -6   6   6 1152.05   58.22   3
   6   6  -5  289.94   17.84  -1
  -6  -6   5  289.94   17.84   2
   6  -6  -5  215.61   20.93  -1
  -6   6   5  215.61   20.93   3
   6  -6  -4   -0.72   19.08  -1
  -6   6   4   -0.72   19.08   3
   6   6  -3  331.32   13.64  -1
  -6  -6   3  331.32   13.64   2
   6   6  -2 3262.91   40.35  -1
  -6  -6   2 3262.91   40.35   2
   6  -6  -2 2702.21   37.34  -1
  -6   6   2 2702.21   37.34   3
  -6  -6   1 1723.15   72.50  -1
   6   6  -1 1723.15   72.50   2
   6  -6  -1 1513.18   33.17  -1
  -6   6   1 1513.18   33.17   3
   6   6   0   25.05   20.95  -1
  -6  -6   0   25.05   20.95   2
   6  -6   0   14.65   27.59  -1
  -6   6   0   14.65   27.59   3
  -6  -6  -2  840.46   55.03  -1
   6   6   2  840.46   55.03   2
  -6  -6  -3 1059.97   29.95  -1
   6   6   3 1059.97   29.95   2
  -6   6  -3  826.87   43.59  -1
   6  -6   3  826.87   43.59   3
  -6  -6  -4  158.49   21.50  -1
   6   6   4  158.49   21.50   2
  -6   6  -4  138.69   27.34  -1
   6  -6   4  138.69   27.34   3
  -6  -6  -5   93.50   29.24  -1
   6   6   5   93.50   29.24   2
  -6  -6  -6  380.64   37.49  -1
   6   6   6  380.64   37.49   2
   6  -8  -6   58.50   32.59  -1
  15   1   0   58.50   32.59   2
   6  -8  -5    4.72   34.90  -1
  15   1  -1    4.72   34.90   2
   6  -8  -4  331.76   41.31  -1
  15   1  -2  331.76   41.31   2
   6  -8  -3  109.19   52.60  -1
  15   1  -3  109.19   52.60   2
   6  -8  -2   73.56   52.09  -1
  15   1  -4   73.56   52.09   2
   6  -8  -1    9.74   27.03  -1
  15   1  -5    9.74   27.03   2
  -6  -8  -1  163.82   31.86  -1
 -15   1   7  163.82   31.86   3
  -6   8  -2   40.59   40.85  -1
 -15  -1   8   40.59   40.85   2
   7   3 -11    9.90   30.63  -1
  -1  -5   9    9.90   30.63   2
   7   3 -10   48.12   26.66  -1
  -1  -5   8   48.12   26.66   2
   7   3  -9  235.53   23.97  -1
  -1  -5   7  235.53   23.97   2
   7  -5 -10   26.11   53.61  -1
  -4   6   9   26.11   53.61   3
   7  -5  -8  272.30   24.62  -1
  -4   6   7  272.30   24.62   3
   7  -5  -7    7.40   16.14  -1
  -4   6   6    7.40   16.14   3
   7   5  -7   16.92   24.74  -1
  11   1   2   16.92   24.74   3
   7  -5  -6  144.03   19.45  -1
  -4   6   5  144.03   19.45   3
   7  -5  -5  190.15   22.87  -1
  -4   6   4  190.15   22.87   3
   7  -5  -4  798.41   37.12  -1
  -4   6   3  798.41   37.12   3
   7  -5  -3   52.54   20.11  -1
  -4   6   2   52.54   20.11   3
   7  -5  -2  187.34   22.11  -1
  -4   6   1  187.34   22.11   3
   7   5  -1   89.74   19.27  -1
  -4  -6   0   89.74   19.27   2
   7  -5  -1  108.44   15.95  -1
  -4   6   0  108.44   15.95   3
   7   5   0  877.78   23.60  -1
  -4  -6  -1  877.78   23.60   2
   7  -5   0  763.06   14.74  -1
  -4   6  -1  763.06   14.74   3
   7  -5   1   66.24   12.29  -1
  -4   6  -2   66.24   12.29   3
  -7   5  -2  173.67   24.37  -1
   4  -6   3  173.67   24.37   3
  -7   5  -3    5.57   17.78  -1
   4  -6   4    5.57   17.78   3
  -7   5  -4  440.04   25.35  -1
   4  -6   5  440.04   25.35   3
  -7   5  -5  156.53   26.04  -1
   4  -6   6  156.53   26.04   3
  -7  -5  -6   15.92   44.67  -1
   4   6   7   15.92   44.67   2
   7   7  -8   73.82   35.73  -1
  -7  -7   8   73.82   35.73   2
   8   4  -9   39.35   23.83  -1
  10   2   4   39.35   23.83   3
   8   4  -8    3.41   14.54  -1
  10   2   3    3.41   14.54   3
   8   4  -7  611.32   18.80  -1
  10   2   2  611.32   18.80   3
   8   4  -6 1650.96   63.19  -1
  10   2   1 1650.96   63.19   3
   8   4  -5  329.98   14.67  -1
  10   2   0  329.98   14.67   3
   8   4  -4  357.69   13.80  -1
  10   2  -1  357.69   13.80   3
   8  -4   1 1119.40   22.81  -1
  10  -2  -6 1119.40   22.81   2
  -8   4  -6  648.00   32.13  -1
 -10   2  11  648.00   32.13   2
   8  -6  -9  225.58   49.58  -1
  -5   7   8  225.58   49.58   3
   8  -6  -8  119.44   43.34  -1
  -5   7   7  119.44   43.34   3
   8   6  -6   50.85   17.30  -1
  13   1   0   50.85   17.30   3
   8   6  -5  356.76   21.48  -1
  13   1  -1  356.76   21.48   3
   8   6  -4  382.92   17.84  -1
  13   1  -2  382.92   17.84   3
   8   6  -3   12.78   15.67  -1
  13   1  -3   12.78   15.67   3
   8   6  -2  159.95   19.01  -1
  13   1  -4  159.95   19.01   3
  -8  -6   1  236.47   16.08  -1
 -13  -1   5  236.47   16.08   3
  -8  -6   0  521.74   24.53  -1
 -13  -1   6  521.74   24.53   3
  -8  -6  -1   17.10   18.42  -1
 -13  -1   7   17.10   18.42   3
  -8  -6  -2   92.34   23.74  -1
 -13  -1   8   92.34   23.74   3
  -8  -6  -3   24.40   20.14  -1
 -13  -1   9   24.40   20.14   3
  -8  -6  -4  215.12   26.61  -1
 -13  -1  10  215.12   26.61   3
   8   8  -5   44.06   51.19  -1
  -8  -8   5   44.06   51.19   2
   8   8  -4  106.72   27.05  -1
  -8  -8   4  106.72   27.05   2
   8   8  -3  401.46   44.03  -1
  -8  -8   3  401.46   44.03   2
   9   3 -11   99.74   34.14  -1
   9   3   6   99.74   34.14   3
   9   3 -10   19.26   28.52  -1
   9   3   5   19.26   28.52   3
   9  -3  -9  373.64   29.00  -1
   9  -3   4  373.64   29.00   2
   9   3  -9  386.12   24.36  -1
   9   3   4  386.12   24.36   3
   9   3  -8  219.96   12.39  -1
   9   3   3  219.96   12.39   3
   9   3  -6    2.60   10.16  -1
   9   3   1    2.60   10.16   3
   9   3  -5  775.81   16.52  -1
   9   3   0  775.81   16.52   3
   9   3  -4  492.18   25.86  -1
   9   3  -1  492.18   25.86   3
   9  -3   1   -5.61   17.16  -1
   9  -3  -6   -5.61   17.16   2
   9  -3   2   66.84   18.81  -1
   9  -3  -7   66.84   18.81   2
  -9   3  -6   90.73   19.66  -1
  -9   3  11   90.73   19.66   2
  -9  -3  -6   51.40   29.43  -1
  -9  -3  11   51.40   29.43   3
   9  -5  -9  243.51   49.23  -1
  12  -2   3  243.51   49.23   2
   9   5  -9  252.35   22.98  -1
  12   2   3  252.35   22.98   3
   9   5  -8  171.31   27.72  -1
  12   2   2  171.31   27.72   3
   9  -5  -7   43.01   19.63  -1
  12  -2   1   43.01   19.63   2
   9   5  -7   39.14   20.74  -1
  12   2   1   39.14   20.74   3
   9  -5  -6    4.43   19.46  -1
  12  -2   0    4.43   19.46   2
   9   5  -6   -1.63   16.98  -1
  12   2   0   -1.63   16.98   3
   9  -5  -5  439.25   23.26  -1
  12  -2  -1  439.25   23.26   2
   9   5  -5  408.68   23.71  -1
  12   2  -1  408.68   23.71   3
   9  -5  -4  217.99   19.66  -1
  12  -2  -2  217.99   19.66   2
   9   5  -4  198.02   11.73  -1
  12   2  -2  198.02   11.73   3
   9  -5  -3  151.24   28.34  -1
  12  -2  -3  151.24   28.34   2
   9   5  -3   85.67   21.18  -1
  12   2  -3   85.67   21.18   3
   9   5  -2   11.52   20.45  -1
  12   2  -4   11.52   20.45   3
   9  -5  -1  643.84   22.56  -1
  12  -2  -5  643.84   22.56   2
   9   5  -1  488.65   23.36  -1
  12   2  -5  488.65   23.36   3
   9  -5   0  473.42   26.36  -1
  12  -2  -6  473.42   26.36   2
  -9  -5   0  373.89   23.36  -1
 -12  -2   6  373.89   23.36   3
   9  -5   1   30.72   30.51  -1
  12  -2  -7   30.72   30.51   2
  -9  -5  -1   17.19   19.22  -1
 -12  -2   7   17.19   19.22   3
  -9   5  -2   46.85   23.78  -1
 -12   2   8   46.85   23.78   2
  -9  -5  -2   46.28   23.84  -1
 -12  -2   8   46.28   23.84   3
  -9   5  -3  195.54   18.40  -1
 -12   2   9  195.54   18.40   2
  -9  -5  -3  179.81   21.36  -1
 -12  -2   9  179.81   21.36   3
  -9   5  -4  284.91   26.52  -1
 -12   2  10  284.91   26.52   2
  -9  -5  -4  255.14   20.92  -1
 -12  -2  10  255.14   20.92   3
   9   7  -7   29.75   32.36  -1
  -6  -8   6   29.75   32.36   2
   9  -7  -7   71.11   52.27  -1
  -6   8   6   71.11   52.27   3
  10  -2 -10   44.88   31.66  -1
   8  -4   5   44.88   31.66   2
  10   2 -10   49.83   27.43  -1
   8   4   5   49.83   27.43   3
  10   2  -8  621.54   22.44  -1
   8   4   3  621.54   22.44   3
  10   2  -6  787.87   23.78  -1
   8   4   1  787.87   23.78   3
  10   2  -5    3.81    7.75  -1
   8   4   0    3.81    7.75   3
 -10   2  -4   79.16   17.20  -1
  -8   4   9   79.16   17.20   2
 -10   2  -5  633.25   62.12  -1
  -8   4  10  633.25   62.12   2
 -10  -2  -5  562.24   28.91  -1
  -8  -4  10  562.24   28.91   3
 -10   2  -6  535.40   52.95  -1
  -8   4  11  535.40   52.95   2
 -10  -2  -6  495.71   32.17  -1
  -8  -4  11  495.71   32.17   3
  10  -4 -10   47.99   52.70  -1
  11  -3   4   47.99   52.70   2
  10   4 -10   66.74   20.30  -1
  11   3   4   66.74   20.30   3
  10   4  -9  329.76   38.15  -1
  11   3   3  329.76   38.15   3
  10  -4  -8   57.72   30.32  -1
  11  -3   2   57.72   30.32   2
  10   4  -8   37.08   22.78  -1
  11   3   2   37.08   22.78   3
  10  -4  -7  110.12   22.87  -1
  11  -3   1  110.12   22.87   2
  10   4  -7  108.92   19.49  -1
  11   3   1  108.92   19.49   3
  10  -4  -6   35.83   32.84  -1
  11  -3   0   35.83   32.84   2
  10   4  -6   36.52   15.90  -1
  11   3   0   36.52   15.90   3
  10  -4  -5  692.76   33.96  -1
  11  -3  -1  692.76   33.96   2
  10   4  -5  626.92   21.05  -1
  11   3  -1  626.92   21.05   3
  10  -4  -4  129.07   26.77  -1
  11  -3  -2  129.07   26.77   2
  10   4  -4  108.75   17.24  -1
  11   3  -2  108.75   17.24   3
  10  -4  -3  140.16   22.63  -1
  11  -3  -3  140.16   22.63   2
  10   4  -3  100.64   16.85  -1
  11   3  -3  100.64   16.85   3
  10  -4  -2   11.88   22.67  -1
  11  -3  -4   11.88   22.67   2
  10   4  -2    4.62   11.12  -1
  11   3  -4    4.62   11.12   3
  10  -4  -1  738.92   24.16  -1
  11  -3  -5  738.92   24.16   2
  10   4  -1  646.46   19.93  -1
  11   3  -5  646.46   19.93   3
  10  -4   0  130.15   23.10  -1
  11  -3  -6  130.15   23.10   2
  10   4   0  141.39   22.85  -1
  11   3  -6  141.39   22.85   3
  10  -4   1  140.57   25.04  -1
  11  -3  -7  140.57   25.04   2
 -10  -4  -1  111.30   19.06  -1
 -11  -3   7  111.30   19.06   3
 -10   4  -2   18.57   18.24  -1
 -11   3   8   18.57   18.24   2
 -10  -4  -2    7.98   20.41  -1
 -11  -3   8    7.98   20.41   3
 -10   4  -3  380.01   20.34  -1
 -11   3   9  380.01   20.34   2
 -10  -4  -3  317.53   19.87  -1
 -11  -3   9  317.53   19.87   3
 -10   4  -4  235.84   29.49  -1
 -11   3  10  235.84   29.49   2
 -10  -4  -4  181.57   27.39  -1
 -11  -3  10  181.57   27.39   3
  10  -6  -7 1287.34   46.06  -1
  14  -2   0 1287.34   46.06   2
  10   6  -7 1163.79   46.68  -1
  14   2   0 1163.79   46.68   3
  10  -6  -6  361.52   35.92  -1
  14  -2  -1  361.52   35.92   2
  10  -6  -5  -11.55   18.68  -1
  14  -2  -2  -11.55   18.68   2
  10  -6  -4   54.68   38.55  -1
  14  -2  -3   54.68   38.55   2
  10   6  -4   67.38   24.70  -1
  14   2  -3   67.38   24.70   3
  10  -6  -3  927.99   23.25  -1
  14  -2  -4  927.99   23.25   2
  10  -6  -2  660.77   42.87  -1
  14  -2  -5  660.77   42.87   2
  10   6  -2  534.02   39.46  -1
  14   2  -5  534.02   39.46   3
  10  -6  -1   87.60   36.98  -1
  14  -2  -6   87.60   36.98   2
  10   6  -1   73.87   20.44  -1
  14   2  -6   73.87   20.44   3
 -10  -6   0  224.78   44.64  -1
 -14  -2   7  224.78   44.64   3
 -10  -6  -1  579.48   36.96  -1
 -14  -2   8  579.48   36.96   3
 -10  -6  -2  231.46   31.76  -1
 -14  -2   9  231.46   31.76   3
  11   1  -6  267.66   18.67  -1
   7   5   1  267.66   18.67   3
 -11   1  -2   -1.56   15.10  -1
  -7   5   7   -1.56   15.10   2
 -11   1  -4   55.50   16.58  -1
  -7   5   9   55.50   16.58   2
 -11   1  -5   25.31   18.78  -1
  -7   5  10   25.31   18.78   2
  11  -3 -10  335.83   61.19  -1
  10  -4   4  335.83   61.19   2
  11   3 -10  339.20   31.11  -1
  10   4   4  339.20   31.11   3
  11  -3  -9  382.64   52.65  -1
  10  -4   3  382.64   52.65   2
  11   3  -9  300.30   31.83  -1
  10   4   3  300.30   31.83   3
  11  -3  -8   14.94   46.27  -1
  10  -4   2   14.94   46.27   2
  11   3  -8   14.92   22.38  -1
  10   4   2   14.92   22.38   3
  11  -3  -7  205.63   45.82  -1
  10  -4   1  205.63   45.82   2
  11   3  -7  221.97   19.77  -1
  10   4   1  221.97   19.77   3
  11  -3  -6  191.71   24.27  -1
  10  -4   0  191.71   24.27   2
  11   3  -6  189.96   16.06  -1
  10   4   0  189.96   16.06   3
  11  -3  -5  695.91   29.70  -1
  10  -4  -1  695.91   29.70   2
  11   3  -5  610.96   41.15  -1
  10   4  -1  610.96   41.15   3
  11  -3  -4   44.18   17.89  -1
  10  -4  -2   44.18   17.89   2
  11   3  -4   35.15   13.78  -1
  10   4  -2   35.15   13.78   3
  11  -3  -3  162.78   27.25  -1
  10  -4  -3  162.78   27.25   2
  11   3  -3  144.93   21.76  -1
  10   4  -3  144.93   21.76   3
  11  -3  -2  171.76   26.72  -1
  10  -4  -4  171.76   26.72   2
  11   3  -2  123.19   25.72  -1
  10   4  -4  123.19   25.72   3
  11  -3  -1  650.76   24.10  -1
  10  -4  -5  650.76   24.10   2
  11   3  -1  520.37   24.33  -1
  10   4  -5  520.37   24.33   3
  11  -3   0   48.76   24.93  -1
  10  -4  -6   48.76   24.93   2
  11   3   0   43.00   18.52  -1
  10   4  -6   43.00   18.52   3
  11  -3   1  117.32   30.44  -1
  10  -4  -7  117.32   30.44   2
 -11  -3  -1  102.05   19.02  -1
 -10  -4   7  102.05   19.02   3
 -11   3  -2   36.93   18.14  -1
 -10   4   8   36.93   18.14   2
 -11  -3  -2   20.73   21.26  -1
 -10  -4   8   20.73   21.26   3
 -11   3  -3  337.32   26.46  -1
 -10   4   9  337.32   26.46   2
 -11  -3  -3  293.01   22.24  -1
 -10  -4   9  293.01   22.24   3
 -11   3  -4   50.74   21.50  -1
 -10   4  10   50.74   21.50   2
 -11  -3  -4   51.59   21.40  -1
 -10  -4  10   51.59   21.40   3
  11  -5  -9  217.21   54.78  -1
  13  -3   2  217.21   54.78   2
  11  -5  -8   -0.97   47.32  -1
  13  -3   1   -0.97   47.32   2
  11  -5  -7  100.93   36.40  -1
  13  -3   0  100.93   36.40   2
  11   5  -7   94.99   38.64  -1
  13   3   0   94.99   38.64   3
  11  -5  -6  198.25   20.63  -1
  13  -3  -1  198.25   20.63   2
  11  -5  -5  472.48   23.03  -1
  13  -3  -2  472.48   23.03   2
  11   5  -5  370.04   32.83  -1
  13   3  -2  370.04   32.83   3
  11  -5  -4   21.77   32.39  -1
  13  -3  -3   21.77   32.39   2
  11  -5  -3  112.91   28.72  -1
  13  -3  -4  112.91   28.72   2
  11   5  -3   81.52   36.47  -1
  13   3  -4   81.52   36.47   3
  11  -5  -2  116.69   24.95  -1
  13  -3  -5  116.69   24.95   2
  11   5  -2   93.81   22.02  -1
  13   3  -5   93.81   22.02   3
  11  -5  -1  592.26   31.10  -1
  13  -3  -6  592.26   31.10   2
  11   5  -1  499.57   36.91  -1
  13   3  -6  499.57   36.91   3
  11  -5   0   36.95   16.84  -1
  13  -3  -7   36.95   16.84   2
 -11  -5   0   66.02   36.92  -1
 -13  -3   7   66.02   36.92   3
  11  -5   1   97.53   20.93  -1
  13  -3  -8   97.53   20.93   2
 -11  -5  -1   66.20   21.47  -1
 -13  -3   8   66.20   21.47   3
  11  -5   2   24.42   41.56  -1
  13  -3  -9   24.42   41.56   2
 -11  -5  -2   -1.34   33.62  -1
 -13  -3   9   -1.34   33.62   3
  12  -2 -10  481.33   57.85  -1
   9  -5   4  481.33   57.85   2
  12   2 -10  356.49   38.72  -1
   9   5   4  356.49   38.72   3
  12   2  -9  145.68   17.79  -1
   9   5   3  145.68   17.79   3
  12  -2  -8   84.74   25.66  -1
   9  -5   2   84.74   25.66   2
  12   2  -8   61.80   23.81  -1
   9   5   2   61.80   23.81   3
  12  -2  -7   52.72   39.01  -1
   9  -5   1   52.72   39.01   2
  12   2  -7   40.98   23.35  -1
   9   5   1   40.98   23.35   3
  12  -2  -6  525.29   33.99  -1
   9  -5   0  525.29   33.99   2
  12   2  -6  464.16   20.03  -1
   9   5   0  464.16   20.03   3
  12  -2  -5  548.83   29.75  -1
   9  -5  -1  548.83   29.75   2
  12   2  -5  450.86   19.80  -1
   9   5  -1  450.86   19.80   3
  12  -2  -4   34.91   27.27  -1
   9  -5  -2   34.91   27.27   2
  12   2  -4   18.42   18.48  -1
   9   5  -2   18.42   18.48   3
  12  -2  -3  127.30   22.56  -1
   9  -5  -3  127.30   22.56   2
  12   2  -3  114.13   23.37  -1
   9   5  -3  114.13   23.37   3
  12  -2  -2  274.48   29.76  -1
   9  -5  -4  274.48   29.76   2
  12   2  -2  232.38   23.82  -1
   9   5  -4  232.38   23.82   3
  12  -2  -1  444.44   28.99  -1
   9  -5  -5  444.44   28.99   2
  12  -2   0   -2.84   18.66  -1
   9  -5  -6   -2.84   18.66   2
 -12  -2   0   -1.99   14.66  -1
  -9  -5   6   -1.99   14.66   3
  12  -2   1   50.80   15.05  -1
   9  -5  -7   50.80   15.05   2
 -12  -2  -1   27.90   17.57  -1
  -9  -5   7   27.90   17.57   3
 -12   2  -2  154.74   15.41  -1
  -9   5   8  154.74   15.41   2
 -12  -2  -2  136.07   19.89  -1
  -9  -5   8  136.07   19.89   3
 -12   2  -3  271.16   15.81  -1
  -9   5   9  271.16   15.81   2
 -12  -2  -3  232.41   24.35  -1
  -9  -5   9  232.41   24.35   3
 -12   2  -4   -1.45   26.86  -1
  -9   5  10   -1.45   26.86   2
 -12  -2  -4    2.35   30.21  -1
  -9  -5  10    2.35   30.21   3
  12  -4  -9  234.35   45.93  -1
  12  -4   2  234.35   45.93   2
  12   4  -9  121.01   42.66  -1
  12   4   2  121.01   42.66   3
  12  -4  -8  851.47   45.23  -1
  12  -4   1  851.47   45.23   2
  12  -4  -7  424.34   39.61  -1
  12  -4   0  424.34   39.61   2
  12  -4  -6   -8.40   19.40  -1
  12  -4  -1   -8.40   19.40   2
  12   4  -6   -6.79   14.01  -1
  12   4  -1   -6.79   14.01   3
  12  -4  -5   78.07   34.21  -1
  12  -4  -2   78.07   34.21   2
  12   4  -5   59.05   35.05  -1
  12   4  -2   59.05   35.05   3
  12  -4  -4 1682.64   46.07  -1
  12  -4  -3 1682.64   46.07   2
  12   4  -4 1292.15   36.90  -1
  12   4  -3 1292.15   36.90   3
  12  -4  -3 1741.27   42.84  -1
  12  -4  -4 1741.27   42.84   2
  12  -4  -2   82.35   20.60  -1
  12  -4  -5   82.35   20.60   2
  12   4  -2   57.78   27.78  -1
  12   4  -5   57.78   27.78   3
  12  -4  -1   10.64   20.81  -1
  12  -4  -6   10.64   20.81   2
  12   4  -1    6.10   17.18  -1
  12   4  -6    6.10   17.18   3
  12  -4   0  347.89   34.36  -1
  12  -4  -7  347.89   34.36   2
 -12  -4   0  237.82   36.68  -1
 -12  -4   7  237.82   36.68   3
  12  -4   1  823.46   39.17  -1
  12  -4  -8  823.46   39.17   2
 -12  -4  -1  706.67   33.24  -1
 -12  -4   8  706.67   33.24   3
  12  -4   2  227.87   37.56  -1
  12  -4  -9  227.87   37.56   2
 -12  -4  -2  165.66   31.77  -1
 -12  -4   9  165.66   31.77   3
  12  -6  -6  237.07   36.16  -1
  15  -3  -2  237.07   36.16   2
  12  -6  -5  204.76   32.75  -1
  15  -3  -3  204.76   32.75   2
  13  -1 -10  348.11   55.44  -1
   8  -6   4  348.11   55.44   2
  13  -1  -9   14.52   51.26  -1
   8  -6   3   14.52   51.26   2
  13  -1  -8  129.93   30.25  -1
   8  -6   2  129.93   30.25   2
  13   1  -8  119.41   31.08  -1
   8   6   2  119.41   31.08   3
  13  -1  -7   28.93   37.12  -1
   8  -6   1   28.93   37.12   2
  13   1  -7   24.92   20.50  -1
   8   6   1   24.92   20.50   3
  13  -1  -6  753.77   35.96  -1
   8  -6   0  753.77   35.96   2
  13   1  -6  711.04   35.39  -1
   8   6   0  711.04   35.39   3
  13  -1  -5  221.40   24.72  -1
   8  -6  -1  221.40   24.72   2
  13   1  -5  172.17   21.51  -1
   8   6  -1  172.17   21.51   3
  13  -1  -4  130.90   22.55  -1
   8  -6  -2  130.90   22.55   2
  13   1  -4   95.85   16.02  -1
   8   6  -2   95.85   16.02   3
  13  -1  -3   14.30   16.41  -1
   8  -6  -3   14.30   16.41   2
  13   1  -3   22.86   15.94  -1
   8   6  -3   22.86   15.94   3
  13  -1  -2  539.37   21.83  -1
   8  -6  -4  539.37   21.83   2
  13   1  -2  444.26   16.97  -1
   8   6  -4  444.26   16.97   3
  13  -1  -1  240.20   17.63  -1
   8  -6  -5  240.20   17.63   2
  13   1  -1  158.16   34.29  -1
   8   6  -5  158.16   34.29   3
  13  -1   0   53.87   17.07  -1
   8  -6  -6   53.87   17.07   2
 -13   1  -1   37.68   14.55  -1
  -8   6   7   37.68   14.55   2
 -13  -1  -1    8.24   28.12  -1
  -8  -6   7    8.24   28.12   3
 -13   1  -2  222.88   29.58  -1
  -8   6   8  222.88   29.58   2
 -13   1  -3  195.83   28.87  -1
  -8   6   9  195.83   28.87   2
  13  -3  -9    8.29   52.42  -1
  11  -5   2    8.29   52.42   2
  13   3  -9   -1.11   40.23  -1
  11   5   2   -1.11   40.23   3
  13  -3  -8  114.97   41.05  -1
  11  -5   1  114.97   41.05   2
  13   3  -8   66.48   37.71  -1
  11   5   1   66.48   37.71   3
  13  -3  -7   14.38   27.98  -1
  11  -5   0   14.38   27.98   2
  13   3  -7    6.17   22.59  -1
  11   5   0    6.17   22.59   3
  13  -3  -6  621.61   41.87  -1
  11  -5  -1  621.61   41.87   2
  13   3  -6  534.38   22.51  -1
  11   5  -1  534.38   22.51   3
  13  -3  -5  150.73   32.75  -1
  11  -5  -2  150.73   32.75   2
  13   3  -5   89.84   33.53  -1
  11   5  -2   89.84   33.53   3
  13  -3  -4   84.36   18.82  -1
  11  -5  -3   84.36   18.82   2
  13   3  -4   56.59   17.30  -1
  11   5  -3   56.59   17.30   3
  13  -3  -3   13.04   22.85  -1
  11  -5  -4   13.04   22.85   2
  13   3  -3    3.45   19.47  -1
  11   5  -4    3.45   19.47   3
  13  -3  -2  520.39   30.10  -1
  11  -5  -5  520.39   30.10   2
  13   3  -2  411.71   18.22  -1
  11   5  -5  411.71   18.22   3
  13  -3  -1  187.23   16.62  -1
  11  -5  -6  187.23   16.62   2
  13  -3   0   40.44   32.35  -1
  11  -5  -7   40.44   32.35   2
 -13  -3   0   59.71   38.53  -1
 -11  -5   7   59.71   38.53   3
  13  -3   1   18.93   25.27  -1
  11  -5  -8   18.93   25.27   2
 -13  -3  -1   30.58   23.81  -1
 -11  -5   8   30.58   23.81   3
  13  -3   2  211.25   39.30  -1
  11  -5  -9  211.25   39.30   2
 -13  -3  -2  204.83   37.26  -1
 -11  -5   9  204.83   37.26   3
  14   0 -10  289.11   70.06  -1
   7  -7   4  289.11   70.06   2
  14   2  -9  151.87   39.54  -1
   4  -8   4  151.87   39.54   2
  14  -2  -9  235.20   47.74  -1
  10  -6   2  235.20   47.74   2
  14   2  -9  167.19   28.76  -1
  10   6   2  167.19   28.76   3
  14  -2  -8  894.19   49.15  -1
  10  -6   1  894.19   49.15   2
  14   2  -8  738.04   41.11  -1
  10   6   1  738.04   41.11   3
  14  -2  -7  336.28   43.81  -1
  10  -6   0  336.28   43.81   2
  14  -2  -6   94.98   22.57  -1
  10  -6  -1   94.98   22.57   2
  14   2  -6   75.24   22.17  -1
  10   6  -1   75.24   22.17   3
  14  -2  -5  617.63   33.23  -1
  10  -6  -2  617.63   33.23   2
  14   2  -5  452.88   22.39  -1
  10   6  -2  452.88   22.39   3
  14  -2  -4 1042.62   28.26  -1
  10  -6  -3 1042.62   28.26   2
  14   2  -4  791.71   44.01  -1
  10   6  -3  791.71   44.01   3
  14  -2  -3  111.65   16.16  -1
  10  -6  -4  111.65   16.16   2
  14   2  -3   94.71   19.92  -1
  10   6  -4   94.71   19.92   3
  14  -2  -2   -5.56   28.77  -1
  10  -6  -5   -5.56   28.77   2
  14   2  -2  -13.41   24.41  -1
  10   6  -5  -13.41   24.41   3
  14  -2  -1  351.31   31.23  -1
  10  -6  -6  351.31   31.23   2
  14   2  -1  276.42   37.32  -1
  10   6  -6  276.42   37.32   3
  14  -2   0 1347.30   19.56  -1
  10  -6  -7 1347.30   19.56   2
  14  -2   1  450.95   35.93  -1
  10  -6  -8  450.95   35.93   2
 -14   2  -1  376.65   28.88  -1
  -4  -8   6  376.65   28.88   3
 -14  -2  -1  351.43   25.23  -1
 -10  -6   8  351.43   25.23   3
  15  -1  -9   -2.60   51.43  -1
   9  -7   2   -2.60   51.43   2
  15   1  -8   45.55   44.59  -1
   6  -8   2   45.55   44.59   2
  15  -1  -8   42.20   53.18  -1
   9  -7   1   42.20   53.18   2
  15   1  -7  180.24   46.16  -1
   6  -8   1  180.24   46.16   2
  15  -1  -7  234.53   48.05  -1
   9  -7   0  234.53   48.05   2
  15   1  -6  199.83   48.24  -1
   6  -8   0  199.83   48.24   2
  15  -1  -6  252.87   34.14  -1
   9  -7  -1  252.87   34.14   2
  15  -1  -5    8.71   29.04  -1
   9  -7  -2    8.71   29.04   2
  15   1  -4   56.31   42.09  -1
   6  -8  -2   56.31   42.09   2
  15  -1  -4   76.51   34.36  -1
   9  -7  -3   76.51   34.36   2
  15   1  -3   85.00   42.54  -1
   6  -8  -3   85.00   42.54   2
  15  -3  -5   21.72   26.01  -1
  12  -6  -3   21.72   26.01   2
  16   0  -6   -3.03   38.32  -1
   8  -8  -1   -3.03   38.32   2
  16   2  -6  101.30   31.68  -1
   5  -9   0  101.30   31.68   2
  16  -2  -6   87.34   29.15  -1
  11  -7  -2   87.34   29.15   2
  16   2  -5    5.32   38.23  -1
   5  -9  -1    5.32   38.23   2
  16  -2  -5   14.60   39.03  -1
  11  -7  -3   14.60   39.03   2
  16  -2  -5    0.42   31.69  -1
   5   9  -1    0.42   31.69   3
  16   2  -4   17.54   28.81  -1
   5  -9  -2   17.54   28.81   2
  16  -2  -4   21.16   38.77  -1
  11  -7  -4   21.16   38.77   2
  16  -2  -4   -6.59   31.58  -1
   5   9  -2   -6.59   31.58   3
  16   2  -3  177.79   31.77  -1
   5  -9  -3  177.79   31.77   2
   0   2   3  518.34    9.04  -2
  -3  -1   4  518.34    9.04   3
   0   2   5   84.66    5.40  -2
  -3  -1   6   84.66    5.40   3
   0   2   6  480.46   13.09  -2
  -3  -1   7  480.46   13.09   3
  -1   1   7  299.24   14.81  -2
  -1  -1   7  299.24   14.81   3
  -1   1   6  381.41   22.16  -2
  -1  -1   6  381.41   22.16   3
  -1   1   4   56.44    3.46  -2
  -1  -1   4   56.44    3.46   3
  -1   1   2 3277.66   10.72  -2
  -1  -1   2 3277.66   10.72   3
  -1   3  11  103.37   41.81  -2
  -4  -2  12  103.37   41.81   3
  -1   3  10  137.61   29.70  -2
  -4  -2  11  137.61   29.70   3
  -1   3   9   19.08   15.70  -2
  -4  -2  10   19.08   15.70   3
  -1   3   8   10.07   22.18  -2
  -4  -2   9   10.07   22.18   3
  -1   3   7  244.97   32.53  -2
  -4  -2   8  244.97   32.53   3
  -1   3   6  368.03   14.73  -2
  -4  -2   7  368.03   14.73   3
  -1   3   5   43.32    9.16  -2
  -4  -2   6   43.32    9.16   3
  -2   2  11  -16.58   44.79  -2
  -2  -2  11  -16.58   44.79   3
  -2   2  10  141.48   33.19  -2
  -2  -2  10  141.48   33.19   3
  -2   2   9 1128.02   27.36  -2
  -2  -2   9 1128.02   27.36   3
  -2   2   8  517.45   21.43  -2
  -2  -2   8  517.45   21.43   3
  -2   2   7    3.09    9.11  -2
  -2  -2   7    3.09    9.11   3
  -2   2   6   60.65    9.77  -2
  -2  -2   6   60.65    9.77   3
  -2   2   3 1217.61   33.41  -2
  -2  -2   3 1217.61   33.41   3
  -2   2   2 2600.85   11.24  -2
  -2  -2   2 2600.85   11.24   3
  -2   2   1 5000.79   14.45  -2
  -2  -2   1 5000.79   14.45   3
  -2   2   0 1757.77    8.77  -2
  -2  -2   0 1757.77    8.77   3
  -2   2  -1  104.45    4.49  -2
  -2  -2  -1  104.45    4.49   3
   2  -2   2  512.13    8.82  -2
   2   2   2  512.13    8.82   3
   2  -2   4 5405.61   57.69  -2
   2   2   4 5405.61   57.69   3
   2  -2   5  168.02   15.08  -2
   2   2   5  168.02   15.08   3
   2  -2   7  299.56   25.81  -2
   2   2   7  299.56   25.81   3
  -2   4  10    4.75   15.92  -2
  -5  -3  11    4.75   15.92   3
  -2   4   9   37.22   23.66  -2
  -5  -3  10   37.22   23.66   3
  -2   4   8    9.55   16.32  -2
  -5  -3   9    9.55   16.32   3
  -2   4   7  341.40   93.72  -2
  -5  -3   8  341.40   93.72   3
  -2   4   6  150.04   25.04  -2
  -5  -3   7  150.04   25.04   3
  -2   4   5  133.78   10.93  -2
  -5  -3   6  133.78   10.93   3
  -2   4   4   20.86    7.85  -2
  -5  -3   5   20.86    7.85   3
   2  -4  -3  760.12   13.21  -2
   5   3  -4  760.12   13.21   3
  -3   3  11  129.35   40.16  -2
  -3  -3  11  129.35   40.16   3
  -3   3  10   -1.16   18.28  -2
  -3  -3  10   -1.16   18.28   3
  -3   3   9  182.50   26.43  -2
  -3  -3   9  182.50   26.43   3
  -3   3   8   71.15   15.33  -2
  -3  -3   8   71.15   15.33   3
  -3   3   7  461.46   28.09  -2
  -3  -3   7  461.46   28.09   3
  -3   3   6  163.40   16.74  -2
  -3  -3   6  163.40   16.74   3
  -3   3   5  213.54   11.55  -2
  -3  -3   5  213.54   11.55   3
  -3   3   4  218.29    8.74  -2
  -3  -3   4  218.29    8.74   3
  -3   3   3  911.43   47.13  -2
  -3  -3   3  911.43   47.13   3
  -3   3   2  337.53   20.43  -2
  -3  -3   2  337.53   20.43   3
   3  -3   0   30.16    8.28  -2
   3   3   0   30.16    8.28   3
   3  -3   2  546.28   10.96  -2
   3   3   2  546.28   10.96   3
   3  -3   3  194.00   13.54  -2
   3   3   3  194.00   13.54   3
   3  -3   4    0.88   13.97  -2
   3   3   4    0.88   13.97   3
   3  -3   5  686.82   22.61  -2
   3   3   5  686.82   22.61   3
  -3   5  10   -4.41   19.19  -2
  -6  -4  11   -4.41   19.19   3
  -3   5   9   40.63   24.74  -2
  -6  -4  10   40.63   24.74   3
  -3   5   8   49.49   26.28  -2
  -6  -4   9   49.49   26.28   3
  -3   5   7  202.04   96.93  -2
  -6  -4   8  202.04   96.93   3
  -3   5   5  100.15   43.51  -2
  -6  -4   6  100.15   43.51   3
  -3   5   4   21.31   26.28  -2
  -6  -4   5   21.31   26.28   3
   3  -5   0   -0.45   13.85  -2
   6   4  -1   -0.45   13.85   3
   3  -5   1  469.62   23.23  -2
   6   4   0  469.62   23.23   3
   3  -5   2  246.46   23.64  -2
   6   4   1  246.46   23.64   3
   3  -5   3   63.71   23.34  -2
   6   4   2   63.71   23.34   3
  -3  -9   3   74.97   22.11  -2
  15   3  -2   74.97   22.11   3
  -3  -9   2   30.81   24.15  -2
  15   3  -3   30.81   24.15   3
  -3  -9   1   19.72   20.99  -2
  15   3  -4   19.72   20.99   3
  -3  -9   0   -6.69   32.57  -2
  15   3  -5   -6.69   32.57   3
  -3  -9  -1   63.66   26.25  -2
  15   3  -6   63.66   26.25   3
  -3  -9  -2   40.44   35.10  -2
  15   3  -7   40.44   35.10   3
  -4   2  12  119.87   42.51  -2
  -1  -3  11  119.87   42.51   3
  -4   2  11   69.64   41.21  -2
  -1  -3  10   69.64   41.21   3
  -4   2  10    2.63   27.66  -2
  -1  -3   9    2.63   27.66   3
  -4   2   8  211.88   24.37  -2
  -1  -3   7  211.88   24.37   3
   4  -2   4   37.95   13.80  -2
   1   3   5   37.95   13.80   3
  -4   4  11   19.80   26.00  -2
  -4  -4  11   19.80   26.00   3
  -4   4  10  328.20   57.26  -2
  -4  -4  10  328.20   57.26   3
  -4   4   9  332.72   32.52  -2
  -4  -4   9  332.72   32.52   3
  -4   4   8    0.46   20.69  -2
  -4  -4   8    0.46   20.69   3
  -4   4   7   12.06   11.53  -2
  -4  -4   7   12.06   11.53   3
  -4   4   6 1216.21   62.43  -2
  -4  -4   6 1216.21   62.43   3
   4  -4  -5 2609.70   57.26  -2
   4   4  -5 2609.70   57.26   3
   4  -4  -4  337.94   15.85  -2
   4   4  -4  337.94   15.85   3
   4  -4  -3    7.66    6.40  -2
   4   4  -3    7.66    6.40   3
   4  -4  -2  442.37    6.95  -2
   4   4  -2  442.37    6.95   3
   4  -4   0 1056.70   26.21  -2
   4   4   0 1056.70   26.21   3
   4  -4   1  345.63   19.06  -2
   4   4   1  345.63   19.06   3
   4  -4   2  916.51   48.22  -2
   4   4   2  916.51   48.22   3
   4  -4   3 1571.62  137.62  -2
   4   4   3 1571.62  137.62   3
   4  -4   4  227.34   24.49  -2
   4   4   4  227.34   24.49   3
   4  -4   5    9.05   10.49  -2
   4   4   5    9.05   10.49   3
  -4   6   9    4.43   33.92  -2
  -7  -5  10    4.43   33.92   3
  -4   6   8   30.33   31.18  -2
  -7  -5   9   30.33   31.18   3
  -4   6   7   84.66   77.08  -2
  -7  -5   8   84.66   77.08   3
  -4   6   6    8.29    9.10  -2
  -7  -5   7    8.29    9.10   3
   4  -6  -4  101.71   23.26  -2
   7   5  -5  101.71   23.26   3
   4  -6   0   93.85   18.84  -2
   7   5  -1   93.85   18.84   3
   4  -6   1  545.71   28.35  -2
   7   5   0  545.71   28.35   3
  -4  -8   6  181.88   45.68  -2
  14   2   1  181.88   45.68   3
  -4  -8   5  320.93   61.73  -2
  14   2   0  320.93   61.73   3
  -4  -8   4   52.27   19.17  -2
  14   2  -1   52.27   19.17   3
  -4  -8   3    2.27   16.05  -2
  14   2  -2    2.27   16.05   3
  -4  -8   2   65.22   18.80  -2
  14   2  -3   65.22   18.80   3
  -4  -8   1  321.80   25.28  -2
  14   2  -4  321.80   25.28   3
  -5   3  10   34.77   29.88  -2
  -2  -4   9   34.77   29.88   3
  -5   3   9    1.25   33.66  -2
  -2  -4   8    1.25   33.66   3
  -5   3   8  454.95   22.03  -2
  -2  -4   7  454.95   22.03   3
   5  -3   3  191.34   13.49  -2
   2   4   4  191.34   13.49   3
  -5   5  10   25.60   24.09  -2
  -5  -5  10   25.60   24.09   3
  -5   5   9    8.91   19.22  -2
  -5  -5   9    8.91   19.22   3
  -5   5   8  362.60   15.53  -2
  -5  -5   8  362.60   15.53   3
  -5   5   7  144.07   27.63  -2
  -5  -5   7  144.07   27.63   3
  -5   5   6   87.87   14.81  -2
  -5  -5   6   87.87   14.81   3
   5  -5  -5   85.51   13.45  -2
   5   5  -5   85.51   13.45   3
  -5   5   4  396.18   19.37  -2
  -5  -5   4  396.18   19.37   3
   5  -5  -3  440.64   15.52  -2
   5   5  -3  440.64   15.52   3
   5  -5  -2    5.15   10.33  -2
   5   5  -2    5.15   10.33   3
   5  -5  -1   87.59   12.25  -2
   5   5  -1   87.59   12.25   3
   5  -5   0  436.37   26.31  -2
   5   5   0  436.37   26.31   3
   5  -5   1  465.62   30.44  -2
   5   5   1  465.62   30.44   3
   5  -5   2    0.84   16.53  -2
   5   5   2    0.84   16.53   3
   5  -5   3  122.98   18.70  -2
   5   5   3  122.98   18.70   3
   5  -5   4  172.88   20.91  -2
   5   5   4  172.88   20.91   3
   5  -5   5  234.12   40.32  -2
   5   5   5  234.12   40.32   3
   5  -5   6   13.81   42.50  -2
   5   5   6   13.81   42.50   3
  -5  -9   2  -14.45   27.19  -2
  16   2  -4  -14.45   27.19   3
  -5  -9   1   -0.54   24.63  -2
  16   2  -5   -0.54   24.63   3
  -6   4   7   92.51   13.28  -2
  -3  -5   6   92.51   13.28   3
  -6   6   9   90.65   19.49  -2
  -6  -6   9   90.65   19.49   3
  -6   6   8   43.86   17.14  -2
  -6  -6   8   43.86   17.14   3
  -6   6   7  168.40   14.91  -2
  -6  -6   7  168.40   14.91   3
  -6   6   6  670.58   18.33  -2
  -6  -6   6  670.58   18.33   3
   6  -6  -5  117.36   26.25  -2
   6   6  -5  117.36   26.25   3
   6  -6  -3  175.21   18.64  -2
   6   6  -3  175.21   18.64   3
   6  -6  -2 1708.01  122.97  -2
   6   6  -2 1708.01  122.97   3
   6  -6  -1  913.91   80.78  -2
   6   6  -1  913.91   80.78   3
   6  -6   0    3.96   20.96  -2
   6   6   0    3.96   20.96   3
   6  -6   1   14.69   21.26  -2
   6   6   1   14.69   21.26   3
   6  -6   2  476.06   51.71  -2
   6   6   2  476.06   51.71   3
   6  -6   3  644.70   42.32  -2
   6   6   3  644.70   42.32   3
   6  -6   4   59.06   42.15  -2
   6   6   4   59.06   42.15   3
  -6  -8   6   27.44   32.53  -2
  15   1   0   27.44   32.53   3
  -6  -8   5   -3.81   21.11  -2
  15   1  -1   -3.81   21.11   3
  -6  -8   4   57.61   40.10  -2
  15   1  -2   57.61   40.10   3
  -6  -8   3   28.53   14.40  -2
  15   1  -3   28.53   14.40   3
  -6  -8   2   15.43   17.62  -2
  15   1  -4   15.43   17.62   3
  -6  -8   1    0.41   30.81  -2
  15   1  -5    0.41   30.81   3
   6   8   1   25.00   31.44  -2
 -15  -1   7   25.00   31.44   3
  -7  -3   9   42.56   18.64  -2
   8  -2   5   42.56   18.64   3
   7  -5  -1   61.14   15.69  -2
   4   6   0   61.14   15.69   3
   7   5  -1   14.12   14.36  -2
 -11   1   4   14.12   14.36   3
   7  -5   0  378.72   19.35  -2
   4   6   1  378.72   19.35   3
  -8  -2  11  -12.65   14.12  -2
   7  -3   7  -12.65   14.12   3
  -8  -2  10   15.50   18.39  -2
   7  -3   6   15.50   18.39   3
  -8  -4  10  199.25   22.60  -2
  10  -2   5  199.25   22.60   3
  -8  -4   9   13.49   18.52  -2
  10  -2   4   13.49   18.52   3
  -8  -4   8   -3.64   16.38  -2
  10  -2   3   -3.64   16.38   3
  -8  -4   5  129.73   19.66  -2
  10  -2   0  129.73   19.66   3
   8   6   0  113.68   29.96  -2
 -13   1   6  113.68   29.96   3
  -9  -1  11   51.81   22.39  -2
   6  -4   7   51.81   22.39   3
  -9  -3  11   35.55   20.49  -2
   9  -3   6   35.55   20.49   3
  -9  -3  10    1.08   14.28  -2
   9  -3   5    1.08   14.28   3
  -9  -3   9  140.44   27.31  -2
   9  -3   4  140.44   27.31   3
  -9  -3   8   98.02   17.53  -2
   9  -3   3   98.02   17.53   3
  -9  -3   7   -1.10   20.50  -2
   9  -3   2   -1.10   20.50   3
  -9  -3   6    4.46   14.11  -2
   9  -3   1    4.46   14.11   3
  -9  -3   5  254.65   44.25  -2
   9  -3   0  254.65   44.25   3
  -9  -3   4  252.01   14.81  -2
   9  -3  -1  252.01   14.81   3
   9   3   5    3.97   30.02  -2
  -9   3  10    3.97   30.02   3
  -9  -5   9  100.38   37.78  -2
  12  -2   3  100.38   37.78   3
  -9  -5   8   31.19   30.98  -2
  12  -2   2   31.19   30.98   3
  -9  -5   7    4.14   23.10  -2
  12  -2   1    4.14   23.10   3
  -9  -5   6   -1.68   17.29  -2
  12  -2   0   -1.68   17.29   3
  -9  -5   5  104.26   17.31  -2
  12  -2  -1  104.26   17.31   3
  -9  -5   4   49.23   25.38  -2
  12  -2  -2   49.23   25.38   3
  -9  -5   3   21.97   23.35  -2
  12  -2  -3   21.97   23.35   3
   9   5  -1  106.43   25.37  -2
 -12   2   5  106.43   25.37   3
   9   5   0   96.40   23.40  -2
 -12   2   6   96.40   23.40   3
   9   5   1  -11.53   14.30  -2
 -12   2   7  -11.53   14.30   3
   9   5   2   14.78   21.97  -2
 -12   2   8   14.78   21.97   3
   9   5   3   52.83   22.58  -2
 -12   2   9   52.83   22.58   3
   9   5   4   58.36   31.28  -2
 -12   2  10   58.36   31.28   3
 -10  -2  11  175.09   23.14  -2
   8  -4   6  175.09   23.14   3
 -10  -2  10    7.21   17.24  -2
   8  -4   5    7.21   17.24   3
 -10  -2   9   -2.55   16.11  -2
   8  -4   4   -2.55   16.11   3
 -10  -2   8  204.72   19.25  -2
   8  -4   3  204.72   19.25   3
 -10  -2   7 1146.50   27.62  -2
   8  -4   2 1146.50   27.62   3
 -10  -2   6  285.64   21.78  -2
   8  -4   1  285.64   21.78   3
 -10  -2   5    6.23    7.22  -2
   8  -4   0    6.23    7.22   3
  10   2  -4   68.74   18.40  -2
  -8   4   1   68.74   18.40   3
  10   2  -3  846.96   24.63  -2
  -8   4   2  846.96   24.63   3
  10   2   3  -12.68   25.90  -2
  -8   4   8  -12.68   25.90   3
  10   2   4   14.35   30.91  -2
  -8   4   9   14.35   30.91   3
 -10  -4  10    8.99   28.57  -2
  11  -3   4    8.99   28.57   3
 -10  -4   9   97.45   28.43  -2
  11  -3   3   97.45   28.43   3
 -10  -4   8    3.47   19.69  -2
  11  -3   2    3.47   19.69   3
 -10  -4   7   34.04   15.22  -2
  11  -3   1   34.04   15.22   3
 -10  -4   6    0.68   25.65  -2
  11  -3   0    0.68   25.65   3
  10   4  -4   29.36   19.73  -2
 -11   3   2   29.36   19.73   3
  10   4  -2   14.11   24.44  -2
 -11   3   4   14.11   24.44   3
  10   4   0   29.40   19.64  -2
 -11   3   6   29.40   19.64   3
  10   4   1   27.04   24.95  -2
 -11   3   7   27.04   24.95   3
  10   4   2    4.79   16.07  -2
 -11   3   8    4.79   16.07   3
  10   4   3   60.70   21.20  -2
 -11   3   9   60.70   21.20   3
  10   4   4   48.34   19.87  -2
 -11   3  10   48.34   19.87   3
 -10  -6   5    9.65   38.85  -2
  14  -2  -2    9.65   38.85   3
 -10  -6   4   14.89   36.15  -2
  14  -2  -3   14.89   36.15   3
  10   6  -3  279.49   38.09  -2
 -14   2   4  279.49   38.09   3
  10   6   0   56.62   42.24  -2
 -14   2   7   56.62   42.24   3
  10   6   1  258.39   42.45  -2
 -14   2   8  258.39   42.45   3
  10   6   2   66.91   42.97  -2
 -14   2   9   66.91   42.97   3
 -11  -1  11    6.94   17.52  -2
   7  -5   6    6.94   17.52   3
 -11  -1  10   98.59   20.96  -2
   7  -5   5   98.59   20.96   3
 -11  -1   9  123.14   22.46  -2
   7  -5   4  123.14   22.46   3
 -11  -1   8   -2.03   15.95  -2
   7  -5   3   -2.03   15.95   3
 -11  -1   7   55.13   21.39  -2
   7  -5   2   55.13   21.39   3
 -11  -1   6   55.25   15.80  -2
   7  -5   1   55.25   15.80   3
  11   1  -5  213.42   45.70  -2
  -7   5   0  213.42   45.70   3
  11   1  -4   19.45   21.67  -2
  -7   5   1   19.45   21.67   3
  11   1  -3   92.23   22.51  -2
  -7   5   2   92.23   22.51   3
  11   1  -2   40.99   18.61  -2
  -7   5   3   40.99   18.61   3
  11   1   3   53.58   26.09  -2
  -7   5   8   53.58   26.09   3
 -11  -3  10   87.41   34.81  -2
  10  -4   4   87.41   34.81   3
 -11  -3   9   97.24   24.62  -2
  10  -4   3   97.24   24.62   3
 -11  -3   8   10.25   15.95  -2
  10  -4   2   10.25   15.95   3
 -11  -3   7   55.36   25.40  -2
  10  -4   1   55.36   25.40   3
 -11  -3   6   61.89   23.82  -2
  10  -4   0   61.89   23.82   3
  11   3  -5  229.78   36.99  -2
 -10   4   1  229.78   36.99   3
  11   3  -3   50.88   29.34  -2
 -10   4   3   50.88   29.34   3
  11   3  -2   69.64   23.51  -2
 -10   4   4   69.64   23.51   3
  11   3  -1  209.84   28.21  -2
 -10   4   5  209.84   28.21   3
  11   3   0    1.51   22.90  -2
 -10   4   6    1.51   22.90   3
  11   3   1   36.11   18.56  -2
 -10   4   7   36.11   18.56   3
  11   3   2   -3.38   20.99  -2
 -10   4   8   -3.38   20.99   3
  11   3   3   27.90   28.41  -2
 -10   4   9   27.90   28.41   3
  11   3   4   11.61   28.16  -2
 -10   4  10   11.61   28.16   3
 -11  -5   8   22.13   47.57  -2
  13  -3   1   22.13   47.57   3
 -11  -5   7   38.61   47.38  -2
  13  -3   0   38.61   47.38   3
 -11  -5   6   53.80   45.95  -2
  13  -3  -1   53.80   45.95   3
 -11  -5   5  117.72   38.18  -2
  13  -3  -2  117.72   38.18   3
  11   5  -4   -2.78   32.81  -2
 -13   3   3   -2.78   32.81   3
  11   5  -3   66.32   32.89  -2
 -13   3   4   66.32   32.89   3
  11   5  -2   76.61   33.71  -2
 -13   3   5   76.61   33.71   3
  11   5  -1  216.34   62.75  -2
 -13   3   6  216.34   62.75   3
  11   5   0   10.18   47.29  -2
 -13   3   7   10.18   47.29   3
  11   5   1   41.13   28.85  -2
 -13   3   8   41.13   28.85   3
  11   5   2   -3.11   26.30  -2
 -13   3   9   -3.11   26.30   3
 -12  -2  10   96.77   23.09  -2
   9  -5   4   96.77   23.09   3
 -12  -2   9   51.95   25.57  -2
   9  -5   3   51.95   25.57   3
 -12  -2   8    6.84   22.03  -2
   9  -5   2    6.84   22.03   3
 -12  -2   7   -4.02   19.17  -2
   9  -5   1   -4.02   19.17   3
 -12  -2   6  205.44   24.52  -2
   9  -5   0  205.44   24.52   3
  12   2  -5  230.21   25.53  -2
  -9   5   1  230.21   25.53   3
  12   2  -4   24.28   24.52  -2
  -9   5   2   24.28   24.52   3
  12   2  -3   62.31   28.37  -2
  -9   5   3   62.31   28.37   3
  12   2  -1  122.50   38.22  -2
  -9   5   5  122.50   38.22   3
  12   2   0   -3.93   23.06  -2
  -9   5   6   -3.93   23.06   3
  12   2   1    8.54   22.57  -2
  -9   5   7    8.54   22.57   3
  12   2   2   42.70   45.64  -2
  -9   5   8   42.70   45.64   3
  12   2   3   41.58   30.05  -2
  -9   5   9   41.58   30.05   3
  12   2   4   -1.92   31.85  -2
  -9   5  10   -1.92   31.85   3
 -12  -4   9   79.52   49.47  -2
  12  -4   2   79.52   49.47   3
 -12  -4   8  276.29   53.92  -2
  12  -4   1  276.29   53.92   3
 -12  -4   7  161.34   43.41  -2
  12  -4   0  161.34   43.41   3
 -12  -4   6    0.55   37.72  -2
  12  -4  -1    0.55   37.72   3
  12   4  -4  607.20   61.63  -2
 -12   4   3  607.20   61.63   3
  12   4  -3  868.86   79.56  -2
 -12   4   4  868.86   79.56   3
  12   4  -2   39.35   25.03  -2
 -12   4   5   39.35   25.03   3
  12   4  -1   -1.93   29.69  -2
 -12   4   6   -1.93   29.69   3
  12   4   0  137.66   41.11  -2
 -12   4   7  137.66   41.11   3
  12   4   1  243.72  101.72  -2
 -12   4   8  243.72  101.72   3
  12   4   2   52.49   44.40  -2
 -12   4   9   52.49   44.40   3
 -13  -1  10   51.00   20.66  -2
   8  -6   4   51.00   20.66   3
 -13  -1   9  -17.03   18.59  -2
   8  -6   3  -17.03   18.59   3
 -13  -1   8   30.35   23.33  -2
   8  -6   2   30.35   23.33   3
 -13  -1   7   -3.55   14.59  -2
   8  -6   1   -3.55   14.59   3
  13   1  -6  200.12   32.65  -2
  -8   6   0  200.12   32.65   3
  13   1  -5   71.67   32.27  -2
  -8   6   1   71.67   32.27   3
  13   1  -4   38.84   19.75  -2
  -8   6   2   38.84   19.75   3
  13   1  -3   14.27   15.39  -2
  -8   6   3   14.27   15.39   3
  13   1  -2  153.93   46.64  -2
  -8   6   4  153.93   46.64   3
  13   1  -1   79.73   29.65  -2
  -8   6   5   79.73   29.65   3
  13   1   0    6.13   18.40  -2
  -8   6   6    6.13   18.40   3
  13   1   1    4.81   17.34  -2
  -8   6   7    4.81   17.34   3
  13   1   2   50.73   46.43  -2
  -8   6   8   50.73   46.43   3
  13   1   3   39.20   52.54  -2
  -8   6   9   39.20   52.54   3
 -13  -3   8   44.95   44.61  -2
  11  -5   1   44.95   44.61   3
 -13  -3   7    7.37   31.24  -2
  11  -5   0    7.37   31.24   3
  13   3  -5   46.96   19.67  -2
 -11   5   2   46.96   19.67   3
  13   3  -4   24.89   37.41  -2
 -11   5   3   24.89   37.41   3
  13   3  -3   -4.38   23.67  -2
 -11   5   4   -4.38   23.67   3
  13   3  -2  120.35   47.00  -2
 -11   5   5  120.35   47.00   3
  13   3  -1   66.69   25.58  -2
 -11   5   6   66.69   25.58   3
  13   3   1   -5.86   49.11  -2
 -11   5   8   -5.86   49.11   3
  13   3   2   55.96   53.91  -2
 -11   5   9   55.96   53.91   3
  14   2  -4  417.60   32.63  -2
 -10   6   3  417.60   32.63   3
  16  -2  -6  -12.87   42.65  -2
  -5   9   0  -12.87   42.65   3
  16  -2  -5    7.06   40.51  -2
  -5   9   1    7.06   40.51   3
  16  -2  -4   21.91   33.18  -2
  -5   9   2   21.91   33.18   3
   0   0   1 4227.19    3.91  -1
   0   0  -1 4227.19    3.91  -2
   0   0  -1 4227.19    3.91   3
   0   0   2  127.56    2.68  -1
   0   0  -2  127.56    2.68  -2
   0   0  -2  127.56    2.68   3
   0   0   3   23.90    4.60  -1
   0   0  -3   23.90    4.60  -2
   0   0  -3   23.90    4.60   3
   0   0  -4 8421.87  145.90  -1
   0   0   4 8421.87  145.90  -2
   0   0   4 8421.87  145.90   3
   0   0  -5 3871.24   18.86  -1
   0   0   5 3871.24   18.86  -2
   0   0   5 3871.24   18.86   3
   0   0  -6  778.68   28.20  -1
   0   0   6  778.68   28.20  -2
   0   0   6  778.68   28.20   3
   0   0  -7  582.92   22.83  -1
   0   0   7  582.92   22.83  -2
   0   0   7  582.92   22.83   3
   0   0  -8 2299.98   39.36  -1
   0   0   8 2299.98   39.36  -2
   0   0   8 2299.98   39.36   3
   0   2   2 3272.70   13.37  -1
  -3  -1  -1 3272.70   13.37  -2
   3  -1  -3 3272.70   13.37   3
   0   2  -3 1321.27   13.78  -1
  -3  -1   4 1321.27   13.78  -2
   3  -1   2 1321.27   13.78   3
   0   2  -7  541.71   31.51  -1
  -3  -1   8  541.71   31.51  -2
   3  -1   6  541.71   31.51   3
   0  -2  -7  575.28   21.99  -1
   3   1   6  575.28   21.99  -2
  -3   1   8  575.28   21.99   3
   0   2  -8  299.51   29.35  -1
  -3  -1   9  299.51   29.35  -2
   3  -1   7  299.51   29.35   3
   0   2  -9   16.43   30.54  -1
  -3  -1  10   16.43   30.54  -2
   3  -1   8   16.43   30.54   3
   0  -2  -9    6.58   34.92  -1
   3   1   8    6.58   34.92  -2
  -3   1  10    6.58   34.92   3
   1   1 -11  232.57   37.57  -1
  -1  -1  11  232.57   37.57  -2
   2   0  10  232.57   37.57   3
   1   1 -10  390.80   35.18  -1
  -1  -1  10  390.80   35.18  -2
   2   0   9  390.80   35.18   3
   1   1  -8    6.15   13.89  -1
  -1  -1   8    6.15   13.89  -2
   2   0   7    6.15   13.89   3
   1  -1  -8    5.27   21.44  -1
   2   0   7    5.27   21.44  -2
  -1   1   8    5.27   21.44   3
   1   1  -7  725.93   33.12  -1
  -1  -1   7  725.93   33.12  -2
   2   0   6  725.93   33.12   3
   1  -1  -7  827.32   18.49  -1
   2   0   6  827.32   18.49  -2
  -1   1   7  827.32   18.49   3
   1   1  -6  955.51   54.64  -1
  -1  -1   6  955.51   54.64  -2
   2   0   5  955.51   54.64   3
   1   1  -4  114.59    7.62  -1
  -1  -1   4  114.59    7.62  -2
   2   0   3  114.59    7.62   3
   1  -1  -4   -4.16    5.68  -1
   2   0   3   -4.16    5.68  -2
  -1   1   4   -4.16    5.68   3
   1   1  -3 3875.51   14.01  -1
  -1  -1   3 3875.51   14.01  -2
   2   0   2 3875.51   14.01   3
   1  -1  -2 6977.68   17.55  -1
   2   0   1 6977.68   17.55  -2
  -1   1   2 6977.68   17.55   3
  -1   1  -3   51.67    7.88  -1
  -2   0   4   51.67    7.88  -2
   1  -1   3   51.67    7.88   3
  -1  -1  -6 2331.42   24.84  -1
   1   1   6 2331.42   24.84  -2
  -2   0   7 2331.42   24.84   3
  -1   1  -6 1850.99  152.02  -1
  -2   0   7 1850.99  152.02  -2
   1  -1   6 1850.99  152.02   3
  -1  -1  -7  339.91   21.49  -1
   1   1   7  339.91   21.49  -2
  -2   0   8  339.91   21.49   3
  -1   1  -7  225.84   12.92  -1
  -2   0   8  225.84   12.92  -2
   1  -1   7  225.84   12.92   3
  -1  -1  -8  231.48   18.84  -1
   1   1   8  231.48   18.84  -2
  -2   0   9  231.48   18.84   3
  -1   1  -9    7.45   39.34  -1
  -2   0  10    7.45   39.34  -2
   1  -1   9    7.45   39.34   3
   1   3  -9   72.19   34.91  -1
  -4  -2  10   72.19   34.91  -2
   5  -1   7   72.19   34.91   3
   2   0 -10   16.40   30.09  -1
   1  -1   9   16.40   30.09  -2
   1   1   9   16.40   30.09   3
   2   0  -8  239.80   26.57  -1
   1  -1   7  239.80   26.57  -2
   1   1   7  239.80   26.57   3
   2   0  -7 2151.81   30.81  -1
   1  -1   6 2151.81   30.81  -2
   1   1   6 2151.81   30.81   3
   2   0  -4   45.63    5.97  -1
   1  -1   3   45.63    5.97  -2
   1   1   3   45.63    5.97   3
  -2   0   3 3666.35   12.38  -1
  -1   1  -2 3666.35   12.38  -2
  -1  -1  -2 3666.35   12.38   3
  -2   0  -5  985.80   43.27  -1
  -1   1   6  985.80   43.27  -2
  -1  -1   6  985.80   43.27   3
  -2   0  -6  800.57   30.03  -1
  -1   1   7  800.57   30.03  -2
  -1  -1   7  800.57   30.03   3
  -2   0  -7   -5.93   14.19  -1
  -1   1   8   -5.93   14.19  -2
  -1  -1   8   -5.93   14.19   3
  -2   0  -8  175.26   28.76  -1
  -1   1   9  175.26   28.76  -2
  -1  -1   9  175.26   28.76   3
  -2   0  -9  391.91   42.66  -1
  -1   1  10  391.91   42.66  -2
  -1  -1  10  391.91   42.66   3
  -2   0 -10  247.79   54.47  -1
  -1   1  11  247.79   54.47  -2
  -1  -1  11  247.79   54.47   3
   2   2  -7    4.40   18.47  -1
  -2  -2   7    4.40   18.47  -2
   4   0   5    4.40   18.47   3
   2   6  -7    2.08   38.98  -1
  -8  -4   9    2.08   38.98  -2
  10  -2   4    2.08   38.98   3
   2   6  -6   58.60   28.78  -1
  -8  -4   8   58.60   28.78  -2
  10  -2   3   58.60   28.78   3
   3   1  -7 1724.31   25.00  -1
   0  -2   6 1724.31   25.00  -2
   3   1   5 1724.31   25.00   3
  -3  -1  -6  549.65   26.85  -1
   0   2   7  549.65   26.85  -2
  -3  -1   8  549.65   26.85   3
  -3   1  -6  404.61   22.55  -1
  -3   1   8  404.61   22.55  -2
   0  -2   7  404.61   22.55   3
  -3   1  -7  211.60   25.90  -1
  -3   1   9  211.60   25.90  -2
   0  -2   8  211.60   25.90   3
  -3  -1  -8  104.59   27.32  -1
   0   2   9  104.59   27.32  -2
  -3  -1  10  104.59   27.32   3
  -3   1  -8   70.77   33.35  -1
  -3   1  10   70.77   33.35  -2
   0  -2   9   70.77   33.35   3
  -3   5  -8   89.06   32.48  -1
  -9  -1  11   89.06   32.48  -2
   6  -4   7   89.06   32.48   3
   3   7  -6  113.00   42.38  -1
  -9  -5   8  113.00   42.38  -2
  12  -2   2  113.00   42.38   3
   4   6  -9   15.58   47.03  -1
  -7  -5  10   15.58   47.03  -2
  11  -1   5   15.58   47.03   3
   4   6  -8  197.07   42.22  -1
  -7  -5   9  197.07   42.22  -2
  11  -1   4  197.07   42.22   3
   4   6  -7  384.18   51.28  -1
  -7  -5   8  384.18   51.28  -2
  11  -1   3  384.18   51.28   3
   4   6  -6   16.13   23.86  -1
  -7  -5   7   16.13   23.86  -2
  11  -1   2   16.13   23.86   3
   4   6  -3 1109.44   68.73  -1
  -7  -5   4 1109.44   68.73  -2
  11  -1  -1 1109.44   68.73   3
  -4  -6   1  224.45   23.92  -1
   7   5  -2  224.45   23.92  -2
 -11   1   3  224.45   23.92   3
   4   8  -6  605.61   55.42  -1
 -10  -6   8  605.61   55.42  -2
  14  -2   1  605.61   55.42   3
   4   8  -5 1299.85   62.96  -1
 -10  -6   7 1299.85   62.96  -2
  14  -2   0 1299.85   62.96   3
   4   8  -4  200.70   52.34  -1
 -10  -6   6  200.70   52.34  -2
  14  -2  -1  200.70   52.34   3
   4   8  -3   -6.33   49.71  -1
 -10  -6   5   -6.33   49.71  -2
  14  -2  -2   -6.33   49.71   3
   4   8  -2  180.35   47.51  -1
 -10  -6   4  180.35   47.51  -2
  14  -2  -3  180.35   47.51   3
  -4  -8  -3  687.39   48.97  -1
  10   6   1  687.39   48.97  -2
 -14   2   8  687.39   48.97   3
  -4  -8  -4   84.73   50.94  -1
  10   6   2   84.73   50.94  -2
 -14   2   9   84.73   50.94   3
   5   5  -9  -12.84   48.51  -1
  -5  -5   9  -12.84   48.51  -2
  10   0   5  -12.84   48.51   3
   5   5  -8  728.11   43.10  -1
  -5  -5   8  728.11   43.10  -2
  10   0   4  728.11   43.10   3
  -5   5  -6   67.89   33.38  -1
 -10   0  10   67.89   33.38  -2
   5  -5   6   67.89   33.38   3
  -5   5  -7   78.62   47.04  -1
 -10   0  11   78.62   47.04  -2
   5  -5   7   78.62   47.04   3
   5   7  -8  370.14   43.88  -1
  -8  -6   9  370.14   43.88  -2
  13  -1   3  370.14   43.88   3
   5   7  -7  180.79   32.14  -1
  -8  -6   8  180.79   32.14  -2
  13  -1   2  180.79   32.14   3
   5   7  -6   59.96   31.34  -1
  -8  -6   7   59.96   31.34  -2
  13  -1   1   59.96   31.34   3
   5   7  -5   33.95   37.10  -1
  -8  -6   6   33.95   37.10  -2
  13  -1   0   33.95   37.10   3
   5   7  -4  487.99   31.41  -1
  -8  -6   5  487.99   31.41  -2
  13  -1  -1  487.99   31.41   3
   5   7  -3  417.95   34.77  -1
  -8  -6   4  417.95   34.77  -2
  13  -1  -2  417.95   34.77   3
   5   7  -2   28.97   23.68  -1
  -8  -6   3   28.97   23.68  -2
  13  -1  -3   28.97   23.68   3
   5   7  -1  117.93   35.09  -1
  -8  -6   2  117.93   35.09  -2
  13  -1  -4  117.93   35.09   3
  -5  -7   0  435.41   17.00  -1
   8   6  -1  435.41   17.00  -2
 -13   1   5  435.41   17.00   3
  -5  -7  -1  665.91   36.87  -1
   8   6   0  665.91   36.87  -2
 -13   1   6  665.91   36.87   3
  -5  -7  -2    0.59   24.75  -1
   8   6   1    0.59   24.75  -2
 -13   1   7    0.59   24.75   3
  -5  -7  -3  144.22   20.12  -1
   8   6   2  144.22   20.12  -2
 -13   1   8  144.22   20.12   3
  -5  -7  -4   48.11   24.83  -1
   8   6   3   48.11   24.83  -2
 -13   1   9   48.11   24.83   3
  -5  -7  -5  164.98   52.26  -1
   8   6   4  164.98   52.26  -2
 -13   1  10  164.98   52.26   3
  -5   7  -5  165.35   43.54  -1
 -13  -1  10  165.35   43.54  -2
   8  -6   4  165.35   43.54   3
   6   6  -9  211.69   48.96  -1
  -6  -6   9  211.69   48.96  -2
  12   0   4  211.69   48.96   3
   6   6  -8   60.28   35.58  -1
  -6  -6   8   60.28   35.58  -2
  12   0   3   60.28   35.58   3
   6   6  -7  353.82   25.41  -1
  -6  -6   7  353.82   25.41  -2
  12   0   2  353.82   25.41   3
   6  -6  -7  298.82   36.09  -1
  12   0   2  298.82   36.09  -2
  -6   6   7  298.82   36.09   3
   6   6  -6 1456.67   50.46  -1
  -6  -6   6 1456.67   50.46  -2
  12   0   1 1456.67   50.46   3
   6  -6  -6 1256.19   37.57  -1
  12   0   1 1256.19   37.57  -2
  -6   6   6 1256.19   37.57   3
   6   6  -5  340.00   30.22  -1
  -6  -6   5  340.00   30.22  -2
  12   0   0  340.00   30.22   3
   6  -6  -5  319.96   38.02  -1
  12   0   0  319.96   38.02  -2
  -6   6   5  319.96   38.02   3
  -6  -6   2 3358.57   75.31  -1
   6   6  -2 3358.57   75.31  -2
 -12   0   3 3358.57   75.31   3
  -6  -6   1 2032.18   37.85  -1
   6   6  -1 2032.18   37.85  -2
 -12   0   4 2032.18   37.85   3
  -6   6  -2  965.33   38.94  -1
 -12   0   7  965.33   38.94  -2
   6  -6   2  965.33   38.94   3
  -6  -6  -3 1107.09   37.07  -1
   6   6   3 1107.09   37.07  -2
 -12   0   8 1107.09   37.07   3
  -6   6  -3 1121.93   75.32  -1
 -12   0   8 1121.93   75.32  -2
   6  -6   3 1121.93   75.32   3
  -6  -6  -4  163.71   36.74  -1
   6   6   4  163.71   36.74  -2
 -12   0   9  163.71   36.74   3
  -6   6  -4  187.32   26.09  -1
 -12   0   9  187.32   26.09  -2
   6  -6   4  187.32   26.09   3
  -6  -6  -5  115.93   39.21  -1
   6   6   5  115.93   39.21  -2
 -12   0  10  115.93   39.21   3
  -6   6  -5   89.10   28.71  -1
 -12   0  10   89.10   28.71  -2
   6  -6   5   89.10   28.71   3
  -6   6  -6  424.82   35.55  -1
 -12   0  11  424.82   35.55  -2
   6  -6   6  424.82   35.55   3
   6   8  -6   80.14   35.91  -1
  -9  -7   7   80.14   35.91  -2
  15  -1   0   80.14   35.91   3
   6   8  -5   12.83   29.10  -1
  -9  -7   6   12.83   29.10  -2
  15  -1  -1   12.83   29.10   3
   6   8  -4  433.92   54.34  -1
  -9  -7   5  433.92   54.34  -2
  15  -1  -2  433.92   54.34   3
   6   8  -3  156.46   32.46  -1
  -9  -7   4  156.46   32.46  -2
  15  -1  -3  156.46   32.46   3
   6   8  -2  103.15   48.79  -1
  -9  -7   3  103.15   48.79  -2
  15  -1  -4  103.15   48.79   3
   6   8  -1   15.65   46.35  -1
  -9  -7   2   15.65   46.35  -2
  15  -1  -5   15.65   46.35   3
  -6  -8   0  270.23   47.21  -1
   9   7  -1  270.23   47.21  -2
 -15   1   6  270.23   47.21   3
  -6  -8  -1  170.10   43.57  -1
   9   7   0  170.10   43.57  -2
 -15   1   7  170.10   43.57   3
  -6  -8  -2   15.20   24.51  -1
   9   7   1   15.20   24.51  -2
 -15   1   8   15.20   24.51   3
   7   5 -10   20.14   45.68  -1
  -4  -6   9   20.14   45.68  -2
  11   1   5   20.14   45.68   3
   7   5  -9  175.75   34.64  -1
  -4  -6   8  175.75   34.64  -2
  11   1   4  175.75   34.64   3
   7   5  -8  413.53   27.84  -1
  -4  -6   7  413.53   27.84  -2
  11   1   3  413.53   27.84   3
   7   5  -7    8.73   19.23  -1
  -4  -6   6    8.73   19.23  -2
  11   1   2    8.73   19.23   3
   7   5  -3  102.46   25.08  -1
  -4  -6   2  102.46   25.08  -2
  11   1  -2  102.46   25.08   3
  -7  -5   2  224.93   22.13  -1
   4   6  -1  224.93   22.13  -2
 -11  -1   3  224.93   22.13   3
  -7   5  -4  581.29   36.69  -1
 -11   1   9  581.29   36.69  -2
   4  -6   5  581.29   36.69   3
  -7   5  -5  264.05   34.07  -1
 -11   1  10  264.05   34.07  -2
   4  -6   6  264.05   34.07   3
  -7   5  -6  -19.30   39.59  -1
 -11   1  11  -19.30   39.59  -2
   4  -6   7  -19.30   39.59   3
   7  -7  -8  118.26   33.77  -1
  14   0   2  118.26   33.77  -2
  -7   7   8  118.26   33.77   3
   7   7  -7    6.86   35.52  -1
  -7  -7   7    6.86   35.52  -2
  14   0   1    6.86   35.52   3
   7  -7  -7    5.23   34.22  -1
  14   0   1    5.23   34.22  -2
  -7   7   7    5.23   34.22   3
   7   7  -6   84.39   28.45  -1
  -7  -7   6   84.39   28.45  -2
  14   0   0   84.39   28.45   3
   7  -7  -6   98.99   33.82  -1
  14   0   0   98.99   33.82  -2
  -7   7   6   98.99   33.82   3
   7   7  -5  196.41   38.15  -1
  -7  -7   5  196.41   38.15  -2
  14   0  -1  196.41   38.15   3
   7  -7  -5  164.25   44.29  -1
  14   0  -1  164.25   44.29  -2
  -7   7   5  164.25   44.29   3
   7   7  -4  747.79   41.31  -1
  -7  -7   4  747.79   41.31  -2
  14   0  -2  747.79   41.31   3
   7  -7  -4  671.26   51.84  -1
  14   0  -2  671.26   51.84  -2
  -7   7   4  671.26   51.84   3
   7   7  -3   22.84   23.72  -1
  -7  -7   3   22.84   23.72  -2
  14   0  -3   22.84   23.72   3
   7  -7  -3   45.24   28.97  -1
  14   0  -3   45.24   28.97  -2
  -7   7   3   45.24   28.97   3
   7   7  -2  218.30   27.50  -1
  -7  -7   2  218.30   27.50  -2
  14   0  -4  218.30   27.50   3
   7  -7  -2  205.62   36.16  -1
  14   0  -4  205.62   36.16  -2
  -7   7   2  205.62   36.16   3
  -7  -7   1    3.28   19.05  -1
   7   7  -1    3.28   19.05  -2
 -14   0   5    3.28   19.05   3
   7  -7  -1   37.99   36.99  -1
  14   0  -5   37.99   36.99  -2
  -7   7   1   37.99   36.99   3
  -7  -7   0  621.08   33.78  -1
   7   7   0  621.08   33.78  -2
 -14   0   6  621.08   33.78   3
  -7  -7  -1  112.21   26.55  -1
   7   7   1  112.21   26.55  -2
 -14   0   7  112.21   26.55   3
  -7  -7  -2   54.68   22.54  -1
   7   7   2   54.68   22.54  -2
 -14   0   8   54.68   22.54   3
  -7   7  -2   78.72   39.27  -1
 -14   0   8   78.72   39.27  -2
   7  -7   2   78.72   39.27   3
  -7  -7  -3  -19.39   26.07  -1
   7   7   3  -19.39   26.07  -2
 -14   0   9  -19.39   26.07   3
  -7   7  -3  -14.80   26.23  -1
 -14   0   9  -14.80   26.23  -2
   7  -7   3  -14.80   26.23   3
  -7  -7  -4  277.96   45.68  -1
   7   7   4  277.96   45.68  -2
 -14   0  10  277.96   45.68   3
  -7   7  -4  248.06   40.99  -1
 -14   0  10  248.06   40.99  -2
   7  -7   4  248.06   40.99   3
   8   4 -10  813.53   42.53  -1
  -2  -6   8  813.53   42.53  -2
  10   2   5  813.53   42.53   3
   8  -4  -8   26.27   31.18  -1
  10  -2   3   26.27   31.18  -2
  -2   6   6   26.27   31.18   3
   8   6  -9  280.52   46.66  -1
  -5  -7   8  280.52   46.66  -2
  13   1   3  280.52   46.66   3
   8  -6  -9  181.30   62.54  -1
  13  -1   3  181.30   62.54  -2
  -5   7   8  181.30   62.54   3
   8   6  -8  152.74   29.52  -1
  -5  -7   7  152.74   29.52  -2
  13   1   2  152.74   29.52   3
   8  -6  -8  145.24   55.31  -1
  13  -1   2  145.24   55.31  -2
  -5   7   7  145.24   55.31   3
   8   6  -7   13.71   29.82  -1
  -5  -7   6   13.71   29.82  -2
  13   1   1   13.71   29.82   3
   8  -6  -7   25.15   27.34  -1
  13  -1   1   25.15   27.34  -2
  -5   7   6   25.15   27.34   3
   8   6  -6   51.35   25.85  -1
  -5  -7   5   51.35   25.85  -2
  13   1   0   51.35   25.85   3
   8  -6  -6   56.58   27.92  -1
  13  -1   0   56.58   27.92  -2
  -5   7   5   56.58   27.92   3
   8   6  -5  478.34   37.17  -1
  -5  -7   4  478.34   37.17  -2
  13   1  -1  478.34   37.17   3
   8  -6  -5  368.79   32.31  -1
  13  -1  -1  368.79   32.31  -2
  -5   7   4  368.79   32.31   3
   8   6  -4  505.27   36.97  -1
  -5  -7   3  505.27   36.97  -2
  13   1  -2  505.27   36.97   3
   8  -6  -4  473.37   35.14  -1
  13  -1  -2  473.37   35.14  -2
  -5   7   3  473.37   35.14   3
   8   6  -3   13.90   35.82  -1
  -5  -7   2   13.90   35.82  -2
  13   1  -3   13.90   35.82   3
   8  -6  -3   -3.00   30.59  -1
  13  -1  -3   -3.00   30.59  -2
  -5   7   2   -3.00   30.59   3
   8   6  -2  185.32   34.74  -1
  -5  -7   1  185.32   34.74  -2
  13   1  -4  185.32   34.74   3
   8  -6  -2  167.49   39.28  -1
  13  -1  -4  167.49   39.28  -2
  -5   7   1  167.49   39.28   3
  -8  -6   1  314.88   19.69  -1
   5   7   0  314.88   19.69  -2
 -13  -1   5  314.88   19.69   3
   8  -6  -1  281.75   23.04  -1
  13  -1  -5  281.75   23.04  -2
  -5   7   0  281.75   23.04   3
  -8  -6   0  685.08   34.42  -1
   5   7   1  685.08   34.42  -2
 -13  -1   6  685.08   34.42   3
   8  -6   0  687.20   42.76  -1
  13  -1  -6  687.20   42.76  -2
  -5   7  -1  687.20   42.76   3
  -8  -6  -1    9.60   33.21  -1
   5   7   2    9.60   33.21  -2
 -13  -1   7    9.60   33.21   3
   8  -6   1   44.33   44.30  -1
  13  -1  -7   44.33   44.30  -2
  -5   7  -2   44.33   44.30   3
  -8  -6  -2  108.24   37.11  -1
   5   7   3  108.24   37.11  -2
 -13  -1   8  108.24   37.11   3
  -8   6  -2  116.72   23.69  -1
 -13   1   8  116.72   23.69  -2
   5  -7   3  116.72   23.69   3
  -8   6  -3   25.64   31.59  -1
 -13   1   9   25.64   31.59  -2
   5  -7   4   25.64   31.59   3
  -8   6  -4  226.87   34.84  -1
 -13   1  10  226.87   34.84  -2
   5  -7   5  226.87   34.84   3
   8  -8  -5  101.43   43.30  -1
  16   0  -2  101.43   43.30  -2
  -8   8   5  101.43   43.30   3
   8   8  -4  131.68   58.37  -1
  -8  -8   4  131.68   58.37  -2
  16   0  -3  131.68   58.37   3
   8  -8  -4  107.31   61.99  -1
  16   0  -3  107.31   61.99  -2
  -8   8   4  107.31   61.99   3
   8   8  -3  587.00   41.14  -1
  -8  -8   3  587.00   41.14  -2
  16   0  -4  587.00   41.14   3
   8  -8  -3  566.84   49.71  -1
  16   0  -4  566.84   49.71  -2
  -8   8   3  566.84   49.71   3
   8   8  -2  652.80   58.96  -1
  -8  -8   2  652.80   58.96  -2
  16   0  -5  652.80   58.96   3
   8  -8  -2  604.39   71.76  -1
  16   0  -5  604.39   71.76  -2
  -8   8   2  604.39   71.76   3
   8   8  -1   32.53   38.44  -1
  -8  -8   1   32.53   38.44  -2
  16   0  -6   32.53   38.44   3
   8  -8  -1    9.12   61.77  -1
  16   0  -6    9.12   61.77  -2
  -8   8   1    9.12   61.77   3
  -8  -8   0   -2.90   47.88  -1
   8   8   0   -2.90   47.88  -2
 -16   0   7   -2.90   47.88   3
   8  -8   0   30.45   58.27  -1
  16   0  -7   30.45   58.27  -2
  -8   8   0   30.45   58.27   3
   9   5  -8  214.66   37.96  -1
  -3  -7   6  214.66   37.96  -2
  12   2   2  214.66   37.96   3
   9   7  -7   86.60   55.12  -1
  -6  -8   6   86.60   55.12  -2
  15   1   0   86.60   55.12   3
   9  -7  -7   34.20   68.95  -1
  15  -1   0   34.20   68.95  -2
  -6   8   6   34.20   68.95   3
   9   7  -6    6.71   30.16  -1
  -6  -8   5    6.71   30.16  -2
  15   1  -1    6.71   30.16   3
   9  -7  -6   -9.75   34.37  -1
  15  -1  -1   -9.75   34.37  -2
  -6   8   5   -9.75   34.37   3
   9   7  -5  408.68   36.76  -1
  -6  -8   4  408.68   36.76  -2
  15   1  -2  408.68   36.76   3
   9  -7  -5  380.58   48.99  -1
  15  -1  -2  380.58   48.99  -2
  -6   8   4  380.58   48.99   3
   9   7  -4  206.73   48.24  -1
  -6  -8   3  206.73   48.24  -2
  15   1  -3  206.73   48.24   3
   9  -7  -4  198.39   47.88  -1
  15  -1  -3  198.39   47.88  -2
  -6   8   3  198.39   47.88   3
   9   7  -3   76.12   31.28  -1
  -6  -8   2   76.12   31.28  -2
  15   1  -4   76.12   31.28   3
   9  -7  -3   20.04   50.50  -1
  15  -1  -4   20.04   50.50  -2
  -6   8   2   20.04   50.50   3
   9   7  -2   -2.51   42.91  -1
  -6  -8   1   -2.51   42.91  -2
  15   1  -5   -2.51   42.91   3
   9  -7  -2   16.68   44.34  -1
  15  -1  -5   16.68   44.34  -2
  -6   8   1   16.68   44.34   3
   9  -7  -1  313.85   52.81  -1
  15  -1  -6  313.85   52.81  -2
  -6   8   0  313.85   52.81   3
  -9  -7   0  195.29   48.48  -1
   6   8   1  195.29   48.48  -2
 -15  -1   7  195.29   48.48   3
  -9  -7  -1  -11.93   48.15  -1
   6   8   2  -11.93   48.15  -2
 -15  -1   8  -11.93   48.15   3
  10  -6  -4  111.41   39.51  -1
  14  -2  -3  111.41   39.51  -2
  -4   8   2  111.41   39.51   3
 -11  -1  -5   18.50   35.27  -1
  -4   6   9   18.50   35.27  -2
  -7  -5  10   18.50   35.27   3
  11  -7  -4    8.35   38.03  -1
  16  -2  -4    8.35   38.03  -2
  -5   9   2    8.35   38.03   3
 -12   0  -1 1305.81   26.72  -1
  -6   6   6 1305.81   26.72  -2
  -6  -6   6 1305.81   26.72   3
 -12   0  -2  285.74   26.36  -1
  -6   6   7  285.74   26.36  -2
  -6  -6   7  285.74   26.36   3
 -12   0  -4  240.81   31.05  -1
  -6   6   9  240.81   31.05  -2
  -6  -6   9  240.81   31.05   3
  13   1  -8  119.14   40.39  -1
   5  -7   3  119.14   40.39  -2
   8   6   2  119.14   40.39   3
  13   1  -1  314.39   37.92  -1
   5  -7  -4  314.39   37.92  -2
   8   6  -5  314.39   37.92   3
 -13  -1  -1   32.60   19.63  -1
  -5   7   6   32.60   19.63  -2
  -8  -6   7   32.60   19.63   3
 -13  -1  -2  238.21   42.73  -1
  -5   7   7  238.21   42.73  -2
  -8  -6   8  238.21   42.73   3
 -13  -1  -3  227.20  100.10  -1
  -5   7   8  227.20  100.10  -2
  -8  -6   9  227.20  100.10   3
  14   0  -9  -31.97   72.38  -1
   7  -7   3  -31.97   72.38  -2
   7   7   3  -31.97   72.38   3
  14   0  -8  113.47   30.01  -1
   7  -7   2  113.47   30.01  -2
   7   7   2  113.47   30.01   3
  14   0  -7  175.30   37.54  -1
   7  -7   1  175.30   37.54  -2
   7   7   1  175.30   37.54   3
  14   0  -6  705.86   94.76  -1
   7  -7   0  705.86   94.76  -2
   7   7   0  705.86   94.76   3
  14   0  -5   -7.68   23.78  -1
   7  -7  -1   -7.68   23.78  -2
   7   7  -1   -7.68   23.78   3
  14   0  -4  227.78   47.46  -1
   7  -7  -2  227.78   47.46  -2
   7   7  -2  227.78   47.46   3
  14   0  -3   36.28   22.56  -1
   7  -7  -3   36.28   22.56  -2
   7   7  -3   36.28   22.56   3
  14   0  -2  742.30   26.80  -1
   7  -7  -4  742.30   26.80  -2
   7   7  -4  742.30   26.80   3
  14   0  -1  140.91   44.31  -1
   7  -7  -5  140.91   44.31  -2
   7   7  -5  140.91   44.31   3
  14   0   0  104.11   43.12  -1
   7  -7  -6  104.11   43.12  -2
   7   7  -6  104.11   43.12   3
 -14   0  -1  -24.60   36.27  -1
  -7   7   7  -24.60   36.27  -2
  -7  -7   7  -24.60   36.27   3
 -14   0  -2  177.75   26.48  -1
  -7   7   8  177.75   26.48  -2
  -7  -7   8  177.75   26.48   3
  15   1  -9   11.72   59.55  -1
   6  -8   3   11.72   59.55  -2
   9   7   2   11.72   59.55   3
  15   1  -8   39.86   32.84  -1
   6  -8   2   39.86   32.84  -2
   9   7   1   39.86   32.84   3
  15   1  -7  318.08   52.37  -1
   6  -8   1  318.08   52.37  -2
   9   7   0  318.08   52.37   3
  15  -1  -7  216.56   44.72  -1
   9  -7   0  216.56   44.72  -2
   6   8   1  216.56   44.72   3
  15   1  -6  308.86   29.49  -1
   6  -8   0  308.86   29.49  -2
   9   7  -1  308.86   29.49   3
  15  -1  -6  271.45   34.17  -1
   9  -7  -1  271.45   34.17  -2
   6   8   0  271.45   34.17   3
  15   1  -5    5.90   28.59  -1
   6  -8  -1    5.90   28.59  -2
   9   7  -2    5.90   28.59   3
  15  -1  -5   20.34   38.44  -1
   9  -7  -2   20.34   38.44  -2
   6   8  -1   20.34   38.44   3
  15   1  -4   70.41   35.36  -1
   6  -8  -2   70.41   35.36  -2
   9   7  -3   70.41   35.36   3
  15   1  -3  186.63   42.39  -1
   6  -8  -3  186.63   42.39  -2
   9   7  -4  186.63   42.39   3
  15  -1  -3  153.10   25.08  -1
   9  -7  -4  153.10   25.08  -2
   6   8  -3  153.10   25.08   3
  15   1  -2  403.09   67.58  -1
   6  -8  -4  403.09   67.58  -2
   9   7  -5  403.09   67.58   3
  15  -1  -2  364.91   40.81  -1
   9  -7  -5  364.91   40.81  -2
   6   8  -4  364.91   40.81   3
  15   1  -1   -6.73   47.47  -1
   6  -8  -5   -6.73   47.47  -2
   9   7  -6   -6.73   47.47   3
  15  -1  -1   16.25   27.45  -1
   9  -7  -6   16.25   27.45  -2
   6   8  -5   16.25   27.45   3
  15   1   0   19.19   53.88  -1
   6  -8  -6   19.19   53.88  -2
   9   7  -7   19.19   53.88   3
  15  -1   0   31.04   26.18  -1
   9  -7  -7   31.04   26.18  -2
   6   8  -6   31.04   26.18   3
  16   0  -7  -11.09   28.86  -1
   8  -8   0  -11.09   28.86  -2
   8   8   0  -11.09   28.86   3
  16   0  -6   28.33   28.50  -1
   8  -8  -1   28.33   28.50  -2
   8   8  -1   28.33   28.50   3
  16   0  -5  614.59   60.23  -1
   8  -8  -2  614.59   60.23  -2
   8   8  -2  614.59   60.23   3
  16   0  -4  812.38   49.11  -1
   8  -8  -3  812.38   49.11  -2
   8   8  -3  812.38   49.11   3
  16   0  -3  154.69   32.57  -1
   8  -8  -4  154.69   32.57  -2
   8   8  -4  154.69   32.57   3
  16   0  -2  147.28   42.95  -1
   8  -8  -5  147.28   42.95  -2
   8   8  -5  147.28   42.95   3
;
_shelx_hkl_checksum     27374
_shelx_res_file
;
TITL final_cm_a.res in C2/m
    3domain.res
    created by SHELXL-2019/3 at 09:07:29 on 19-Jun-2023
REM Old TITL final_cm in Cm
REM SHELXT solution in C2/m: R1 0.062, Rweak 0.013, Alpha 0.046
REM <I/s>   0.000 for    0 systematic absences,  Orientation as input
REM Formula found by SHELXT:  As2 N9 Ni3 O2
CELL  0.71073  10.1780   5.9156   7.7158   90.000  112.658   90.000
ZERR    2.000   0.0020   0.0011   0.0014    0.000    0.014    0.000
LATT  7
SYMM -X, Y, -Z
SFAC H AS N NI O
UNIT 14 4 2 6 20
TEMP 23
L.S. 10
BOND
dfix H1 O2 0.89
dfix H2 O4 0.89
omit 2 2 3
LIST 4
FMAP 2
size 0.05 0.04 0.03
acta
merg 0
PLAN 20
WGHT    0.150700
BASF   0.26177   0.09377
FVAR       0.50584
NI1   4    0.000000    0.000000    0.000000    10.25000    0.01323    0.01005 =
         0.01434    0.00000    0.00627    0.00000
NI2   4    0.250000    0.250000    0.000000    10.50000    0.01357    0.01020 =
         0.01534    0.00139    0.00721    0.00010
AS1   2    0.068632    0.500000    0.239479    10.50000    0.01179    0.00880 =
         0.01267    0.00000    0.00618    0.00000
O1    5    0.212952    0.500000    0.181328    10.50000    0.01355    0.01182 =
         0.01553    0.00000    0.00723    0.00000
O2    5    0.118113    0.500000    0.473660    10.50000    0.02362    0.02766 =
         0.01219    0.00000    0.00712    0.00000
O3    5   -0.030933    0.261926    0.164170    11.00000    0.01235    0.01112 =
         0.01619   -0.00186    0.00627   -0.00178
O4    5    0.207715    0.000000    0.135749    10.50000    0.01190    0.01216 =
         0.01506    0.00000    0.00599    0.00000
N1    3    0.000000    0.000000    0.500000    10.25000    0.03708    0.01632 =
         0.01825    0.00000    0.01066    0.00000
H1    1    0.032951    0.500000    0.481360    10.25000   -1.50000
H2    1    0.222802    0.000000    0.256961    10.50000   -1.50000
HKLF 5
REM  final_cm_a.res in C2/m
REM wR2 = 0.2288, GooF = S = 1.040, Restrained GooF = 1.039 for all data
REM R1 = 0.0675 for 2214 Fo > 4sig(Fo) and 0.0950 for all 3235 data
REM 54 parameters refined using 2 restraints
END
WGHT      0.1506      0.0000
REM Highest difference peak  2.953,  deepest hole -2.295,  1-sigma level  0.610
Q1    1   0.2134  0.5000  0.3978  10.50000  0.05    2.48
Q2    1   0.1227  0.1256 -0.0025  11.00000  0.05    2.44
Q3    1   0.1482  0.5000  0.1829  10.50000  0.05    2.26
Q4    1  -0.0386  0.2720  0.3693  11.00000  0.05    1.91
Q5    1   0.0927  0.4448  0.3559  11.00000  0.05    1.89
Q6    1  -0.0588  0.3754  0.2453  11.00000  0.05    1.82
Q7    1   0.1334  0.1303  0.5055  11.00000  0.05    1.79
Q8    1   0.1899  0.4035  0.2230  11.00000  0.05    1.78
Q9    1   0.2557  0.3146  0.2405  11.00000  0.05    1.71
Q10   1   0.0670  0.0000 -0.0126  10.50000  0.05    1.69
Q11   1   0.0253  0.0689  0.5974  11.00000  0.05    1.66
Q12   1  -0.0083  0.5000  0.2467  10.50000  0.05    1.64
Q13   1   0.3710  0.1408 -0.0127  11.00000  0.05    1.63
Q14   1  -0.0200  0.5000  0.3128  10.50000  0.05    1.60
Q15   1   0.2030  0.1063  0.2996  11.00000  0.05    1.59
Q16   1   0.3063  0.5000  0.2682  10.50000  0.05    1.58
Q17   1   0.0821  0.0972  0.5451  11.00000  0.05    1.55
Q18   1   0.1037  0.0000  0.6568  10.50000  0.05    1.54
Q19   1   0.3369  0.3557  0.3565  11.00000  0.05    1.49
Q20   1   0.0590  0.3324  0.2475  11.00000  0.05    1.47
;
_shelx_res_checksum     26012
data_global
_journal_date_recd_electronic     2024-04-11
_journal_date_accepted     2024-04-18
_journal_name_full     'Acta Crystallographica, Section E'
_journal_year     2024
_journal_volume     80
_journal_issue      5
_journal_page_first     0
_journal_page_last     0
_journal_paper_category     GI
_journal_paper_doi     10.1107/S2056989024003487
_journal_coeditor_code     HB8094
_publ_contact_author_name     'Matthias Weil'
_publ_contact_author_address
;
TU Wien
Institute for Chemical Technologies and Analytics
Division of Structural Chemistry
Getreidenmarkt 9/E164-05-01
1060 Vienna
Austria
;
_publ_contact_author_email     'matthias.weil@tuwien.ac.at'
_publ_contact_author_fax     ?
_publ_contact_author_phone     '004315880117211'
_publ_section_title
;
Synthesis and crystal structure of (NH~4~)[Ni~3~(HAsO~4~)(AsO~4~)(OH)~2~]
;
_publ_section_title_footnote     .
loop_
    _publ_author_name
    _publ_author_footnote
    _publ_author_address
    'Eder, Felix'
;
Present address: Department of Quantum Matter Physics,
Ecole de Physique,
University of Geneva,
24, Quai Ernest-Ansermet,
CH -- 1211 Geneva 4, Switzerland.
;
;
TU Wien
Institute for Chemical Technologies and Analytics
Division of Structural Chemistry
Getreidemarkt 9/E164-05-1
1060 Vienna
Austria
;
    'Weil, Matthias' .
;
TU Wien
Institute for Chemical Technologies and Analytics
Division of Structural Chemistry
Getreidemarkt 9/E164-05-1
1060 Vienna
Austria
;
_publ_section_synopsis
;
The crystal structure of the title compound consists of
^2^~\\infty~[Ni~3~As~2~(OH)~6/3~O~18/3~O~1/1~(OH)~1/1~] layers extending
parallel to (001) and exhibits disorder of the (O/OH) units of the
(hydrogen)arsenate anion; the ammonium counter-cations are sandwiched between
adjacent layers.
;
