# Supplementary material for: Synthesis and crystal structure of (NH4)[Ni3(HAsO4)(AsO4)(OH)2]
Source: Acta Crystallogr E Crystallogr Commun. 2024 Apr 26;80(Pt 5):527–31. doi: 10.1107/S2056989024003487 (PMC11074584; doi:10.1107/S2056989024003487)
Supplement: Supplementary file 2 [file e-80-00527-Isup2.hkl]

data_I                                                                          
_shelx_title ' final_cm_a.res in C2/m'                                          
_shelx_refln_list_code          4                                               
_shelx_F_calc_maximum      231.63                                               
_exptl_crystal_F_000       488.00                                               
_reflns_d_resolution_high  0.6144                                               
                                                                                
loop_                                                                           
 _space_group_symop_operation_xyz                                               
 'x, y, z'                                                                      
 '-x, y, -z'                                                                    
 'x+1/2, y+1/2, z'                                                              
 '-x+1/2, y+1/2, -z'                                                            
 '-x, -y, -z'                                                                   
 'x, -y, z'                                                                     
 '-x+1/2, -y+1/2, -z'                                                           
 'x+1/2, -y+1/2, z'                                                             
                                                                                
_cell_length_a    10.1780                                                       
_cell_length_b     5.9156                                                       
_cell_length_c     7.7158                                                       
_cell_angle_alpha  90.000                                                       
_cell_angle_beta  112.658                                                       
_cell_angle_gamma  90.000                                                       
                                                                                
_shelx_F_squared_multiplier     1.000                                           
                                                                                
loop_                                                                           
 _refln_index_h                                                                 
 _refln_index_k                                                                 
 _refln_index_l                                                                 
 _refln_F_squared_calc                                                          
 _refln_F_squared_meas                                                          
 _refln_F_squared_sigma                                                         
 _refln_observed_status                                                         
   0  -2   0       6320.24       6296.12        26.65 o                         
   0  -2  -1       3055.62       3404.20        22.78 o                         
   0   2  -9         89.89         56.20        34.39 o                         
   0   4   0      39078.08      34546.14        87.74 o                         
   0  -4  -1       7953.41       7099.74       260.36 o                         
   0  -4  -2         62.99         43.03        19.42 o                         
   0   4  -3        238.03        221.12        30.29 o                         
   0   4  -4      10355.49       9953.95       218.38 o                         
   0   4  -5       4627.87       4445.82       138.97 o                         
   0   4  -6        769.88        775.29        36.58 o                         
   0   4  -7        735.34        701.58        31.85 o                         
   0   4  -8       3138.82       3215.51       131.12 o                         
   0   4  -9        996.67       1094.74        43.93 o                         
   0   4 -10          9.18         25.95        26.26 o                         
   0  -6   0       1297.41       1264.35        38.30 o                         
   0  -6  -1        379.37        366.70        26.93 o                         
   0   6  -2       2798.86       2744.59        80.94 o                         
   0  -6  -3        797.30        774.59        34.39 o                         
   0  -6  -4        707.73        729.06        25.64 o                         
   0   6  -6       1428.56       1523.15        67.53 o                         
   0   6  -7        572.48        640.89        44.63 o                         
   0   6  -8        233.83        251.25        35.41 o                         
   0  -8   0       6648.66       6873.19       159.88 o                         
   0  -8  -1       1520.81       1628.35        63.51 o                         
   0   8  -2          1.61         -1.06        29.86 o                         
   0  -8  -3        111.80        106.46        32.12 o                         
   0   8  -4       2518.05       2754.98        71.64 o                         
   0   8  -5       1239.64       1371.90        62.53 o                         
   0   8  -6        184.59        257.27        49.71 o                         
   1   3 -11        467.57        589.73        51.35 o                         
   1   3  -9        141.19        149.80        43.97 o                         
   1  -3  -6       2185.03       1799.57        40.64 o                         
   1  -3  -5        431.26        302.37        17.35 o                         
   1  -3  -4        277.79        259.73        15.24 o                         
   1   3  -2       7895.37       4872.39      1178.26 o                         
   1  -3  -1          2.73         13.48         5.39 o                         
  -1   3  -2       7032.72       6650.23        40.84 o                         
  -1   3  -4       2374.39       2269.05        33.10 o                         
  -1   3  -5        740.70        653.90        34.27 o                         
  -1   3  -7        606.22        646.91        47.09 o                         
  -1   3  -9          0.14        -13.25        39.32 o                         
  -1   3 -10        427.05        393.66        42.40 o                         
   1  -5 -10        498.37        532.09        44.83 o                         
   1   5  -9         60.68         84.34        39.82 o                         
   1   5  -8          2.56         -3.99        25.83 o                         
   1   5  -7        756.71        846.93        30.76 o                         
   1  -5  -6        872.20        851.22        34.08 o                         
   1   5  -5        444.42        438.80        24.11 o                         
   1   5  -4        155.14        172.03        21.06 o                         
   1   5  -3       3183.86       3068.68        96.73 o                         
   1   5  -2       4788.57       4612.23       104.46 o                         
  -1  -5   1         38.91         35.06        16.14 o                         
   1  -5   0       1224.69       1188.06        31.54 o                         
  -1   5  -1       1580.04       1520.96        47.41 o                         
   1  -5   2       4378.00       4330.18       106.53 o                         
  -1   5  -3        100.17         86.56        22.47 o                         
  -1   5  -4        870.60        828.79        34.59 o                         
  -1   5  -5        426.04        453.46        27.90 o                         
  -1   5  -7        290.42        300.06        34.86 o                         
  -1  -5  -8        220.41        241.91        30.44 o                         
  -1   5  -9         13.11         13.52        35.80 o                         
   1   7  -8          1.56         -4.81        31.54 o                         
   1  -7  -7        628.36        728.00        51.24 o                         
   1  -7  -6        829.98        885.69        47.29 o                         
   1  -7  -5        105.55        114.00        33.10 o                         
   1  -7  -4        118.22        134.20        27.90 o                         
   1  -7  -3       1028.46       1011.85        32.05 o                         
  -1  -7   1          6.18          7.23        21.18 o                         
   1  -7   0        253.57        240.78        32.09 o                         
  -1   7  -1        979.09        977.03        24.39 o                         
  -1   7  -2       1914.60       1861.27        43.58 o                         
  -1   7  -3          4.35          1.41        25.87 o                         
  -1   7  -4        726.35        726.36        39.16 o                         
  -1  -7  -5        180.65        200.13        32.59 o                         
  -1   7  -6       1478.99       1636.91        66.44 o                         
  -1   7  -7        216.17        269.19        40.92 o                         
   1  -9  -4         35.30         32.09        38.03 o                         
   1   9  -3        725.00        807.41        43.26 o                         
   1  -9  -2       1063.23       1113.61        33.14 o                         
   1  -9  -1         21.64         15.09        48.70 o                         
  -1  -9   0        288.68        271.97        52.17 o                         
  -1  -9  -1        259.95        273.76        49.05 o                         
  -1  -9  -2       1029.07       1045.11        37.71 o                         
  -1  -9  -3         28.10         27.86        38.61 o                         
  -2   0   0       1147.56        981.72         7.39 o                         
  -2   0  -1      14289.61      11294.97        34.55 o                         
  -2   0  -3         15.66         11.61        16.88 o                         
  -2   0  -5       2848.80       2184.51        24.23 o                         
  -2   0  -6       1916.93       1615.26        27.08 o                         
   2   4 -10        128.37        171.60        54.13 o                         
   2   4  -9        239.49        304.72        45.02 o                         
   2  -4  -8        115.19        142.37        30.29 o                         
   2  -4  -7       2273.33       2116.63        41.70 o                         
   2  -4  -6        775.94        719.25        21.42 o                         
   2  -4  -5        920.41        795.69        37.99 o                         
   2  -4  -4          3.05         -5.24        11.92 o                         
   2  -4  -3       5529.57       4793.18        90.32 o                         
   2  -4  -2       3005.50       2384.73        27.86 o                         
   2  -4  -1        541.51        473.55        15.36 o                         
   2  -4   0        395.21        348.17        16.73 o                         
   2  -4   1       5560.18       5049.51        39.75 o                         
   2  -4   2       3702.27       3465.44        77.73 o                         
  -2   4  -3         15.08         30.44        14.34 o                         
  -2   4  -4        723.43        673.95        37.64 o                         
  -2   4  -5       1523.79       1461.71        45.33 o                         
  -2   4  -6       1264.29       1302.85        48.93 o                         
  -2   4  -7          1.80          4.61        21.34 o                         
  -2   4  -8        337.67        387.06        43.77 o                         
   2   6  -9       2632.00       3022.02       117.83 o                         
   2   6  -8       1266.00       1434.78        56.55 o                         
   2   6  -7          3.07         -1.80        26.65 o                         
   2   6  -6        161.11        172.00        32.12 o                         
   2  -6  -5       3900.78       3701.52       100.91 o                         
   2  -6  -4       4008.93       3834.48       114.70 o                         
   2  -6  -3        767.37        747.50        34.24 o                         
   2   6  -2       1835.25       1785.18        44.36 o                         
   2   6  -1       6666.15       6643.51       107.86 o                         
   2  -6   0       3835.03       3722.86        89.57 o                         
  -2   6  -1          7.36          2.58        17.70 o                         
  -2   6  -2        372.31        370.14        26.38 o                         
  -2  -6  -3       5855.11       5922.34        90.28 o                         
  -2   6  -4       6921.55       6910.59       116.19 o                         
  -2  -6  -5        228.89        238.28        39.94 o                         
  -2   6  -6          0.49          8.32        26.11 o                         
  -2  -6  -7        592.92        643.74        41.89 o                         
  -2  -6  -8       1879.72       2141.68        79.76 o                         
   2   8  -6        215.21        244.10        29.23 o                         
   2   8  -5        220.68        241.09        42.91 o                         
   2  -8  -4          5.49         20.01        29.90 o                         
   2  -8  -3       1241.75       1323.21        59.79 o                         
   2   8  -2        633.80        672.16        33.61 o                         
   2  -8  -1        152.66        160.04        26.61 o                         
  -2  -8   0         90.18         69.76        27.12 o                         
   2  -8   1       1206.14       1247.35        36.66 o                         
  -2   8  -2        912.00        952.80        45.37 o                         
  -2   8  -3         17.65         17.04        30.29 o                         
  -2   8  -4        199.51        205.29        37.32 o                         
  -2   8  -5        391.27        415.39        40.53 o                         
   3  -1  -4       2099.06       1148.16        15.59 o                         
   3  -1  -2       4202.72       4305.83        43.69 o                         
   3  -1  -1       4924.61       5292.63        28.76 o                         
   3  -1   0        667.02        829.42        13.29 o                         
  -3  -1  -2       4183.30       3355.19        28.72 o                         
  -3  -1  -4         52.01         37.99        17.23 o                         
  -3  -1  -5       3835.54       3047.11        68.98 o                         
  -3  -1  -6       1324.26       1180.91        19.74 o                         
  -3   1 -10        681.48        757.08        53.31 o                         
   3   5 -10          6.81         29.70        58.43 o                         
   3   5  -9        419.79        478.27        44.04 o                         
   3   5  -8        407.00        440.68        53.42 o                         
   3  -5  -7       1751.41       1592.55        43.15 o                         
   3  -5  -6        366.53        328.67        41.07 o                         
   3  -5  -5        864.62        792.92        40.33 o                         
   3  -5  -4        603.89        558.31        27.47 o                         
   3  -5  -3       3780.30       3425.26       170.28 o                         
   3  -5  -2       1300.54       1109.20        66.91 o                         
   3  -5  -1       1361.64       1314.73        28.14 o                         
   3  -5   0         44.80         37.44        14.11 o                         
  -3   5  -1       2852.69       2749.98        68.24 o                         
  -3   5  -2       1374.56       1290.77        48.73 o                         
  -3   5  -3        362.61        363.14        29.27 o                         
  -3   5  -4         21.78         25.91        22.78 o                         
  -3   5  -5       1758.24       1679.24        39.24 o                         
  -3   5  -6        574.15        652.18        39.63 o                         
  -3  -5  -7        311.61        327.15        35.68 o                         
  -3   5  -8        153.48        153.63        38.06 o                         
   3  -7  -8         87.95        124.24        49.83 o                         
   3  -7  -7        911.36        962.29        55.07 o                         
   3  -7  -6        277.67        287.95        35.92 o                         
   3  -7  -5        291.26        281.46        39.98 o                         
   3   7  -4        208.45        212.17        35.41 o                         
   3   7  -3       1302.68       1325.86        57.88 o                         
   3  -7  -2        254.95        246.95        27.71 o                         
   3   7  -1        680.76        636.75        36.31 o                         
   3  -7   0         99.59        133.97        36.03 o                         
   3  -7   1       2030.58       2085.80        60.38 o                         
  -3  -7  -2        759.82        774.47        38.03 o                         
  -3   7  -3        307.24        301.78        27.47 o                         
  -3   7  -4          3.13         10.40        31.23 o                         
  -3   7  -5        932.43        964.91        48.15 o                         
  -3   7  -6        514.00        563.82        66.01 o                         
   3  -9  -4        121.44        137.96        42.91 o                         
   3  -9  -3        980.16       1099.82        73.08 o                         
   3  -9  -2        284.72        290.68        34.43 o                         
   3  -9  -1        264.86        222.37        53.58 o                         
   3  -9   0          0.88         -1.33        57.29 o                         
  -3  -9  -1        580.18        616.58        51.55 o                         
  -3  -9  -2        280.82        368.30        56.08 o                         
   4   0 -10       3007.48       3034.64        62.26 o                         
   4   0  -9       2973.76       3125.66        32.83 o                         
   4   0  -8         32.02         39.04        27.24 o                         
   4   0  -7        211.02        196.50        24.78 o                         
   4   0  -6      13187.02      12397.92       251.68 o                         
   4   0  -4       4165.99       3504.28        30.72 o                         
  -4   0   3         59.17         70.81         9.89 o                         
  -4   0   2       2518.62       1344.55        16.30 o                         
  -4   0   1      29342.95      20401.37        50.38 o                         
  -4   0   0      15072.27      13154.10        40.14 o                         
  -4   0  -1       7145.18       6087.27       214.36 o                         
  -4   0  -4       1445.77       1257.32        39.51 o                         
  -4   0  -5          4.54          7.74        13.13 o                         
  -4   0  -6       1622.77       1246.14        57.92 o                         
  -4   0  -7       5717.58       5376.73       201.19 o                         
  -4   0  -8       1848.87       1993.53        51.90 o                         
  -4   0  -9          1.11         16.96        47.99 o                         
   4   2  -6          4.81         -5.04        22.35 o                         
   4   2  -5        855.58        876.39        56.39 o                         
   4   2  -3       7181.71       6949.98        40.72 o                         
   4   2  -2        350.93        335.98        21.96 o                         
  -4  -2   1       1853.92       1842.20        45.26 o                         
   4   2   0       2670.31       2292.85        25.05 o                         
  -4  -2  -1       7789.91       6351.26       193.76 o                         
  -4  -2  -2        559.11        453.97        25.79 o                         
  -4  -2  -3       1778.17       1453.58        27.94 o                         
  -4  -2  -4        147.39        119.63        20.09 o                         
  -4  -2  -5       3330.16       2926.98        57.76 o                         
  -4  -2  -6        666.28        690.21        24.43 o                         
   4  -6  -8        512.59        645.07        53.31 o                         
   4  -6  -7       1128.16       1135.70        69.84 o                         
   4  -6  -6         13.23         32.48        28.33 o                         
   4  -6  -5        344.47        290.14        18.60 o                         
   4  -6  -4        921.19        783.85        41.97 o                         
   4  -6  -3       2565.34       2319.85       121.85 o                         
   4  -6  -2         42.19         41.93        26.03 o                         
   4  -6  -1        613.94        623.58        19.70 o                         
  -4  -6   0        589.10        600.79        46.39 o                         
   4  -6   1       2612.55       2561.37        44.94 o                         
  -4   6  -2        127.97        124.00        21.26 o                         
  -4   6  -3        612.10        587.23        29.47 o                         
  -4   6  -4         50.86         71.91        26.38 o                         
  -4   6  -5       1391.49       1414.46        69.17 o                         
  -4   6  -6        268.62        348.33        32.28 o                         
  -4   6  -7         95.52         85.82        32.59 o                         
   4  -8  -6       1919.92       1920.48        94.65 o                         
   4  -8  -5       3487.05       3503.70       124.94 o                         
   4  -8  -4        422.61        439.58        41.97 o                         
   4   8  -3         11.13         -2.70        30.09 o                         
   4   8  -2        702.28        734.65        50.49 o                         
   4  -8  -1       3097.18       3249.04       105.87 o                         
   4  -8   0       1144.89       1206.55        55.38 o                         
  -4  -8  -2       1067.37       1173.64        30.17 o                         
  -4   8  -3       1969.04       2215.66       100.44 o                         
  -4   8  -4        307.70        359.98        46.94 o                         
   5   1 -12        465.54        520.40        56.35 o                         
   5   1 -11        103.52        147.22        50.65 o                         
   5   1 -10        413.08        426.57        41.04 o                         
   5  -1  -9         34.14         31.85        31.62 o                         
   5   1  -8       3884.58       4056.73       106.89 o                         
   5  -1  -7       1950.44       1895.20        78.47 o                         
   5   1  -6        857.84        807.22        49.24 o                         
   5   1  -5        938.24        941.19        30.13 o                         
   5   1  -3       5426.46       4817.13        78.63 o                         
   5  -1  -2          9.91         17.16        13.48 o                         
   5  -1  -1       1531.47       1319.85        77.19 o                         
   5  -1   0       6923.57       5551.04       104.07 o                         
  -5  -1  -1       5413.35       1185.72      1111.19 o                         
  -5   1  -2        186.74        124.36        14.07 o                         
  -5   1  -3       1496.69       1229.29        26.89 o                         
  -5  -1  -4       1205.06       1034.51        33.26 o                         
  -5   1  -5       1755.21       1606.47        36.74 o                         
  -5   1  -6        133.96        167.85        22.75 o                         
  -5   1  -7        277.55        292.09        28.76 o                         
  -5  -1  -8        319.90        294.63        34.63 o                         
  -5  -1  -9        618.98        700.06        62.69 o                         
   5   3  -5        408.28        415.24        24.07 o                         
   5   3  -3       3638.58       3344.87        50.30 o                         
   5   3  -1       1202.43       1177.79        23.18 o                         
  -5  -3   0       4870.23       4198.13        52.84 o                         
  -5  -3  -1       4738.63       4140.37       151.28 o                         
  -5  -3  -2        130.13        107.67        10.94 o                         
  -5  -3  -3       1244.62       1124.48        35.92 o                         
  -5  -3  -4        675.63        596.18        25.75 o                         
  -5  -3  -5       1235.88       1208.93        30.99 o                         
   5  -7  -8        996.06       1016.11        47.60 o                         
   5  -7  -7        508.68        502.50        49.59 o                         
   5  -7  -6        122.51        120.45        38.06 o                         
   5  -7  -5         73.72         64.09        41.15 o                         
   5  -7  -4       1407.95       1310.97        81.25 o                         
   5  -7  -3       1015.63       1029.59        57.80 o                         
   5  -7  -2         78.44         82.15        28.80 o                         
   5  -7  -1        350.88        361.34        27.79 o                         
   5  -7   0       1239.02       1293.54        35.49 o                         
  -5  -7  -1       1594.17       2113.50       339.26 o                         
  -5   7  -2         24.05         45.96        23.21 o                         
  -5   7  -3        412.23        437.08        59.91 o                         
  -5   7  -4        148.48        168.71        39.47 o                         
  -5   7  -5        418.90        474.64        38.06 o                         
   6   0 -12        444.27        512.04        53.19 o                         
   6   0 -11         13.60         -8.21        34.35 o                         
   6   0 -10        734.29        825.86        42.09 o                         
   6   0  -9        519.81        535.37        44.90 o                         
   6   0  -8       3074.22       3195.81       107.08 o                         
   6   0  -7        987.70        984.73        38.65 o                         
   6   0  -6       1853.10       1626.55        78.36 o                         
   6   0  -5        206.78        186.96        32.20 o                         
  -6   0   1         44.01         29.58        15.75 o                         
  -6   0   0       5461.67       4504.29       105.32 o                         
  -6   0  -1       3184.31       2649.85        27.16 o                         
  -6   0  -2        283.23        255.94        13.17 o                         
  -6   0  -3        133.04        105.75        14.73 o                         
  -6   0  -4       2592.51       2330.36        40.41 o                         
  -6   0  -5       1499.30       1454.36        47.84 o                         
  -6   0  -6         74.34         54.17        19.78 o                         
  -6   0  -7        380.87        398.16        29.82 o                         
  -6   0  -8        279.98        345.63        42.13 o                         
   6   2 -12         10.18         12.00        50.84 o                         
   6   2 -11        381.70        392.37        52.84 o                         
   6   2 -10       3611.58       4011.16       184.15 o                         
   6   2  -8        579.84        557.26        27.94 o                         
   6   2  -7       2442.78       2322.16        77.58 o                         
   6   2  -6      10784.51      10304.11       324.65 o                         
   6   2  -5       1783.29       1722.65        54.71 o                         
   6   2  -4          2.02          9.73        13.40 o                         
   6   2  -3       3654.95       3190.77        38.57 o                         
   6   2  -2      32015.22      29223.61        95.12 o                         
   6  -2  -1      17279.78      14772.49       391.90 o                         
   6  -2   0        169.06        138.66        10.51 o                         
  -6  -2  -1          8.42          9.61        10.51 o                         
   6   2   2       5926.40       5006.17        99.42 o                         
  -6   2  -3       7784.93       6738.98       118.53 o                         
  -6  -2  -4        999.17        905.12        31.58 o                         
  -6  -2  -5        594.11        592.86        28.61 o                         
  -6   2  -6       2042.33       2051.72        62.65 o                         
  -6   2  -7       1680.07       1942.60        61.79 o                         
  -6   2  -8         29.45         51.35        29.04 o                         
   6   4 -11          8.33          8.52        53.81 o                         
   6   4  -5         94.57         77.11        24.19 o                         
   6   4  -3       1894.75       1754.58        55.65 o                         
   6   4  -2        856.89        826.37        32.05 o                         
   6   4  -1         36.25         26.50        16.37 o                         
   6   4   0       3038.97       2722.50        41.43 o                         
  -6  -4  -2        199.68        187.04        12.94 o                         
  -6  -4  -3         87.21         88.36        17.74 o                         
  -6  -4  -4       1509.38       1490.24        42.29 o                         
  -6  -4  -5        958.72        920.67        35.02 o                         
  -6  -4  -6         55.03         49.75        29.47 o                         
  -6  -4  -7        243.30        275.99        26.97 o                         
   7   1 -12        644.37        722.10        74.92 o                         
   7   1 -11          5.10         17.43        40.21 o                         
   7   1 -10        148.57        153.00        21.96 o                         
   7   1  -9        836.41        864.63        43.69 o                         
   7   1  -8       1693.76       1742.04        62.02 o                         
   7   1  -7          0.70         -1.21        21.85 o                         
   7   1  -6       1031.54       1026.23        41.93 o                         
   7   1  -5       1974.63       1706.32        46.08 o                         
   7  -1  -4       6802.79       5939.85       152.46 o                         
   7   1  -3        603.80        555.85        23.68 o                         
   7   1  -2       1666.58       1676.15        28.45 o                         
   7   1  -1        543.58        482.96        16.57 o                         
   7  -1   0       6124.18       5156.63        85.27 o                         
  -7   1  -1        708.02        625.88        23.02 o                         
  -7   1  -2       1066.52        973.39        30.13 o                         
  -7   1  -3          0.91         -2.89        16.96 o                         
  -7   1  -4       2980.10       2791.05        51.43 o                         
  -7   1  -5        877.80        931.97        29.90 o                         
  -7   1  -6         73.62         73.39        24.66 o                         
  -7  -1  -7         93.48        112.79        26.93 o                         
  -7  -1  -8        360.32        451.27        39.39 o                         
   7   3 -11          7.40        -11.88        29.51 o                         
   7   3 -10        116.67        128.69        39.08 o                         
   7   3  -9        562.61        585.08        34.35 o                         
   7  -3  -8       1123.26       1129.95        21.30 o                         
   7   3  -7         16.19         10.28        24.89 o                         
   7   3  -6        786.03        788.46        42.25 o                         
   7  -3  -5       1597.74       1442.68        51.08 o                         
   7  -3  -4       5438.28       5173.90       114.35 o                         
   7   3  -3        333.98        337.00        26.54 o                         
   7   3  -2       1599.83       1500.01        35.21 o                         
   7  -3  -1        237.53        243.63        22.16 o                         
   7   3   0       4672.73       4223.92       111.46 o                         
  -7  -3  -1        705.49        629.28        27.71 o                         
  -7   3  -2        652.30        575.86        29.00 o                         
  -7   3  -3          0.17        -14.26        17.59 o                         
  -7  -3  -4       2191.34       2062.19        65.23 o                         
  -7  -3  -5        632.29        654.33        30.91 o                         
  -7  -3  -6         56.74         51.08        24.70 o                         
  -7  -3  -7         47.41         54.67        29.94 o                         
   7   5 -10         75.55        105.83        51.82 o                         
   7   5  -9        492.41        560.54        49.71 o                         
   7   5  -3        224.42        230.23        25.48 o                         
   7   5  -2        593.05        553.47        36.85 o                         
   7   5  -1        263.05        258.99        23.29 o                         
   7   5   0       2752.14       2443.23        48.62 o                         
  -7  -5  -1        224.31        230.23        27.36 o                         
  -7  -5  -3          1.52         -0.31        14.89 o                         
  -7  -5  -4       1617.93       1589.11        44.71 o                         
  -7  -5  -5        529.62        583.17        60.22 o                         
  -7  -5  -6         47.18         68.86        28.57 o                         
   8   0 -11       2820.30       3309.46        66.24 o                         
   8   0 -10       3265.58       3712.90        66.09 o                         
   8   0  -8         56.27         56.43        27.16 o                         
   8   0  -7       3492.30       3450.43       156.99 o                         
   8   0  -6       9790.89       9090.45       215.96 o                         
   8   0  -5       1911.71       1752.67        54.28 o                         
   8   0  -4       2974.01       2477.47        51.39 o                         
   8   0  -3       7771.72       6918.83        88.83 o                         
   8   0  -1         28.20         30.44        15.59 o                         
  -8   0   0        180.67        137.57        16.10 o                         
   8   0   1       6136.51       5250.78        93.91 o                         
  -8   0  -2      13787.19      12495.90       152.69 o                         
  -8   0  -3       1508.55       1429.43        28.72 o                         
  -8   0  -4         11.42         -2.74        25.13 o                         
  -8   0  -5        282.66        284.04        24.78 o                         
  -8   0  -6       2327.33       2613.78        73.75 o                         
  -8   0  -7        804.55        939.16        41.74 o                         
   8   2 -12        275.32        311.09        46.23 o                         
   8   2 -11         43.54         73.59        41.00 o                         
   8   2 -10         20.47         24.86        43.18 o                         
   8   2  -9       1511.82       1601.39        42.91 o                         
   8   2  -8        929.72       1008.06        48.07 o                         
   8   2  -7        117.16        112.05        27.40 o                         
   8  -2  -6        445.31        422.74        30.21 o                         
   8  -2  -5       3422.49       3114.80        87.62 o                         
   8  -2  -4       2984.55       2800.31        73.51 o                         
   8   2  -3          4.03         24.03        14.89 o                         
   8  -2  -2       1516.44       1305.46        39.82 o                         
  -8  -2   1       2382.82       2081.89        41.86 o                         
   8   2   0       4002.10       3406.74        77.11 o                         
  -8  -2  -1        258.93        215.34        19.42 o                         
  -8   2  -2        928.92        839.81        27.71 o                         
  -8  -2  -3        276.35        276.11        22.04 o                         
  -8   2  -4       1230.46       1214.09        22.78 o                         
  -8   2  -5        104.32        127.17        26.77 o                         
  -8  -2  -6        212.49        250.55        28.76 o                         
  -8   2  -7         62.44         64.21        29.55 o                         
   8   4 -11       1954.05       2238.72       137.68 o                         
   8   4 -10       2185.06       2374.41       131.66 o                         
   8   4  -9         22.47         46.43        32.24 o                         
   8  -4  -8         33.40         37.13        30.56 o                         
   8  -4  -6       5664.21       5366.69       157.65 o                         
   8  -4  -5        972.36        926.65        44.01 o                         
   8  -4  -4       1253.80       1210.65        50.61 o                         
   8  -4  -3       4400.32       4348.86       111.38 o                         
   8  -4  -2       5903.82       5664.96       108.25 o                         
   8  -4  -1         46.35         48.46        21.06 o                         
   8  -4   0         62.56         67.81        19.38 o                         
  -8   4  -1       3484.89       3135.71        90.47 o                         
  -8   4  -2       8041.19       7010.24       181.81 o                         
  -8  -4  -3        934.14        923.76        46.31 o                         
  -8   4  -4          8.93         -1.02        25.64 o                         
  -8   4  -5        198.40        196.66        30.52 o                         
  -8  -4  -6       1607.07       1702.02        45.18 o                         
   9   1 -12        118.00        127.83        56.86 o                         
   9   1 -10          0.97         -4.65        27.40 o                         
   9  -1  -9       1521.34       1681.46        58.39 o                         
   9  -1  -8       1024.39        997.97        38.03 o                         
   9   1  -7        279.86        274.43        29.31 o                         
   9  -1  -6          1.83         -5.55        19.42 o                         
   9   1  -5       2962.12       2777.69        64.56 o                         
   9  -1  -4       1447.19       1379.17        35.17 o                         
   9  -1  -3        484.36        464.67        22.35 o                         
   9   1  -2        198.71        173.21        18.64 o                         
  -9  -1   1       3199.93       2883.79        56.12 o                         
   9  -1   0       2217.71       1922.12        50.61 o                         
  -9  -1  -1         45.36         46.47        16.88 o                         
  -9   1  -2        261.12        241.56        21.14 o                         
  -9  -1  -3       1201.50       1153.75        49.40 o                         
  -9   1  -4       1129.35       1155.39        34.31 o                         
  -9  -1  -5          8.70          7.27        23.72 o                         
  -9   1  -6        269.06        319.18        34.90 o                         
   9   3 -11        368.53        423.80        54.09 o                         
   9   3 -10         10.10         -9.38        32.05 o                         
   9   3  -9       1300.69       1334.27        52.92 o                         
   9  -3  -8        748.52        703.89        41.31 o                         
   9  -3  -7        275.47        260.71        30.87 o                         
   9   3  -6          2.14         -6.10        25.21 o                         
   9  -3  -5       2613.02       2485.71        62.22 o                         
   9   3  -4       1396.47       1336.10        60.30 o                         
   9   3  -3        350.23        350.64        32.20 o                         
   9  -3  -2        212.84        197.75        26.11 o                         
   9   3  -1       2109.84       1974.77        50.34 o                         
   9   3   0       1651.40       1450.85        59.44 o                         
   9  -3   1         24.82         27.55        19.38 o                         
  -9   3  -2        145.03        115.64        16.96 o                         
  -9   3  -3        983.48        964.40        44.83 o                         
  -9   3  -4        836.96        844.15        44.44 o                         
  -9   3  -5         25.30         24.50        29.35 o                         
  -9  -3  -6        259.57        293.85        31.89 o                         
   9  -5 -10          2.37         -8.91        30.52 o                         
   9  -5  -9        802.91        970.85        65.77 o                         
   9   7  -7        117.88        198.84        35.99 o                         
   9   7  -6          1.70        -12.23        31.38 o                         
   9   7  -5        997.03       1301.20        59.72 o                         
   9   7  -4        575.00        639.99        51.47 o                         
   9   7  -3        119.33        136.35        31.89 o                         
   9   7  -2         84.58         80.78        43.93 o                         
  -9  -7   0        571.84        632.57        47.13 o                         
  10   0 -12          4.23         -3.09        55.69 o                         
  10   0 -11        381.22        371.07        49.48 o                         
  10   0 -10        218.31        287.17        40.53 o                         
  10   0  -9       1598.79       1744.27        74.14 o                         
  10   0  -8        187.64        190.36        44.16 o                         
  10   0  -7        525.26        545.34        24.11 o                         
  10   0  -6        215.17        200.99        22.47 o                         
  10   0  -5       3130.66       3036.36        43.50 o                         
  10   0  -4        488.62        524.59        25.13 o                         
  10   0  -3        477.19        504.77        19.58 o                         
  10   0  -2         69.56         66.05        21.57 o                         
  10   0  -1       3568.58       3303.05        46.98 o                         
  10   0   0        532.99        506.26        31.66 o                         
 -10   0  -1        464.00        436.93        25.40 o                         
 -10   0  -2        103.59         98.52        29.90 o                         
 -10   0  -3       1587.40       1585.21        55.30 o                         
 -10   0  -4        651.55        702.56        38.77 o                         
 -10   0  -5         11.48         68.31        48.27 o                         
 -10   0  -6         93.72        115.64        24.93 o                         
  10  -2 -11       1846.26       2155.24        97.47 o                         
  10   2 -10        137.30        159.72        26.61 o                         
  10   2  -9          3.12          3.52        27.32 o                         
  10  -2  -8       2167.52       2140.90        79.06 o                         
  10   2  -7       8445.16       8622.92        85.39 o                         
  10   2  -6       2459.83       2453.39        96.02 o                         
  10  -2  -5         29.94         10.04        21.49 o                         
  10   2  -4        473.19        449.43        32.44 o                         
  10   2  -3       6077.49       5902.18       119.08 o                         
  10  -2  -2       4879.40       4443.83        72.73 o                         
  10  -2  -1        636.14        548.89        30.64 o                         
 -10  -2   0       1711.57       1549.72        52.60 o                         
 -10   2  -1       3637.88       3442.38        78.98 o                         
 -10  -2  -2       1516.34       1469.10        54.83 o                         
 -10   2  -3         14.34         15.32        24.50 o                         
 -10   2  -4        295.34        306.28        30.41 o                         
 -10  -2  -5       1857.04       2070.94        69.60 o                         
  10   4 -10        146.60        188.80        37.21 o                         
  10  -4  -9       1091.41       1264.70        82.97 o                         
  10   4  -8        110.41        116.11        30.37 o                         
  10  -4  -7        344.05        406.95        46.04 o                         
  10   6  -8       1003.86       1107.79        48.85 o                         
  10   6  -7       3608.81       4178.12       127.05 o                         
  10   6  -6       1044.10       1221.79        71.87 o                         
  10   6  -5         15.02         46.15        24.54 o                         
  10   6  -4        213.25        258.95        44.28 o                         
  10   6  -3       2505.55       2831.97       153.74 o                         
  11   1 -11         82.39         53.89        49.91 o                         
  11   1 -10       1211.09       1313.91        47.91 o                         
  11   1  -9       1167.74       1223.59        39.63 o                         
  11   1  -8          8.01          5.47        34.12 o                         
  11   1  -7        800.31        819.33        49.67 o                         
  11  -1  -6        901.63        876.55        47.76 o                         
  11  -1  -5       2181.34       2180.80        62.33 o                         
  11   1  -4        109.24        102.86        22.28 o                         
  11  -1  -3        699.85        709.91        27.55 o                         
  11   1  -2        616.14        597.94        30.21 o                         
  11   1  -1       2415.14       2257.24        46.98 o                         
 -11  -1   0        240.78        222.06        27.08 o                         
  11   1   1        452.19        399.17        33.02 o                         
 -11   1  -2         27.17         34.47        21.85 o                         
 -11   1  -3        874.32        888.94        38.69 o                         
 -11  -1  -4        138.28        183.21        25.75 o                         
 -11   1  -5         59.72         69.37        26.15 o                         
  11   3 -10       1048.51       1093.45        86.45 o                         
  11   3  -8         21.84         36.11        42.99 o                         
  11   5  -9        690.28        838.88        60.50 o                         
  11   5  -8          1.50          2.42        30.33 o                         
  11   5  -7        314.83        360.60        44.75 o                         
  11   5  -6        516.94        578.67        39.28 o                         
  11   5  -5       1133.37       1322.82        54.09 o                         
  11   5  -4         25.37         19.78        26.93 o                         
  11   5  -3        389.07        477.18        46.31 o                         
  11   5  -2        331.72        444.39        43.97 o                         
  11   7  -4         59.29         86.13        38.53 o                         
  11   7  -3        151.12        184.58        43.73 o                         
  11   7  -2        131.20        152.85        43.54 o                         
  12   0 -11       1132.44       1419.97        89.61 o                         
  12   0 -10        136.25         98.56        64.64 o                         
  12   0  -9        534.36        678.99        39.94 o                         
  12   0  -8       2856.55       3117.26        76.72 o                         
  12   0  -7       1909.07       1986.49        47.21 o                         
  12   0  -6          3.67         23.49        42.99 o                         
  12   0  -5        343.90        302.57        25.40 o                         
  12   0  -4       5925.35       5886.66        65.66 o                         
  12   0  -3       7155.82       6939.70        66.13 o                         
  12   0  -2        258.54        203.65        32.12 o                         
  12   0   0       1036.45        996.84        22.16 o                         
 -12   0  -1       3154.57       3000.18        69.68 o                         
 -12   0  -3        149.61        132.17        31.85 o                         
 -12   0  -4        627.69        698.65        37.52 o                         
  12   2 -10       1138.95       1336.57        76.01 o                         
  12   2  -8        225.86        230.85        62.80 o                         
  12   2  -7        131.49        153.67        57.10 o                         
 -12   2  -2        392.22        513.72        36.97 o                         
 -12   2  -3        695.13       1045.46        48.15 o                         
  12   4  -9        364.54        448.46        58.58 o                         
  12   4  -8       1955.30       2373.08        73.20 o                         
  12   4  -7       1263.01       1476.25        78.98 o                         
  12   4  -6          1.27         23.49        32.71 o                         
  12   4  -5        206.56        258.48        40.06 o                         
  12   4  -4       3814.37       4442.38        75.86 o                         
  12  -6  -6        701.64        825.94        56.12 o                         
  12  -6  -5        673.88        774.08        41.19 o                         
  12   6  -4         23.46         21.96        38.92 o                         
  12   6  -3        156.40        178.56        35.68 o                         
  12  -6  -2        322.66        398.47        51.27 o                         
  12   6  -1        560.46        666.96        51.47 o                         
  13   1 -10        663.98        731.17        82.66 o                         
  13   1  -9         23.54         28.96        62.33 o                         
  13   1  -8        316.08        317.22        66.95 o                         
  13   1  -7         47.88         33.96        52.92 o                         
  13   1  -6       2186.94       2254.90        66.75 o                         
  13   3  -9         39.98         22.59        58.86 o                         
  13   3  -8        249.05        239.92        56.28 o                         
  13   3  -7         26.23         17.23        45.33 o                         
  13   3  -6       1685.58       1967.65        54.95 o                         
  13   3  -5        382.73        460.10        48.34 o                         
  13   3  -4        177.68        208.07        46.08 o                         
  13   3  -3         25.48         30.64        20.75 o                         
  13   5  -7         41.15         46.70        42.29 o                         
  13   5  -6       1280.71       1487.15        74.10 o                         
  13  -5  -5        234.51        289.75        51.35 o                         
  13  -5  -4        219.83        236.13        39.55 o                         
  13   5  -3         55.42         52.21        41.23 o                         
  13  -5  -2        808.06        990.94        58.93 o                         
  13  -5  -1        375.86        440.52        45.57 o                         
  14   2  -8       2416.57       2729.62        69.76 o                         
  14   2  -6        233.23        315.31        53.19 o                         
  14   2  -5       1140.68       1432.95        58.15 o                         
  14   4  -7        285.78        313.12        45.45 o                         
  14   4  -6        893.95       1013.10        57.84 o                         
  14   4  -5         20.43         43.22        39.16 o                         
  14   4  -4        323.02        361.03        47.64 o                         
  14  -4  -3         65.93         85.67        45.41 o                         
  14   4  -2       1091.03       1257.98        68.08 o                         
  14   4  -1        196.75        221.51        39.04 o                         
  15   3  -7        376.61        462.56        48.38 o                         
  15   3  -6        422.61        509.46        44.55 o                         
  15  -3  -5         23.45         11.76        37.36 o                         
  15   3  -4        141.05        128.46        44.83 o                         
  15  -3  -3        335.88        412.66        53.46 o                         
  15   3  -2        751.30        883.78        74.57 o                         
  16  -2  -5         26.77         -7.39        55.96 o                         
  16  -2  -4         13.14          7.35        55.81 o                         
   0   2   3       1390.49       1611.62        21.65 o                         
   0  -4   1       3230.62       4023.83       224.36 o                         
   0   4   2         25.59         21.85        10.94 o                         
   0  -4   3         96.69         88.25        25.95 o                         
   0  -4   4       4206.32       4893.22       239.49 o                         
   0   4   5       1879.80       2068.60       132.60 o                         
   0   4   6        312.72        343.68        45.76 o                         
   0   4   7        298.69        356.15        34.51 o                         
   0   4   8       1274.96       1355.64       122.56 o                         
   0   4   9        404.84        400.31        70.74 o                         
   0   4  10          3.73         -0.23        41.93 o                         
   0  -6   0        527.00        617.13        34.00 o                         
   0  -6  -1        154.10        156.01        23.45 o                         
   0  -6   2       1136.87       1220.74       146.98 o                         
   0  -6   3        323.86        319.33        43.58 o                         
   0  -6   4        287.47        284.08        50.10 o                         
   0  -6   5         18.50          6.80        42.13 o                         
   0   6   6        580.27        665.47        77.11 o                         
   0   6   7        232.54        268.96        51.39 o                         
   0   6   8         94.98        109.00        46.62 o                         
   0  -8   0       2700.63       3246.70       135.06 o                         
   0  -8   1        617.74        720.93        87.74 o                         
   0  -8   2          0.65          0.31        28.02 o                         
   0  -8   3         45.41         38.61        31.38 o                         
   0   8   4       1022.81       1064.29        68.24 o                         
   0  -8   5        503.53        459.67        91.65 o                         
   0  -8   6         74.98         66.91        39.47 o                         
  -1  -3   5        175.17        187.43        23.45 o                         
  -1  -3   4        112.83         17.23        21.61 o                         
  -1  -3   2       3207.04       3149.07        32.05 o                         
   1  -3  -1          1.11          0.23        10.86 o                         
   1  -3   0        474.13        538.42        61.28 o                         
   1   3   1       1851.07       2263.18        86.10 o                         
   1   3   2       2856.63       3053.91        75.11 o                         
   1   3   4        964.46       1172.00        48.34 o                         
   1   3   5        300.86        374.87        41.50 o                         
   1   3   6       1645.47       1752.59        71.36 o                         
   1  -3   7        246.24        281.27        19.46 o                         
   1  -3   8        169.98        172.27        41.47 o                         
   1  -3   9          0.06        -20.24        42.72 o                         
   1  -3  10        173.47        101.85        33.45 o                         
  -1   5  10        202.44        234.96        42.83 o                         
  -1   5   9         24.65         39.47        34.59 o                         
  -1   5   8          1.04        -11.49        25.01 o                         
  -1   5   7        307.37        348.64        57.49 o                         
  -1   5   6        354.28        392.18        65.70 o                         
  -1  -5   5        180.52        201.46        35.02 o                         
  -1  -5   4         63.02         62.84        18.99 o                         
   1  -5  -3       1293.26       1302.77       184.35 o                         
  -1  -5   2       1945.08       2086.07       192.98 o                         
  -1  -5   1         15.80         26.61        15.98 o                         
  -1  -5   0        497.46        574.65        50.77 o                         
   1   5   1        641.80        757.94        59.56 o                         
   1  -5   2       1778.31       2048.82        95.08 o                         
   1   5   3         40.69         24.11        22.16 o                         
   1   5   4        353.63        408.08        43.26 o                         
   1   5   5        173.05        208.26        28.37 o                         
   1   5   6        917.16       1192.75        34.78 o                         
   1  -5   7        117.97        106.18        37.05 o                         
   1  -5   8         89.53        109.35        29.66 o                         
   1  -5   9          5.32         17.94        28.37 o                         
  -1  -7   8          0.63        -11.49        33.41 o                         
  -1  -7   7        255.24        272.82        65.19 o                         
  -1   7   6        337.13        349.85        59.05 o                         
  -1  -7   5         42.88         31.73        27.94 o                         
  -1  -7   4         48.02         36.19        26.11 o                         
  -1  -7   3        417.75        426.53        47.95 o                         
   1  -7  -2        765.86        834.93        90.08 o                         
   1  -7  -1          2.51          0.86        23.10 o                         
  -1  -7   0        103.00        105.60        25.72 o                         
   1  -7   1        397.70        452.83        18.64 o                         
  -1  -7  -2        777.69        941.35        37.09 o                         
   1  -7   3          1.77          2.23        24.86 o                         
   1   7   4        295.04        295.73        53.23 o                         
   1  -7   5         73.38         72.96        39.32 o                         
   1   7   6        600.75        658.63        99.27 o                         
   1  -7   7         87.81        100.87        40.49 o                         
   1  -9  -4         14.34         18.84        42.36 o                         
  -1  -9   3        294.49        256.53        63.78 o                         
  -1  -9   2        431.87        363.92        71.13 o                         
   1  -9  -1          8.79         10.86        39.35 o                         
   1  -9   0        117.26         73.98        42.99 o                         
  -1  -9  -1        105.59         85.39        41.86 o                         
   1  -9   2        418.00        377.13        78.04 o                         
   1  -9   3         11.41          5.47        35.33 o                         
  -2   0   8         90.74         17.82        31.34 o                         
  -2   0   7       1482.49       1393.71        41.50 o                         
  -2   0   6        564.28        723.04        50.14 o                         
  -2   0   3       4966.00       5911.87        33.06 o                         
   2   0   1       5804.33       8656.18       102.98 o                         
   2   0   2       2853.91       3314.11        26.26 o                         
   2   0   3          6.36        -10.32        10.32 o                         
   2   0   5       1157.16        979.10        24.31 o                         
   2   0   6        778.64        717.45        26.11 o                         
   2   0   7          1.94         -8.05        24.62 o                         
   2  -2   6          2.47         27.28        27.94 o                         
   2  -2  10         43.66         93.40        46.66 o                         
  -2  -4   4          1.24        -21.65        21.65 o                         
  -2   4   3       2246.07       1145.86        21.81 o                         
   2  -4  -2       1220.81       1218.35       111.97 o                         
   2  -4  -1        219.96        282.32        18.64 o                         
   2  -4   0        160.53        156.95        43.93 o                         
  -2  -4  -1       2258.50       2490.21        30.68 o                         
   2   4   2       1503.83       1721.48        52.25 o                         
   2   4   3          6.13          8.36        14.42 o                         
   2   4   4        293.85        284.86        29.43 o                         
   2  -4   5        618.95        738.28        45.02 o                         
   2   4   6        513.55        607.05        51.20 o                         
   2  -4   7          0.73         -9.97        26.77 o                         
   2  -4   8        137.16        156.25        55.26 o                         
   2  -4   9        163.28        211.39        34.43 o                         
  -2   6   9       1069.10       1225.27       202.91 o                         
  -2   6   8        514.24        529.63       107.36 o                         
  -2   6   7          1.25          9.65        27.28 o                         
  -2  -6   6         65.44         47.09        30.99 o                         
  -2  -6   5       1584.47       1570.67       134.63 o                         
  -2  -6   4       1628.40       1466.17       218.11 o                         
  -2   6   3        311.70        305.57        51.27 o                         
  -2  -6   2        745.46        858.53        51.55 o                         
  -2  -6   1       2707.74       3420.84       134.32 o                         
   2  -6   0       1557.76       1896.49        88.28 o                         
  -2  -6  -1          2.99         -1.95        19.66 o                         
   2  -6   2        151.23        143.11        28.69 o                         
   2   6   3       2378.30       2576.11       197.87 o                         
   2  -6   4       2811.48       3625.86        67.45 o                         
   2  -6   5         92.97         74.92        39.00 o                         
   2   6   6          0.20         -3.36        28.65 o                         
   2   6   7        240.84        275.09        50.38 o                         
   2   6   8        763.53        851.65       127.05 o                         
  -2  -8   6         87.42         71.95        41.47 o                         
  -2   8   5         89.64         64.17        34.90 o                         
  -2  -8   4          2.23          6.45        37.40 o                         
  -2  -8   3        504.39        484.84        64.17 o                         
   2  -8  -2        257.45        232.38        46.00 o                         
  -2  -8   1         62.01         60.26        29.08 o                         
   2  -8   0         36.63         25.99        33.30 o                         
   2  -8   1        489.92        474.05        66.48 o                         
   2  -8   2        370.45        372.87        66.75 o                         
   2   8   3          7.17         22.00        29.27 o                         
   2   8   4         81.04         63.31        37.60 o                         
   2   8   5        158.93        151.01        38.14 o                         
  -3  -1  10          2.39         19.78        34.47 o                         
  -3   1   8        276.42        236.28        14.89 o                         
  -3   1   7       1375.08       1306.79       105.44 o                         
  -3   1   6        545.40        609.47        19.27 o                         
   3  -1  -3       2916.87       3620.35        41.19 o                         
  -3   1   2       1707.11       2371.71        17.74 o                         
  -3   1   1       2000.34       2998.30        91.02 o                         
   3   1   0        270.94        534.51        57.57 o                         
  -3   1  -1       3141.80       3746.08       113.65 o                         
  -3   1  -2       1699.23       1965.00        11.57 o                         
   3  -1   4         21.13          0.47        14.73 o                         
   3  -1   5       1557.97       1506.73        48.34 o                         
   3   1   7        171.39        119.86        28.37 o                         
   3  -1   8         96.57        114.23        33.30 o                         
   3   1   9        297.81        471.86        48.58 o                         
   3  -3   4          1.45         12.51        20.95 o                         
   3  -3   8         60.62         62.80        25.32 o                         
   3  -3   9        239.92        221.51        49.28 o                         
  -3  -5  10          2.76        -14.85        52.56 o                         
  -3  -5   4        245.30        247.70        29.82 o                         
  -3   5   3       1535.53        708.31        22.47 o                         
  -3  -5   2        528.27        493.36        71.95 o                         
  -3  -5   1        553.09        587.97        44.04 o                         
  -3  -5   0         18.20         22.86        16.41 o                         
   3  -5   1       1158.74       1302.45        42.21 o                         
   3  -5   2        558.34        547.96        26.22 o                         
   3   5   3        147.29        155.89        27.32 o                         
   3   5   4          8.85          3.95        22.75 o                         
   3   5   5        714.18        730.35        71.21 o                         
   3   5   6        233.22        317.57        91.45 o                         
   3   5   7        126.57        132.68        49.52 o                         
   3   5   8         62.34         59.87        31.58 o                         
  -3  -7   8         35.72         34.20        34.86 o                         
  -3  -7   7        370.19        334.34        65.07 o                         
  -3   7   6        112.79         73.63        34.47 o                         
  -3  -7   5        118.31         96.88        42.05 o                         
  -3  -7   4         84.67         88.75        31.07 o                         
  -3  -7   3        529.14        531.19        52.37 o                         
   3  -7  -2        103.56         93.79        18.68 o                         
  -3  -7   1        276.52        276.81        30.83 o                         
   3  -7   0         40.45         28.53        23.21 o                         
   3  -7   1        824.81       1000.79        57.29 o                         
   3   7   2        308.63        323.94        55.57 o                         
   3  -7   3        124.80        115.95        36.58 o                         
   3   7   4          1.27         -2.03        32.36 o                         
   3   7   5        378.75        413.75        62.33 o                         
   3  -7   6        208.78        127.91        88.75 o                         
  -3  -9   4         49.33         12.70        43.69 o                         
  -3  -9   3        398.13        362.20        70.27 o                         
   3  -9  -2        115.65         90.24        42.01 o                         
   3  -9  -1        107.58         93.25        40.96 o                         
   3  -9   0          0.36          7.62        37.09 o                         
   3  -9   1        235.66        181.02        46.74 o                         
   3  -9   2        114.07         65.19        53.35 o                         
  -4   0  12         42.59         12.27        51.90 o                         
  -4   0  11         84.18         82.54        40.37 o                         
  -4   0  10       1221.62       1007.98       105.28 o                         
  -4   0   9       1207.92       1214.37        64.52 o                         
  -4   0   8         13.01          9.50        17.59 o                         
  -4   0   7         85.71         37.71        22.86 o                         
  -4   0   6       5356.47       5584.06       188.76 o                         
  -4   0   4       1692.19       1851.39        21.69 o                         
  -4   0   3         24.03         49.40        10.36 o                         
  -4   0   2       1023.05       1204.09        15.01 o                         
  -4   0   1      11918.88      16586.94        40.14 o                         
   4   0   0       6122.24       6909.02       506.88 o                         
   4   0   1       2902.32       3767.26        32.48 o                         
   4   0   2       3866.45       4117.31       351.26 o                         
   4   0   3       5417.21       6041.82        45.10 o                         
   4   0   4        587.26        598.80        25.48 o                         
   4   0   5          1.85          7.58        14.42 o                         
   4   0   6        659.16        434.58        79.49 o                         
  -4  -2  12        246.88        158.86        54.36 o                         
  -4  -2  10         49.88         16.69        43.69 o                         
  -4   2   9        104.59        118.34        26.07 o                         
  -4   2   8        491.67        589.73        17.31 o                         
  -4   2   7       1126.07       1326.45        28.41 o                         
  -4   2   6          1.95         -8.56        11.72 o                         
   4  -2  -4       1302.28       1350.21        23.49 o                         
  -4  -2   3       2917.15       2606.20       339.54 o                         
   4  -2  -2        142.54        161.87        17.63 o                         
  -4   2   1        753.05        873.97        54.13 o                         
   4  -2   0       1084.66       1096.65        20.01 o                         
   4  -2   4         59.87          8.01        33.88 o                         
   4  -2   5       1352.69       1507.90        39.00 o                         
   4  -4   5          2.37        -10.63        34.47 o                         
   4  -4   8        504.24        625.02        56.90 o                         
  -4  -6   9         42.39         24.07        56.24 o                         
  -4  -6   8        208.21        130.34        45.80 o                         
  -4  -6   6          5.38         29.62        28.53 o                         
   4  -6  -5        139.92        165.08        27.55 o                         
   4  -6  -4        374.18        308.43       102.04 o                         
   4  -6  -2         17.14          3.13        20.79 o                         
  -4  -6   1        249.38        270.44        42.17 o                         
  -4  -6   0        239.29        262.74        29.35 o                         
   4  -6   1       1061.20       1119.44        47.09 o                         
   4  -6   2         51.98         45.65        31.23 o                         
   4  -6   3        248.63        314.68        42.48 o                         
   4   6   4         20.66         26.42        31.34 o                         
   4  -6   5        565.21        510.79       152.57 o                         
   4   6   6        109.11         86.80        67.14 o                         
   4  -6   7         38.80         36.15        45.10 o                         
  -4   8   6        779.85        468.11       184.58 o                         
   4  -8  -5       1416.41       1396.13       123.57 o                         
  -4  -8   4        171.66        112.12        38.10 o                         
   4  -8  -3          4.52         -0.63        35.84 o                         
  -4  -8   2        285.26        265.52        45.61 o                         
   4  -8  -1       1258.05       1318.20        85.78 o                         
   4  -8   0        465.04        431.81        51.12 o                         
   4  -8   1         95.92         76.21        37.95 o                         
   4  -8   2        433.56        400.03        76.68 o                         
   4  -8   3        799.81        774.08        95.59 o                         
   4   8   4        124.99        118.02        58.97 o                         
  -5  -1  12        189.10        171.14        39.86 o                         
  -5  -1  11         42.05         39.55        25.64 o                         
  -5   1  10        167.79        172.97        32.01 o                         
  -5   1   9         13.87        -18.80        25.48 o                         
  -5   1   8       1577.89       1558.36        76.91 o                         
  -5  -1   7        792.25        832.62        47.01 o                         
  -5  -1   6        348.45        359.86        40.53 o                         
  -5   1   5        381.11        493.59        17.12 o                         
  -5   1   4       2549.59       3218.21       118.88 o                         
  -5   1   3       2204.19       2858.62        66.13 o                         
   5  -1  -2          4.03         21.18         9.18 o                         
  -5   1   1        622.07        717.41        44.12 o                         
   5   1   0       2812.30       2844.32       177.00 o                         
   5   1   1       2198.86       1901.25        38.53 o                         
   5  -1   2         75.85         65.66        10.12 o                         
   5   1   3        607.94        593.13        28.41 o                         
   5  -1   4        489.48        414.22        70.74 o                         
   5   1   5        712.95        678.76        18.95 o                         
   5  -1   6         54.42         63.04        17.20 o                         
   5   1   7        112.74        111.77        36.97 o                         
   5   1   8        129.94         62.69        43.85 o                         
   5   1   9        251.43        272.98        58.19 o                         
  -5   3  11         53.11         43.77        30.99 o                         
  -5   3  10        116.86        103.88        35.25 o                         
  -5  -3   9          7.52          7.27        24.31 o                         
  -5   3   8       1166.21       1340.52        32.83 o                         
   5  -3  -6        198.11        206.35        23.76 o                         
  -5   3   5        165.84        204.75        16.77 o                         
   5  -3  -4       1948.28       1921.77        71.64 o                         
   5  -3  -3       1477.96       1466.05        29.47 o                         
   5  -3   0       1978.25       1955.81        31.73 o                         
   5  -3   1       1924.80       2116.01       212.91 o                         
   5  -3   2         52.86         44.51        16.96 o                         
   5  -3   3        505.56        562.65        75.07 o                         
   5  -3   4        274.44        250.20        29.43 o                         
   5  -3   5        502.00        455.37        36.19 o                         
   5  -5   2          6.13         -7.43        29.66 o                         
   5  -5   5        432.26        314.25        41.27 o                         
   5  -5   6         25.00        -46.19        46.19 o                         
   5  -5   7         67.69         22.86        46.98 o                         
   5  -7  -6         49.76         45.69        45.02 o                         
  -5  -7   5         29.94         -0.94        28.57 o                         
   5  -7  -4        571.90        555.62        79.96 o                         
   5  -7  -3        412.54        313.55        46.15 o                         
  -5  -7   2         31.86         40.80        27.75 o                         
   5  -7  -1        142.52         96.22        34.94 o                         
   5  -7   0        503.28        495.59        47.33 o                         
   5  -7   1        647.54        550.42        51.59 o                         
   5   7   2          9.77          4.18        31.19 o                         
   5   7   3        167.45        149.72        43.58 o                         
   5   7   4         60.31         66.98        37.99 o                         
   5  -7   5        170.15        109.51        61.98 o                         
  -6   0  12        180.46        184.58        47.64 o                         
  -6   0  11          5.52          3.83        27.43 o                         
  -6   0  10        298.26        298.34        28.33 o                         
  -6   0   9        211.14        200.95        22.20 o                         
  -6   0   8       1248.73       1347.09        49.09 o                         
  -6   0   7        401.19        419.26        25.79 o                         
  -6   0   6        752.71        829.10        26.97 o                         
  -6   0   5         83.99         88.40        14.54 o                         
  -6   0   4       2736.16       3472.98       178.44 o                         
   6   0  -3       1650.60       2153.76        70.31 o                         
  -6   0   2        583.22        803.74        11.45 o                         
   6   0  -1         17.88         29.58         9.61 o                         
   6   0   0       2218.49       2015.88        25.48 o                         
   6   0   1       1293.44       1441.66        32.05 o                         
   6   0   2        115.04        129.40        15.36 o                         
   6   0   3         54.04         47.29        14.69 o                         
   6   0   4       1053.06       1057.30        76.99 o                         
   6   0   5        609.00        548.54        35.84 o                         
   6   0   7        154.70        159.69        40.76 o                         
   6   0   8        113.73        106.57        47.09 o                         
  -6   2  12          4.13         17.86        29.47 o                         
  -6   2  11        155.04        135.42        54.48 o                         
  -6   2  10       1467.00       1460.89       127.48 o                         
  -6  -2   9        507.43        519.39        79.88 o                         
  -6  -2   8        235.53        207.48        38.65 o                         
  -6  -2   7        992.24       1022.40       100.59 o                         
  -6  -2   6       4380.58       5010.78       325.19 o                         
   6  -2  -5        724.36        865.22        43.73 o                         
  -6  -2   4          0.82          9.57        13.99 o                         
   6  -2  -3       1484.61       1601.19        42.99 o                         
   6   2  -1       7018.90       7316.21       426.10 o                         
   6  -2   0         68.67         72.77         9.81 o                         
   6   2   1          3.42         -0.04        11.33 o                         
   6   2   2       2407.26       2457.77       158.12 o                         
   6  -2   3       3162.18       3370.23       215.65 o                         
   6  -2   4        405.85        373.11        43.81 o                         
   6   2   5        241.32        191.34        26.03 o                         
   6   2   6        829.58        384.44        43.77 o                         
   6   2   7        682.43        659.18        49.48 o                         
   6   2   8         11.96         24.23        54.28 o                         
  -6   4  11          3.38         -4.42        30.48 o                         
  -6  -4  10        190.82        111.11        81.25 o                         
  -6   4   9        125.78         88.48        50.88 o                         
  -6   4   8        786.88        910.12        40.57 o                         
  -6   4   7        214.86        244.88        28.65 o                         
   6  -4  -6        424.97        485.04        32.52 o                         
  -6   4   5         38.41         26.46        22.00 o                         
   6  -4  -4       1557.72       1633.86        51.98 o                         
   6  -4  -3        769.63        863.81        37.40 o                         
   6  -4  -2        348.06        366.50        55.69 o                         
   6  -4  -1         14.73         21.92        17.04 o                         
   6  -4   0       1234.41       1352.99       104.93 o                         
   6  -4   1        738.25        756.84        76.79 o                         
   6   4   2         81.11         47.29        41.54 o                         
   6  -4   3         35.42         36.81        19.50 o                         
   6  -4   4        613.10        614.47       113.26 o                         
   6  -4   5        389.43        536.27        52.64 o                         
   6  -4   6         22.35         11.57        33.81 o                         
   6  -6   5         91.58        129.01        65.42 o                         
   6  -6   6        393.47        496.95        77.69 o                         
  -7   1  12        261.74        246.72        32.32 o                         
  -7  -1  11          2.07          1.76        27.94 o                         
  -7  -1  10         60.35         58.82        24.50 o                         
  -7  -1   9        339.74        322.22        23.33 o                         
  -7  -1   8        687.99        744.85        39.00 o                         
  -7  -1   7          0.28         -0.16        16.53 o                         
  -7  -1   6        419.00        493.67        23.21 o                         
  -7   1   5        802.08        892.06        39.35 o                         
   7  -1  -4       2763.24       3173.30       111.69 o                         
  -7  -1   3        245.26        281.85        20.83 o                         
   7   1  -2        676.95        685.72        95.12 o                         
   7  -1  -1        220.80        217.29        35.17 o                         
   7  -1   0       2487.59       2591.74        56.43 o                         
   7  -1   1        287.59        294.75        25.75 o                         
   7  -1   2        433.21        449.00        35.56 o                         
   7  -1   3          0.37          2.34        22.63 o                         
   7   1   4       1210.49       1172.04        53.35 o                         
   7   1   5        356.55        339.30        30.25 o                         
   7   1   6         29.90         39.86        36.66 o                         
   7   1   8        146.36        101.22        53.81 o                         
  -7   3  11          3.00         12.39        27.28 o                         
  -7   3  10         47.39         53.46        30.80 o                         
  -7   3   9        228.53        218.78        51.63 o                         
  -7   3   8        456.26        479.52        51.39 o                         
  -7  -3   7          6.58         -9.89        22.16 o                         
  -7   3   6        319.28        357.08        30.76 o                         
   7  -3  -5        648.99        651.64        64.41 o                         
   7  -3  -4       2208.99       2441.55       124.86 o                         
   7  -3  -3        135.66        144.64        19.97 o                         
   7  -3  -2        649.84        742.62        49.32 o                         
   7  -3  -1         96.48         90.94        22.20 o                         
   7   3   0       1898.03       1930.60       225.85 o                         
   7  -3   1        286.56        283.81        35.76 o                         
   7  -3   2        264.96        227.49        43.15 o                         
   7   3   3          0.07        -19.35        19.35 o                         
   7   3   4        890.10        733.36        39.67 o                         
   7   3   5        256.83        286.66        33.53 o                         
   7   3   6         23.05        -17.31        32.55 o                         
  -7  -5  10         30.69         15.63        27.86 o                         
  -7   5   9        200.01        222.41        33.81 o                         
  -7   5   8        445.68        286.07       110.33 o                         
  -7   5   7          0.28          8.29        22.16 o                         
  -7   5   5        268.75        240.43        27.75 o                         
   7  -5  -4       1190.08       1097.36        22.78 o                         
   7  -5  -3         91.16         60.97        18.25 o                         
   7  -5  -2        240.89        225.42        17.04 o                         
   7  -5  -1        106.85        110.25        17.94 o                         
   7  -5   0       1117.90       1063.20       150.62 o                         
   7  -5   1         91.11         24.35        27.79 o                         
   7  -5   2        260.19        257.86        39.16 o                         
   7  -5   3          0.62        -23.37        27.08 o                         
   7  -5   4        657.19        748.48        67.53 o                         
   7   5   6         19.16         -5.78        37.67 o                         
  -8   0  12         85.23        100.16        29.43 o                         
  -8   0  11       1145.58       1155.00        65.58 o                         
  -8   0  10       1326.45       1356.19        37.64 o                         
  -8   0   8         22.86         20.32        16.49 o                         
  -8   0   7       1418.55       1550.81        48.81 o                         
  -8   0   6       3976.99       4458.45       114.59 o                         
  -8   0   5        776.52        877.76        38.42 o                         
  -8   0   4       1208.02       1287.41        72.96 o                         
   8   0  -3       3156.81       3672.99       151.52 o                         
   8   0  -2       4170.31       4258.08       399.96 o                         
   8   0  -1         11.46          3.48        12.86 o                         
   8   0   0         73.39         59.68        15.95 o                         
   8   0   1       2492.60       2454.80       127.52 o                         
   8   0   2       5600.25       5723.97       285.21 o                         
   8   0   3        612.76        629.13        42.44 o                         
   8   0   4          4.64        -16.10        16.10 o                         
   8   0   5        114.82         93.52        22.32 o                         
   8   0   6        945.34        924.35        56.98 o                         
   8   0   7        326.80        313.35        52.49 o                         
  -8   2  12        111.83        103.92        41.35 o                         
  -8  -2  11         17.68         28.37        38.89 o                         
  -8  -2  10          8.32          7.82        22.43 o                         
  -8  -2   9        614.09        657.42        66.83 o                         
  -8   2   8        377.65        423.52        46.82 o                         
  -8  -2   7         47.59         44.94        18.92 o                         
  -8  -2   6        180.88        194.43        25.25 o                         
  -8   2   5       1390.19       1555.90        64.44 o                         
   8   2  -4       1212.30       1367.84        52.25 o                         
   8  -2  -3          1.64         22.75        14.54 o                         
   8  -2  -2        615.96        615.45        42.17 o                         
   8   2  -1        967.88        984.41        69.92 o                         
   8   2   0       1625.62       1560.86       129.75 o                         
   8   2   1        105.17         80.43        25.17 o                         
   8   2   2        377.32        371.90        58.54 o                         
   8   2   3        112.25        103.17        30.37 o                         
   8   2   4        499.80        502.31        33.69 o                         
   8   2   5         42.37         48.89        30.21 o                         
   8   2   6         86.31         63.98        51.90 o                         
   8   2   7         25.36         21.65        58.66 o                         
  -8  -4  11        793.72        650.74       112.63 o                         
  -8   4  10        887.56        839.30        68.27 o                         
  -8   4   9          9.13        -27.01        28.33 o                         
  -8   4   8         13.57         19.46        19.03 o                         
  -8   4   7        906.84        804.87        34.51 o                         
  -8   4   6       2300.76       2260.88        67.26 o                         
   8  -4  -5        394.97        324.14        45.65 o                         
  -8  -4   4        509.28        471.75        39.35 o                         
   8  -4  -3       1787.38       1858.81       102.04 o                         
   8  -4  -2       2398.09       2477.19       136.51 o                         
   8  -4  -1         18.83         -0.55        26.85 o                         
   8   4   0         25.41         14.66        18.49 o                         
   8  -4   1       1415.53       1042.21       194.39 o                         
   8   4   2       3266.26       2175.80        54.71 o                         
   8  -4   3        379.44        286.19        71.56 o                         
   8   4   4          3.63         -1.91        23.60 o                         
   8   4   5         80.59         38.34        53.50 o                         
   8   4   6        652.78        677.51        58.39 o                         
  -9   1  12         47.93         42.99        35.17 o                         
  -9   1  11        227.94        233.74        30.52 o                         
  -9  -1  10          0.39         -3.91        25.60 o                         
  -9   1   9        617.96        653.40        47.01 o                         
  -9  -1   8        416.10        400.85        30.60 o                         
  -9   1   7        113.68        120.49        19.74 o                         
   9  -1  -6          0.74         -4.57        17.04 o                         
   9   1  -5       1203.19       1378.78        83.09 o                         
   9   1  -4        587.84        667.66        40.92 o                         
   9  -1  -3        196.74        216.94        22.59 o                         
   9   1  -2         80.71         79.73        18.13 o                         
   9  -1  -1       1299.79       1247.27       120.76 o                         
   9  -1   0        900.82        878.07        62.53 o                         
   9   1   1         18.42         16.06        18.95 o                         
   9   1   2        106.07         86.33        27.16 o                         
   9   1   3        488.04        428.91        42.60 o                         
   9   1   4        458.73        411.76        55.46 o                         
   9   1   5          3.53         -8.05        30.60 o                         
   9   1   6        109.29         76.17        41.11 o                         
  -9   3  11        149.69        140.50        30.76 o                         
  -9   3  10          4.10          4.03        26.38 o                         
  -9   3   9        528.33        528.92        26.65 o                         
  -9   3   8        304.04        259.26        30.29 o                         
  -9   3   7        111.89        101.06        20.63 o                         
  -9   3   6          0.87        -10.00        15.91 o                         
  -9  -3   5       1061.39       1146.21        78.67 o                         
   9  -3  -4        567.24        558.59        72.10 o                         
   9  -3  -3        142.26        130.92        24.89 o                         
   9  -3  -2         86.45         78.28        18.29 o                         
   9  -3  -1        857.00        791.78        86.53 o                         
   9   3   0        670.78        522.40        82.77 o                         
   9   3   1         10.08         17.66        22.12 o                         
   9   3   2         58.91         25.91        22.71 o                         
   9   3   3        399.48        337.82        73.20 o                         
   9   3   4        339.97        266.34        53.27 o                         
   9  -3   5         10.28        -15.67        60.97 o                         
   9   3   6        105.44         93.72        54.09 o                         
  -9   5  10          0.96        -19.97        35.13 o                         
  -9   5   9        326.14         13.29        35.95 o                         
   9   7   0        232.28         81.72        54.40 o                         
   9   7   1          3.23        -18.88        54.13 o                         
 -10   0  12          1.72         -4.30        40.84 o                         
 -10   0  11        154.85        131.35        30.41 o                         
 -10   0  10         88.68        104.93        27.47 o                         
 -10   0   9        649.42        656.76        32.83 o                         
 -10   0   8         76.22        101.96        18.60 o                         
 -10   0   7        213.36        226.16        24.62 o                         
 -10   0   6         87.40         76.36        20.91 o                         
 -10   0   5       1271.65       1422.16        57.57 o                         
  10   0  -4        198.48        227.61        38.46 o                         
  10   0  -3        193.83        211.74        36.38 o                         
  10   0  -2         28.25         37.95        16.45 o                         
  10   0  -1       1449.53       1418.25       156.48 o                         
  10   0   0        216.50        182.55        39.59 o                         
  10   0   1        188.47        177.19        32.71 o                         
  10   0   2         42.08         16.49        23.76 o                         
  10   0   3        644.79        548.03        93.17 o                         
  10   0   4        264.65         67.26        50.88 o                         
  10   0   5          4.66         -6.88        54.48 o                         
  10   0   6         38.07         30.76        61.83 o                         
 -10   2  11        749.93        644.72        42.75 o                         
 -10   2  10         55.77         40.21        30.13 o                         
 -10   2   9          1.27         -3.01        23.53 o                         
 -10   2   8        880.43        925.52        46.62 o                         
 -10   2   7       3430.36       3248.57       148.16 o                         
 -10   2   6        999.16       1012.39        89.26 o                         
 -10  -2   5         12.16         15.67        21.89 o                         
  10  -2  -4        192.21        213.38        29.31 o                         
  10  -2  -3       2468.63       2707.54       135.65 o                         
  10   2  -2       1981.97       2087.36       139.95 o                         
  10  -2  -1        258.39        192.32        33.65 o                         
  10  -2   0        695.23        610.72        81.13 o                         
  10   2   1       1477.68       1296.87       177.51 o                         
  10   2   2        615.93        481.60        71.67 o                         
  10   2   3          5.82         13.37        35.41 o                         
  10  -2   4        119.96         92.66        42.17 o                         
  10  -2   5        754.32        435.48        97.08 o                         
 -10  -6   8        407.76         38.69        54.17 o                         
 -10  -6   7       1465.87        610.21        60.38 o                         
 -10  -6   6        424.11        175.28        44.90 o                         
 -10  -6   5          6.10         33.41        45.29 o                         
 -11   1  11         33.47         33.34        38.46 o                         
 -11   1  10        491.94        490.43        34.66 o                         
 -11   1   9        474.33        427.55        49.79 o                         
 -11   1   8          3.25          5.16        25.52 o                         
 -11   1   7        325.08        257.31        30.83 o                         
 -11  -1   6        366.23        383.58        24.97 o                         
  11   1  -5        886.04       1010.05        54.79 o                         
  11   1  -4         44.37         38.65        20.05 o                         
  11  -1  -3        284.27        300.77        46.19 o                         
  11  -1  -2        250.27        249.49        32.16 o                         
  11   1  -1        981.01        793.19       105.79 o                         
  11  -1   0         97.80         35.45        36.19 o                         
  11  -1   1        183.68        143.19        41.82 o                         
  11   1   2         11.03         17.51        27.71 o                         
  11  -1   3        355.14        251.49        61.90 o                         
  11  -1   4         56.17        -18.29        27.32 o                         
  11  -1   5         24.26         33.45        58.04 o                         
  11  -3   1        136.78         81.84        49.16 o                         
  11  -3   2         19.31         18.72        45.53 o                         
  11  -3   3        329.57        146.59        51.55 o                         
 -11  -5   9        280.39        194.98        57.02 o                         
 -11  -5   8          0.61          4.73        29.94 o                         
 -11  -5   7        127.88         30.56        42.75 o                         
 -11  -5   6        209.98        175.94        46.39 o                         
 -11  -5   4         10.30         -1.56        39.71 o                         
  11  -7  -4         24.09         44.32        35.33 o                         
  11  -7  -3         61.38         69.72        31.07 o                         
  11   7  -2         53.29         -4.85        46.51 o                         
 -12   0   9        217.05        205.37        26.03 o                         
 -12   0   8       1160.31       1016.93        29.51 o                         
  12   0  -5        139.69        132.21        32.44 o                         
  12   0  -4       2406.83       2383.67        55.93 o                         
  12   0  -3       2906.64       3260.38        59.25 o                         
  12   0  -2        105.02          4.57        36.23 o                         
  12   0  -1          7.69          5.47        20.40 o                         
  12   0   0        421.00        315.85        43.77 o                         
  12   0   1       1281.36        566.56       158.40 o                         
  12   0   2        305.01        120.02        72.34 o                         
  12   0   3         60.77         57.72        51.82 o                         
  12   0   4        254.96        118.96        58.27 o                         
  12  -2   3        282.36        201.58        61.71 o                         
 -12  -4   9        148.07        134.01        50.45 o                         
 -12  -4   8        794.23        600.83        32.36 o                         
 -12  -4   7        513.03        404.10        45.14 o                         
 -12  -4   6          0.51         27.59        34.47 o                         
 -12  -6   6        285.00        192.36        53.81 o                         
  12  -6  -5        273.72        247.11        67.18 o                         
  12  -6  -4          9.53         16.45        36.97 o                         
  12  -6  -3         63.53         63.62        40.14 o                         
  12   6  -2        131.06        149.17        47.44 o                         
  12   6  -1        227.65        191.15        30.33 o                         
  13  -1   2        262.64        221.94        56.39 o                         
  13  -1   3        193.63         58.74        59.75 o                         
 -13  -3   9         16.24         15.48        31.62 o                         
 -13  -3   8        101.16         80.55        27.86 o                         
 -13  -3   7         10.65         -1.25        27.75 o                         
  13   3   0         40.80         46.12        49.98 o                         
  13   3   1         42.51         44.51        52.52 o                         
  13   3   2        237.48        198.41        62.76 o                         
  13  -5  -7         16.71         -0.20        36.35 o                         
  13  -5  -6        520.22        448.85        65.15 o                         
  13  -5  -5         95.25        132.68        60.97 o                         
  13  -5  -4         89.29         79.92        37.87 o                         
  13  -5  -3         22.51         10.51        32.40 o                         
  13   5  -2        328.23        269.35       124.82 o                         
  13   5  -1        152.67        164.61        56.59 o                         
 -14  -2   9        199.48        132.84        58.27 o                         
  14   2  -3        114.25         47.09        45.80 o                         
  14   2  -2          2.87         -5.04        32.20 o                         
  14   2  -1        322.82        302.17        54.64 o                         
  14   2   0       1212.96       1713.08        79.33 o                         
  14   2   1        437.25        142.41        55.93 o                         
  14  -4  -7        116.08         53.27        39.35 o                         
  14  -4  -6        363.11        308.58        68.16 o                         
  14  -4  -5          8.30         24.07        34.51 o                         
  14   4  -4        131.21        109.35        45.96 o                         
  14   4  -3         26.78         -1.99        40.29 o                         
  14  -4  -2        443.17        331.88        81.95 o                         
  14   4  -1         79.92         68.82        67.53 o                         
  15  -1   0         42.03        -31.15        61.08 o                         
  15  -3  -7        152.98         96.33        51.82 o                         
  15  -3  -6        171.66        100.01        34.39 o                         
  15   3  -5          9.53          9.81        46.90 o                         
  15   3  -4         57.29         33.92        55.10 o                         
  15   3  -3        136.43        122.95        35.88 o                         
  15   3  -2        305.17        142.76        55.81 o                         
   0   2   0        919.63        931.81        17.98 o                         
   0   4  -1       1157.26       1217.49        95.63 o                         
   0  -4   2          9.17          4.10         9.11 o                         
   0  -4   3         34.63         -5.08        15.48 o                         
   0  -4   4       1506.77        955.22       163.48 o                         
   0   4   5        673.38        263.84       144.80 o                         
   0  -4   6        112.02         49.55        33.18 o                         
   0  -4   7        107.00        -14.46        15.32 o                         
   0  -4   8        456.71        123.69        53.81 o                         
   0  -4   9        145.02        -38.42        38.42 o                         
   0  -4  10          1.34        -21.73        26.77 o                         
   0   6   0        188.78        209.51        20.44 o                         
   0   6   1         55.20         49.87        16.69 o                         
   0   6   2        407.25        438.61        39.82 o                         
   0   6   3        116.01        111.38        26.61 o                         
   0  -6   4        102.98        109.39        20.71 o                         
   0  -6   5          6.63          4.26        17.43 o                         
   0  -6   6        207.86        200.25        44.63 o                         
   0   6   7         83.30        101.92        31.69 o                         
   0  -6   8         34.02         27.75        33.30 o                         
   0   8   0        967.41       1043.86        96.57 o                         
   0   8   1        221.29        249.69        38.06 o                         
   0   8  -2          0.23         -6.64        33.57 o                         
   0   8  -3         16.27         25.13        40.57 o                         
   0   8   4        366.39        342.12        58.54 o                         
   0   8  -5        180.37        155.66        31.30 o                         
   0   8   6         26.86         12.66        34.94 o                         
  -1  -3   8          0.31        -27.67        27.67 o                         
  -1  -3   7        226.94        204.32        22.39 o                         
  -1  -3   6        317.93        389.99        25.17 o                         
  -1  -3   5         62.75        -15.63        37.28 o                         
  -1   3   4         40.42         -3.83        16.57 o                         
   1   3  -3        692.38        967.53        21.26 o                         
   1   3  -2       1148.81       1575.51        18.25 o                         
   1   3  -1          0.40         12.86        14.58 o                         
   1   3   0        169.84        316.44        32.79 o                         
   1   3   1        663.09        872.99        18.99 o                         
   1   3   4        345.48        420.28        23.60 o                         
   1   3   5        107.77         35.33        24.54 o                         
   1   3   6        589.44        614.78        36.23 o                         
   1   3   7         88.21        151.24        32.16 o                         
   1   3   9          0.02          2.27        38.73 o                         
  -1  -5  10         72.52         49.83        41.70 o                         
  -1  -5   9          8.83         12.08        26.65 o                         
  -1  -5   8          0.37         -5.51        26.77 o                         
  -1   5   7        110.10        111.62        26.03 o                         
  -1  -5   6        126.91        105.17        36.31 o                         
  -1  -5   5         64.66         75.70        17.59 o                         
   1   5  -4         22.57        -14.97        27.67 o                         
   1   5  -3        463.27        470.81        27.40 o                         
   1   5  -2        696.76        655.35        84.53 o                         
   1   5  -1          5.66        -10.40        16.96 o                         
   1   5   0        178.20        162.23        36.81 o                         
   1   5   1        229.90        237.65        18.95 o                         
  -1   5  -2        637.02        510.87        79.73 o                         
   1  -5   3         14.58        -24.58        24.58 o                         
   1  -5   4        126.68         80.98        28.10 o                         
   1  -5   5         61.99         68.63        20.56 o                         
   1  -5   6        328.54        158.04        32.01 o                         
   1  -5   7         42.26        -22.55        29.86 o                         
   1  -5   8         32.07         41.31        29.00 o                         
   1  -5   9          1.91          0.31        31.54 o                         
  -1  -7   8          0.23        -18.09        29.00 o                         
  -1  -7   7         91.43        114.19        36.78 o                         
  -1  -7   6        120.77         91.68        46.90 o                         
  -1  -7   5         15.36         16.57        28.84 o                         
   1   7  -4         17.20         14.58        25.83 o                         
   1   7  -3        149.65        139.68        35.33 o                         
   1   7  -2        274.35        276.73        32.59 o                         
  -1   7   1          0.90         -3.52        28.26 o                         
  -1   7   0         36.90         56.43        33.22 o                         
   1   7   1        142.46        137.64        32.16 o                         
  -1   7  -2        278.58        266.45        65.66 o                         
   1   7   3          0.63        -12.86        31.73 o                         
   1  -7   4        105.69         85.43        33.49 o                         
   1  -7   5         26.29          8.32        24.66 o                         
   1  -7   6        215.20        238.04        39.51 o                         
   1  -7   7         31.45         45.45        28.53 o                         
   1   9  -4          5.14         11.22        42.95 o                         
  -1   9   3        105.49        117.79        29.31 o                         
   1   9  -2        154.70        115.60        43.50 o                         
   1   9  -1          3.15        -15.87        29.66 o                         
   1   9   0         42.00         46.31        31.11 o                         
   1   9   1         37.82         14.73        46.12 o                         
  -1   9  -2        149.73        160.70        40.64 o                         
  -1   9  -3          4.09         -0.51        39.63 o                         
  -2   0   9         54.42        -31.81        31.81 o                         
  -2   0   8         32.50        -19.19        43.89 o                         
  -2   0   7        531.05        552.84       353.88 o                         
  -2   0   6        202.13         66.91        30.29 o                         
  -2   0   3       1778.91        286.74        23.49 o                         
  -2   0   2        981.52        237.30        90.86 o                         
   2   0  -1        146.96        177.78         6.33 o                         
   2   0   0        166.98        339.61         5.94 o                         
  -2  -4  10         18.68          2.74        49.52 o                         
  -2  -4   9         34.85         41.35        23.49 o                         
  -2  -4   8         16.76         22.78        18.92 o                         
  -2  -4   7        330.78        593.76        28.45 o                         
   2   4  -5        133.92        165.98        23.37 o                         
  -2  -4   4          0.44          6.64        13.76 o                         
   2   4  -3        804.58       1240.51        37.56 o                         
   2   4  -2        437.32        730.93        25.72 o                         
   2   4   1        809.03       1259.82        31.62 o                         
   2   4   2        538.70        958.50        33.34 o                         
   2   4   3          2.19          9.42        18.37 o                         
   2   4   4        105.26        177.04        41.89 o                         
   2   4   5        221.72        216.82        30.25 o                         
   2   4   6        183.96        235.42        35.52 o                         
  -2  -6   9        382.97        285.57       108.68 o                         
  -2  -6   8        184.21         57.84        81.09 o                         
  -2  -6   7          0.45         -5.08        24.43 o                         
  -2  -6   6         23.44         30.48        21.69 o                         
  -2  -6   5        567.58        623.07        31.69 o                         
  -2   6   4        583.32        367.09       168.63 o                         
   2   6  -3        111.66         58.97        42.36 o                         
   2   6  -2        267.04        238.63        53.11 o                         
  -2   6   1        969.96       1053.55       124.00 o                         
   2   6   0        558.02        535.41       171.88 o                         
   2   6   1          1.07          1.06        20.60 o                         
   2   6   2         54.17         54.09        20.83 o                         
   2  -6   3        851.95        692.79        92.78 o                         
   2  -6   4       1007.12        219.24        66.79 o                         
   2  -6   5         33.30        -37.60        37.60 o                         
   2   6   6          0.07         10.43        30.56 o                         
   2  -6   7         86.27         64.44        33.34 o                         
   2  -6   8        273.51        144.60        32.24 o                         
   2   8  -6         31.31          3.09        34.27 o                         
  -2   8   5         32.11         46.15        31.89 o                         
  -2   8   4          0.80         -0.66        33.38 o                         
  -2   8   3        180.68        134.20        42.09 o                         
  -2   8   2         92.22         67.61        44.79 o                         
  -2   8   1         22.21         30.83        34.04 o                         
  -2   8   0         13.12         14.38        27.28 o                         
  -2   8  -1        175.50        168.60        34.55 o                         
  -2   8  -2        132.70        138.97        39.43 o                         
   2   8   3          2.57         -6.53        36.89 o                         
   2   8   4         29.03         18.06        48.46 o                         
   2  -8   5         56.93         57.96        30.25 o                         
  -3  -1  12         78.55         36.03        55.77 o                         
  -3  -1  11        131.30         79.80        43.30 o                         
  -3  -1  10          0.85        -19.15        34.94 o                         
  -3   1   9        151.66        156.99        29.98 o                         
  -3   1   7        492.58        237.18        26.18 o                         
  -3   1   6        195.37        191.54        16.45 o                         
  -3   1   5        261.87         34.08        14.69 o                         
  -3  -1   4        305.42        140.69        13.68 o                         
  -3   1   3       1044.87        767.20       180.44 o                         
  -3   1   2        611.52        965.15        77.26 o                         
  -3   1   1        716.55       1319.49        20.95 o                         
   3   1   2        608.69        765.83        20.01 o                         
   3   1   4          7.57         -4.42        16.65 o                         
   3   1   5        558.09        913.79        35.99 o                         
   3   1   6        192.69        276.46        51.86 o                         
   3   1   7         61.39        -33.96        34.51 o                         
   3   1   8         34.59         53.07        30.48 o                         
   3  -1   9        106.68        108.02        61.47 o                         
   3  -1  10         99.16        116.97        73.00 o                         
   3   3   4          0.52          0.12        20.87 o                         
   3   3   8         21.72         37.13        34.78 o                         
   3   3   9         85.94        136.16        35.95 o                         
  -3  -5  10          0.99         17.98        31.69 o                         
  -3  -5   9         61.08        138.15        53.70 o                         
  -3  -5   8         59.22         90.75        36.74 o                         
  -3  -5   7        254.84        377.09        36.11 o                         
  -3  -5   6         53.33         85.31        24.43 o                         
   3   5  -5        125.81        189.00        27.43 o                         
   3   5  -4         87.87        101.26        16.06 o                         
   3   5  -3        550.05        881.43        31.58 o                         
   3   5  -2        189.23        309.13        26.42 o                         
   3   5  -1        198.13        275.95        24.97 o                         
   3   5   0          6.52          5.32        14.50 o                         
   3   5   1        415.08        677.16        46.86 o                         
   3   5   2        200.00        299.79        21.03 o                         
   3   5   3         52.76         59.17        29.82 o                         
   3   5   4          3.17         -3.01        25.29 o                         
   3   5   5        255.83        410.16        39.12 o                         
   3   5   6         83.54         94.89        37.60 o                         
   3   5   7         45.34         51.67        61.71 o                         
  -3   7   8         12.80          2.89        30.76 o                         
  -3   7   7        132.61         83.20        69.17 o                         
  -3   7   6         40.40          1.64        38.92 o                         
   3   7  -5         42.38         38.73        34.27 o                         
  -3   7   4         30.33         19.03        29.55 o                         
  -3   7   3        189.55        156.60        59.17 o                         
  -3   7   2         37.10        -13.56        49.52 o                         
   3   7  -1         99.05         97.82        25.32 o                         
  -3   7   0         14.49        -14.69        38.30 o                         
  -3   7  -1        295.46        160.35        52.29 o                         
   3   7   2        110.56         84.57        83.99 o                         
  -3   7  -3         44.70         49.05        26.61 o                         
   3  -7   4          0.46        -13.87        27.36 o                         
   3  -7   5        135.67         87.46        37.79 o                         
   3  -7   6         74.79          7.35        49.20 o                         
   3   9  -4         17.67         -5.04        35.45 o                         
   3   9  -3        142.62         55.85        55.03 o                         
   3   9  -2         41.43         45.10        44.08 o                         
   3   9  -1         38.54         26.69        30.41 o                         
   3   9   0          0.13         -2.66        31.73 o                         
  -3   9  -1         84.42         89.89        37.44 o                         
  -3   9  -2         40.86         53.58        37.21 o                         
  -4   0  12         15.26        -17.27        45.57 o                         
  -4   0  11         30.15        -38.26        38.26 o                         
  -4   0  10        437.60        196.23        42.36 o                         
  -4   0   9        432.70        453.22        32.67 o                         
  -4   0   8          4.66          2.85        15.75 o                         
  -4   0   7         30.70          7.93        18.33 o                         
  -4   0   6       1918.78       1867.22       158.36 o                         
  -4   0   4        606.17        756.57        17.51 o                         
  -4   0   3          8.61         20.87         8.21 o                         
  -4   0   2        366.47        421.49        19.85 o                         
  -4   0   1       4269.54       6211.35       177.82 o                         
   4   0   0       2193.09       3210.31        20.71 o                         
   4   0   1       1039.66       1405.43        25.17 o                         
   4   0   2       1385.03        853.18        17.47 o                         
   4   0   3       1940.53       2604.60        43.15 o                         
   4   0   4        210.37        248.79        26.93 o                         
   4   0   5          0.66         12.86        17.66 o                         
   4   0   6        236.12        105.09       110.25 o                         
   4   0   8        269.02        251.64        62.92 o                         
   4   0   9          0.16        -14.66        22.59 o                         
  -4   2   8        176.12        -27.86        27.86 o                         
  -4   2   7        403.38        247.11        16.92 o                         
  -4   2   6          0.70        -11.26        11.26 o                         
  -4   2   5        124.49        104.39        14.34 o                         
  -4   2   4        466.50         47.91        17.74 o                         
  -4   2   3       1044.97        437.43        19.35 o                         
   4   2  -2         51.06         67.61        11.26 o                         
   4   2  -1        269.75        297.09        24.74 o                         
   4   2   0        388.54        211.00        26.30 o                         
   4  -2   1       1133.47       1122.56        19.23 o                         
   4   2   3        258.73        174.93        23.06 o                         
   4  -2   4         21.45        -20.48        25.17 o                         
   4  -2   6         96.95         94.81        24.11 o                         
   4   2   7         29.01        103.13        69.29 o                         
   4   2   8          0.23          2.07        43.30 o                         
   4   2   9         80.50         92.70        64.17 o                         
   4   4   5          0.85         -9.93        34.43 o                         
   4   4   8        180.63        372.72        50.41 o                         
  -4  -6   9         15.18         19.15        40.57 o                         
  -4  -6   8         74.58        132.02        44.36 o                         
  -4  -6   7        164.15        251.80        64.72 o                         
  -4  -6   6          1.93          8.83        22.12 o                         
  -4  -6   5         50.12         65.85        31.11 o                         
   4   6  -4        134.04        187.35        31.81 o                         
   4   6  -3        373.27        590.48        51.74 o                         
   4   6  -2          6.14         23.57        27.43 o                         
   4   6  -1         89.33        129.98        26.85 o                         
   4   6   0         85.72        113.88        23.18 o                         
   4   6   1        380.14        591.37        37.79 o                         
   4   6   2         18.62         36.15        22.32 o                         
   4   6   3         89.06        162.58        42.68 o                         
   4   6   4          7.40         19.62        27.59 o                         
   4   6   5        202.47        312.57        38.73 o                         
   4   6   6         39.09         95.44        69.76 o                         
   4   6   7         13.90         -1.84        67.49 o                         
   4   8  -6        279.36         51.70        45.92 o                         
   4   8  -5        507.38         -5.94       115.05 o                         
  -4   8   4         61.49        -46.12        46.12 o                         
   4   8  -3          1.62         10.83        33.38 o                         
   4   8  -2        102.18        104.54        33.06 o                         
  -4   8   1        450.65        431.57       148.47 o                         
  -4   8   0        166.59        198.81       117.75 o                         
   4   8   1         34.36         54.28        35.41 o                         
   4   8   2        155.31        223.23        60.97 o                         
   4   8   3        286.50        437.47        76.05 o                         
   4   8   4         44.77         50.02        77.93 o                         
  -5   1  12         67.74         44.24        43.69 o                         
  -5  -1  11         15.06         38.73        37.60 o                         
  -5   1  10         60.11         44.04        23.53 o                         
  -5  -1   9          4.97        -20.87        20.87 o                         
  -5  -1   8        565.22        584.26        71.05 o                         
  -5   1   7        283.80        333.79        27.79 o                         
  -5  -1   6        124.82         98.64        33.61 o                         
  -5   1   5        136.52        187.43        22.59 o                         
  -5   1   4        913.30        978.32       115.02 o                         
  -5  -1   3        789.58       1055.27        75.31 o                         
  -5  -1   2          1.44          2.27         8.91 o                         
   5  -1  -1        222.84        300.10        21.42 o                         
   5  -1   0       1007.41       1053.51       228.35 o                         
   5  -1   2         27.17         24.46         8.75 o                         
   5   1   3        217.78        254.03        20.28 o                         
   5  -1   4        175.34        181.38        29.31 o                         
   5  -1   5        255.39        281.66        31.97 o                         
   5  -1   6         19.49         39.28        24.07 o                         
   5  -1   7         40.38         14.81        31.26 o                         
   5  -1   8         46.55         17.08        45.22 o                         
   5  -1   9         90.06         58.70        49.71 o                         
  -5   3   9          2.70          4.57        33.69 o                         
  -5   3   8        417.76        193.65        29.31 o                         
  -5   3   7        218.54        187.63        34.20 o                         
  -5   3   6         70.97         -3.05        23.72 o                         
  -5  -3   5         59.41         66.95        16.88 o                         
  -5  -3   4        697.91        561.05        83.79 o                         
   5   3  -3        529.43        384.28        14.62 o                         
  -5   3   2          9.11         -5.24         9.46 o                         
  -5   3   1        174.96        183.37        32.79 o                         
   5  -3   0        708.64        681.77       143.11 o                         
   5  -3   1        689.49        674.42        50.49 o                         
   5  -3   2         18.93         17.55        15.52 o                         
   5  -3   3        181.10        172.93        32.36 o                         
   5  -3   4         98.31         36.23        57.76 o                         
   5   3   5        179.83        108.18        79.14 o                         
   5   3   6         14.47         30.76        31.85 o                         
   5  -3   7         27.32         36.38        61.51 o                         
   5  -3   8         40.80         54.01        83.05 o                         
   5   5   2          2.20         11.96        30.05 o                         
   5   5   3         83.67        151.44        35.29 o                         
   5   5   5        154.84        258.91        40.49 o                         
   5   5   6          8.95         27.83        42.05 o                         
   5   5   7         24.25         57.29        52.21 o                         
  -5  -7   8        144.93        135.30        24.07 o                         
  -5  -7   7         74.02         54.52        19.78 o                         
   5   7  -6         17.83         14.26        35.25 o                         
   5   7  -5         10.73         11.26        37.24 o                         
   5   7  -4        204.86        261.65        42.44 o                         
   5   7  -3        147.78        152.69        27.90 o                         
   5   7  -2         11.41         15.75        26.50 o                         
   5   7  -1         51.05         71.09        29.74 o                         
   5   7   0        180.28        272.75        34.59 o                         
   5   7   1        231.96        421.02        60.65 o                         
   5   7   2          3.50         -0.63        38.77 o                         
   5   7   3         59.98        103.92        53.03 o                         
   5   7   4         21.61          4.85        70.58 o                         
   5   7   5         60.95        127.48        78.98 o                         
   5   9  -3         89.04         30.56        34.00 o                         
   5   9  -2          0.40         14.38        34.20 o                         
   5   9  -1         13.53         -4.06        41.47 o                         
   5   9   0         61.65         38.69        35.72 o                         
  -6   0  12         64.64         93.68        51.59 o                         
  -6   0  11          1.98          7.35        29.86 o                         
  -6   0  10        106.84        129.24        35.17 o                         
  -6   0   9         75.63         88.64        19.97 o                         
  -6   0   8        447.31        596.06        26.81 o                         
  -6   0   7        143.71        190.21        18.29 o                         
  -6   0   6        269.63        320.39        24.46 o                         
  -6   0   5         30.09         30.09        14.77 o                         
  -6   0   4        980.14       1184.74       131.90 o                         
  -6   0   3        591.27        730.15        68.35 o                         
   6   0  -2        208.92        314.56        26.58 o                         
   6   0  -1          6.40          4.65         8.32 o                         
   6   0   2         41.21         51.00        14.46 o                         
   6   0   3         19.36         16.73        14.97 o                         
   6   0   4        377.22        429.42        39.51 o                         
   6   0   5        218.16        274.82        40.14 o                         
   6   0   7         55.42         93.68        27.86 o                         
   6   0   8         40.74         45.14        39.55 o                         
  -6   2  12          1.48         22.75        37.28 o                         
  -6  -2  11         55.54         -1.29        36.15 o                         
  -6  -2  10        525.50        436.77        48.19 o                         
  -6   2   9        181.77        136.04        33.49 o                         
  -6   2   8         84.37         64.80        31.34 o                         
  -6   2   7        355.44        216.00        73.98 o                         
  -6   2   6       1569.20       1641.91       158.55 o                         
  -6   2   5        259.48        296.20        28.37 o                         
   6   2  -4          0.29          2.81         9.26 o                         
   6   2  -3        531.81        564.96        56.75 o                         
   6   2  -2       4658.37       6010.71       242.89 o                         
   6  -2  -1       2514.29       3053.33       216.08 o                         
   6   2   0         24.60         33.06        14.50 o                         
   6  -2   1          1.22          7.19        13.56 o                         
   6  -2   2        862.32        999.15        87.19 o                         
   6   2   3       1132.74       1329.66        94.62 o                         
   6   2   4        145.38        155.50        25.44 o                         
   6  -2   5         86.45         88.32        28.22 o                         
   6  -2   6        297.17        278.41        77.73 o                         
   6  -2   7        244.46        246.52        48.23 o                         
   6  -2   8          4.29          9.22        46.04 o                         
  -6   4   9         45.06         -0.94        39.08 o                         
  -6   4   8        281.87        224.79       116.23 o                         
  -6   4   7         76.97         51.31        17.16 o                         
  -6   4   6        152.23         81.84        21.89 o                         
  -6   4   5         13.76        -23.10        23.10 o                         
  -6  -4   4        558.00        444.23        94.97 o                         
  -6   4   3        275.69        242.62        41.82 o                         
   6   4  -2        124.68        114.39        30.64 o                         
   6   4  -1          5.28          1.56        15.48 o                         
   6  -4   0        442.18        534.75        61.90 o                         
   6   4   1        264.45        302.21        52.45 o                         
   6   4   2         29.06         33.14        27.24 o                         
   6  -4   3         12.69          3.95        21.81 o                         
   6  -4   4        219.62        243.94       148.90 o                         
   6   4   5        139.50        119.08        69.60 o                         
   6   4   6          8.01         -6.68        37.67 o                         
   6  -4   7         35.40         15.09        36.42 o                         
   6   6   5         32.81         84.65        64.99 o                         
   6   6   6        140.95        342.55        83.16 o                         
   6   8  -2         36.82         -5.47        54.01 o                         
   6   8  -1          2.16          0.51        54.09 o                         
   6   8   0        114.77         76.91        55.46 o                         
   6   8   1         76.00         76.68        70.35 o                         
   6   8   2          8.47         40.61        66.98 o                         
  -7  -1  12         93.76        108.10        43.69 o                         
  -7  -1  11          0.74        -11.57        23.45 o                         
  -7  -1  10         21.62         33.73        23.18 o                         
  -7   1   9        121.70        165.66        25.05 o                         
  -7  -1   8        246.45        327.38        34.39 o                         
  -7   1   7          0.10         -2.93        13.29 o                         
  -7  -1   6        150.09        185.24        17.86 o                         
  -7   1   5        287.32        331.37        23.53 o                         
  -7   1   4        989.84       1211.67        67.92 o                         
  -7   1   3         87.86        115.29        10.86 o                         
   7   1  -2        242.50        326.80        14.23 o                         
   7   1  -1         79.09        102.35        11.96 o                         
   7  -1   0        891.10       1158.95        44.36 o                         
   7   1   1        103.02        117.91        16.92 o                         
   7   1   2        155.18        184.38        24.70 o                         
   7   1   3          0.13         -2.42        18.06 o                         
   7  -1   4        433.62        493.67        48.70 o                         
   7  -1   5        127.72        146.83        24.50 o                         
   7   1   6         10.71         20.87        27.40 o                         
   7   1   7         13.60         25.75        47.05 o                         
   7  -1   8         52.43         73.51        41.62 o                         
  -7  -3  11          1.08        -14.66        28.92 o                         
  -7  -3  10         16.98         -0.55        24.82 o                         
  -7   3   9         81.86         39.75        27.36 o                         
  -7   3   8        163.44        154.76        41.39 o                         
  -7   3   7          2.36        -20.71        20.71 o                         
  -7  -3   6        114.37        123.30        22.67 o                         
  -7   3   5        232.48        154.53        42.79 o                         
  -7   3   4        791.30        809.45        59.36 o                         
  -7  -3   3         48.60         47.52        16.37 o                         
   7   3  -2        232.78        276.58        27.75 o                         
  -7   3   1         34.56         36.31        17.59 o                         
   7   3   0        679.90        766.73        80.94 o                         
   7  -3   1        102.65         97.08        22.08 o                         
   7   3   2         94.91         92.74        28.22 o                         
   7   3   3          0.02        -14.11        23.84 o                         
   7   3   4        318.85        286.50        37.21 o                         
   7   3   5         92.00         98.48        35.88 o                         
   7   3   6          8.26         10.86        36.23 o                         
   7   3   7          6.90          5.51        36.62 o                         
  -7   5   9         71.65         29.31        49.91 o                         
  -7   5   8        159.65         48.38        74.92 o                         
  -7   5   7          0.10         -4.96        28.84 o                         
   7   5  -6         70.82         19.62        26.11 o                         
  -7   5   5         96.27         17.04        30.72 o                         
  -7   5   4        426.31        269.70        63.16 o                         
   7   5  -3         32.65         36.54        20.20 o                         
   7   5  -2         86.29        106.30        28.18 o                         
  -7   5   1         38.27         57.76        27.24 o                         
  -7   5   0        400.45        775.25        74.61 o                         
   7   5   1         32.64         66.40        34.47 o                         
   7  -5   2         93.21         69.33        52.29 o                         
   7   5   3          0.22          8.29        29.55 o                         
   7   5   4        235.42        196.54        42.56 o                         
   7   5   5         77.06         13.25        50.45 o                         
   7   5   6          6.86         20.20        30.25 o                         
   7   7   4        109.89        251.33        76.21 o                         
  -8   0  12         30.53         85.86        52.52 o                         
  -8   0  11        410.37        578.56        60.07 o                         
  -8   0  10        475.16        655.15        47.99 o                         
  -8   0   9          4.57         11.02        30.01 o                         
  -8   0   8          8.19         18.33        15.63 o                         
  -8   0   7        508.15        638.94        32.67 o                         
  -8   0   6       1424.62       1747.16        58.78 o                         
  -8   0   5        278.16        333.56        11.88 o                         
  -8   0   4        432.73        510.63        35.37 o                         
   8   0  -3       1130.82       1462.30        68.94 o                         
  -8   0   2       1493.87       1955.38        76.91 o                         
   8   0  -1          4.10          0.04        12.35 o                         
   8   0   0         26.29         28.76        17.31 o                         
   8   0   1        892.89       1160.67        38.73 o                         
   8   0   2       2006.10       2527.33       172.74 o                         
   8   0   3        219.50        259.03        34.00 o                         
   8   0   4          1.66         -9.50        23.88 o                         
   8   0   5         41.13         19.74        43.81 o                         
   8   0   6        338.64        462.84        51.86 o                         
   8   0   7        117.07        167.03        38.65 o                         
  -8   2  12         40.06         23.53        34.16 o                         
  -8  -2  11          6.33         -6.10        27.94 o                         
  -8  -2  10          2.98          9.50        28.80 o                         
  -8  -2   9        219.98        224.83        51.04 o                         
  -8   2   8        135.28        170.24        34.35 o                         
  -8   2   7         17.05         20.01        20.44 o                         
  -8  -2   6         64.80         76.76        19.85 o                         
   8   2  -5        497.99        554.05        38.14 o                         
   8   2  -4        434.27        491.44        37.21 o                         
   8   2  -3          0.59          0.04        14.38 o                         
   8  -2  -2        220.65        255.51        21.38 o                         
   8   2  -1        346.71        403.94        34.74 o                         
   8  -2   0        582.33        660.98        49.98 o                         
   8   2   1         37.68         30.21        21.61 o                         
   8  -2   2        135.16        158.90        25.56 o                         
   8   2   3         40.21         46.78        22.82 o                         
   8  -2   4        179.04        136.63        32.36 o                         
   8  -2   5         15.18         14.93        25.79 o                         
   8   2   6         30.92         35.02        32.87 o                         
   8  -2   7          9.08         19.89        39.86 o                         
  -8  -4  11        284.32        -32.44        43.30 o                         
  -8  -4  10        317.94        103.92        60.30 o                         
  -8  -4   9          3.27        -21.30        21.30 o                         
  -8  -4   8          4.86         -7.74        26.18 o                         
  -8   4   7        324.84        197.28        34.63 o                         
  -8  -4   6        824.17        457.29       133.66 o                         
  -8   4   5        141.48         73.47        35.37 o                         
  -8  -4   4        182.43        179.26        30.64 o                         
  -8   4   3        640.27        738.59        80.19 o                         
   8   4  -2        859.03       1159.22        83.63 o                         
   8   4  -1          6.74         18.84        22.39 o                         
   8  -4   0          9.10          1.29        24.00 o                         
   8   4   1        507.07        502.00        78.83 o                         
   8   4   2       1170.03       1367.45        51.59 o                         
   8   4   3        135.92        145.97        41.27 o                         
   8   4   4          1.30          8.60        33.22 o                         
   8   4   5         28.87        -10.67        37.64 o                         
   8   4   6        233.84         12.00        96.88 o                         
   8   6   1         10.33         45.61        53.38 o                         
   8   6   2         56.73        117.99        65.81 o                         
   8   6   3         14.94         55.69        62.76 o                         
   8   6   4         84.03        197.87        70.93 o                         
   8   8  -1          3.77          7.50        57.72 o                         
  -9  -1  12         17.17         24.93        36.97 o                         
  -9  -1  11         81.65         82.70        27.63 o                         
  -9  -1  10          0.14          5.12        24.78 o                         
  -9  -1   9        221.36        235.19        41.62 o                         
  -9   1   8        149.05        174.26        28.92 o                         
  -9  -1   7         40.72         47.17        20.67 o                         
  -9  -1   6          0.27          0.66        16.57 o                         
  -9  -1   5        431.00        515.83        33.77 o                         
  -9  -1   4        210.57        259.26        21.10 o                         
   9  -1  -3         70.48         87.66        15.09 o                         
   9   1  -2         28.91         33.73        16.41 o                         
   9   1  -1        465.60        601.89        33.88 o                         
   9  -1   0        322.69        381.27        30.95 o                         
   9  -1   1          6.60         13.95        21.14 o                         
   9  -1   2         37.99         37.83        21.81 o                         
   9   1   3        174.82        210.14        31.46 o                         
   9  -1   4        164.33        194.90        32.91 o                         
   9   1   5          1.27         -2.38        30.17 o                         
   9  -1   6         39.15         31.62        35.64 o                         
  -9  -3  11         53.62         32.48        37.48 o                         
  -9  -3  10          1.47         -6.64        41.82 o                         
  -9   3   9        189.26        150.50        44.98 o                         
  -9  -3   8        108.91         35.29        45.57 o                         
  -9   3   7         40.08         45.37        25.13 o                         
  -9  -3   6          0.31         -2.31        18.52 o                         
  -9   3   5        380.21        383.58        44.20 o                         
  -9   3   4        203.19        197.91        29.90 o                         
  -9   3   3         50.96         60.81        20.83 o                         
   9   3  -2         30.97         37.87        19.70 o                         
   9  -3  -1        306.99        408.32        33.22 o                         
   9   3   0        240.29        282.28        53.15 o                         
   9  -3   1          3.61         -4.10        19.07 o                         
   9   3   2         21.10         39.12        36.74 o                         
   9   3   3        143.10         92.07        48.42 o                         
   9   3   4        121.78         14.85        77.26 o                         
   9   3   5          3.68        -28.72        38.30 o                         
   9   3   6         37.77        -27.32        30.33 o                         
   9   5   1          7.11         44.75        50.69 o                         
   9   5   2         24.69         16.61        61.32 o                         
   9   5   4        103.35        -23.06        83.44 o                         
  -9   7   7         17.15          9.18        52.17 o                         
  -9   7   6          0.25         -5.98        35.21 o                         
  -9   7   5        145.07        191.03        98.95 o                         
  -9   7   4         83.67        132.21        51.31 o                         
   9   7  -3         17.36         40.37        38.18 o                         
  -9   7   2         12.31         28.61        28.18 o                         
  -9   7   1         86.80        140.97        37.87 o                         
   9   7   0         83.21        137.92        56.12 o                         
   9   7   1          1.16          7.00        55.96 o                         
   9  -7   2          4.39         -3.32        48.85 o                         
 -10   0  12          0.62         -6.02        40.68 o                         
 -10   0  11         55.47         55.14        39.00 o                         
 -10   0  10         31.77         23.88        28.88 o                         
 -10   0   9        232.63        198.34        54.99 o                         
 -10   0   8         27.30         20.67        20.01 o                         
 -10   0   7         76.43         89.30        20.48 o                         
 -10   0   6         31.31         33.65        19.78 o                         
 -10   0   5        455.53        566.21        30.87 o                         
 -10   0   4         71.10         74.96        18.84 o                         
  10   0  -3         69.43        109.70        19.89 o                         
 -10   0   2         10.12         14.46        18.33 o                         
  10   0  -1        519.24        664.14        43.38 o                         
  10   0   0         77.55         86.80        22.59 o                         
  10   0   1         67.51         74.18        24.93 o                         
  10   0   2         15.07         -3.52        32.48 o                         
  10   0   3        230.98        269.35        30.21 o                         
  10   0   4         94.80         91.53        42.13 o                         
  10   0   5          1.67        -10.71        54.01 o                         
  10   0   6         13.64         11.29        34.20 o                         
 -10  -2  11        268.64        125.18        63.23 o                         
 -10  -2  10         19.98        -11.45        28.33 o                         
 -10  -2   9          0.45         -1.99        23.76 o                         
 -10  -2   8        315.38        284.71        35.76 o                         
 -10   2   7       1228.81       1365.92        42.52 o                         
 -10   2   6        357.92        329.61        88.40 o                         
  10   2  -5          4.36          7.23        20.75 o                         
 -10   2   4         68.85         78.63        19.58 o                         
  10   2  -3        884.30       1146.25        47.99 o                         
  10  -2  -2        709.98        931.54        61.24 o                         
  10  -2  -1         92.56        128.65        21.81 o                         
  10   2   0        249.04        324.37        30.44 o                         
  10   2   1        529.33        421.53       202.21 o                         
  10   2   2        220.64        272.40        41.27 o                         
  10   2   3          2.09        -28.45        41.86 o                         
  10   2   4         42.97         38.26        22.28 o                         
  10  -2   5        270.21        160.15       131.78 o                         
  10   4   2          8.76         11.33        43.22 o                         
  10   4   4         66.21        -26.11        26.11 o                         
 -10   6   8        146.07        285.25        58.93 o                         
 -10   6   7        525.10       1033.34        65.42 o                         
 -10   6   6        151.92        343.56        49.52 o                         
 -10   6   5          2.19        -17.23        26.58 o                         
 -10   6   4         31.03        106.57        45.37 o                         
  10   6  -2        277.95        205.18        55.10 o                         
  10   6   0         97.81          3.60        47.60 o                         
  10   6   1        236.31         44.75        58.93 o                         
  10  -6   2        100.29        178.76        55.65 o                         
 -11  -1  11         11.99         15.20        29.78 o                         
 -11  -1  10        176.22        177.12        33.69 o                         
 -11   1   9        169.91         -6.25        37.32 o                         
 -11  -1   8          1.17          9.22        20.91 o                         
 -11   1   6        131.19        156.13        24.27 o                         
 -11   1   5        317.40        326.68        66.56 o                         
  11   1  -4         15.89         14.54        21.06 o                         
  11   1  -3        101.83        118.77        29.27 o                         
  11  -1  -2         89.65        119.39        28.88 o                         
  11  -1  -1        351.41        392.22        52.13 o                         
  11  -1   0         35.03         45.88        29.55 o                         
  11  -1   2          3.95        -31.69        37.48 o                         
  11  -1   4         20.12         10.43        44.16 o                         
  11   1   5          8.69        -13.33        36.46 o                         
  11   3   2          6.92         -7.46        43.22 o                         
  11   3   3        118.06         35.72        50.65 o                         
  11   3   4         17.22        -13.29        45.57 o                         
 -11   5   9        100.44        218.46        62.69 o                         
 -11   5   8          0.22        -20.83        51.59 o                         
 -11   5   7         45.81         45.02        44.79 o                         
  11   5  -4          3.69        -13.91        21.06 o                         
  11   5  -3         56.61         17.08        49.71 o                         
  11   5  -2         48.27         31.30        33.26 o                         
  11   5  -1        207.56         92.74        22.75 o                         
  11  -5   0         22.33         34.59        38.10 o                         
  11   5   1         38.17         89.26        43.85 o                         
  11  -5   2          0.64          1.09        35.45 o                         
  11   7  -4          8.63         15.95        40.14 o                         
  11   7  -3         21.99         28.10        42.36 o                         
  11   7  -2         19.09        -29.58        49.63 o                         
 -12   0  11        164.78        132.52       163.55 o                         
 -12   0  10         19.83        -19.93        46.47 o                         
 -12   0   9         77.75         21.92        40.33 o                         
 -12   0   8        415.64        225.22        48.23 o                         
 -12   0   7        277.78        118.06        65.70 o                         
  12   0  -5         50.04         68.59        31.89 o                         
  12   0  -4        862.17       1015.83       104.54 o                         
  12   0  -3       1041.21        919.34       231.01 o                         
  12   0  -2         37.62         49.59        22.08 o                         
  12   0   0        150.81        200.33        42.29 o                         
  12   4  -3        655.57        506.69        56.43 o                         
  12   4  -2         25.03         23.02        37.17 o                         
  12   4  -1          1.95         -9.11        34.39 o                         
  12   4   0        103.81        142.96       125.25 o                         
  12  -4   1        307.75        801.79        29.62 o                         
  12  -4   2         76.27        157.93        60.77 o                         
  12   6  -6        102.09         79.73        84.14 o                         
  12   6  -5         98.05        103.41        42.25 o                         
  12   6  -4          3.41          8.99        35.88 o                         
  12   6  -3         22.76         44.51        35.37 o                         
  12   6  -2         46.95         10.16        49.91 o                         
  12   6  -1         81.55         52.60        47.01 o                         
  13  -1   3         69.36        206.07        59.72 o                         
  13   3  -5         55.69         55.42        41.15 o                         
  13   3  -4         25.85         11.45        38.85 o                         
  13   3  -3          3.71         11.96        29.74 o                         
  13  -3  -2        178.51        339.18       150.15 o                         
  13   3  -1         57.00         51.16        59.95 o                         
  13   3   0         14.62          8.75        32.59 o                         
  13   3   1         15.23          4.61        37.13 o                         
  13   3   2         85.07        104.27        65.62 o                         
 -13   5   7          5.99          6.76        40.64 o                         
  13   5  -6        186.35        167.27        70.31 o                         
  13   5  -5         34.12         44.75        32.09 o                         
 -13   5   4         31.99         28.41        35.76 o                         
  13   5  -3          8.06         -1.91        35.95 o                         
  13   5  -2        117.58         62.14        45.69 o                         
  13   5  -1         54.69         52.45        36.89 o                         
  14   2  -4        336.35        384.28        45.29 o                         
  14   2  -3         40.93         51.67        41.00 o                         
  14   2  -1        115.64        119.74        59.44 o                         
  14   2   0        434.50        301.08        57.21 o                         
  14   4  -7         41.58         37.52        53.58 o                         
  14   4  -6        130.07         92.58        58.90 o                         
  14   4  -5          2.97         -4.30        43.22 o                         
  14   4  -4         47.00         55.03        43.11 o                         
  14   4  -3          9.59         -1.52        35.99 o                         
  14   4  -2        158.75         88.01        50.22 o                         
  14   4  -1         28.63         30.05        41.47 o                         
  15   1   0         15.06         56.55        52.95 o                         
 -15   3   7         54.80         82.03        54.83 o                         
  15   3  -6         61.49         35.95        29.23 o                         
  15   3  -5          3.41         -9.57        29.27 o                         
  15   3  -4         20.52         21.22        36.93 o                         
  15   3  -3         48.87          0.04        35.56 o                         
  15   3  -2        109.32         80.70        42.91 o                         
  16   0  -4        250.11        632.41        57.37 o                         
  16   0  -3         35.63         86.68        34.39 o                         
  -3  -1   3      10792.58      11058.10        52.10 o                         
   3   1   3       2752.09       2176.39        32.40 o                         
  -3  -1   6        816.01        737.26        58.93 o                         
  -1   1   8          2.56          5.67        73.79 o                         
  -1   1   7       1955.98       2046.17        69.25 o                         
  -1   1   6       2630.84       2391.02        58.93 o                         
  -1   1   4        268.26        351.34        26.50 o                         
  -1   1   3      10100.63      10320.53        47.95 o                         
  -1   1   2      16076.55      18102.46       130.30 o                         
  -1  -1   1          2.32         53.11         9.73 o                         
  -1  -1   0       4645.03       5066.12        21.73 o                         
   1   1   1       9620.94      10235.53       252.85 o                         
   1   1   2      15112.75      17973.07        57.88 o                         
   1  -1   2      12311.07      11047.40        64.64 o                         
   1   1   3        315.77        300.46        21.34 o                         
   1   1   4       3979.39       4055.83        43.38 o                         
   1   1   5       1579.48       1638.75        28.72 o                         
   1  -1   5       1286.67       1152.58        81.84 o                         
   1   1   6       6951.18       6803.35        83.40 o                         
   1  -1   6       5662.53       5365.48       107.71 o                         
   1   1   7       1038.50       1085.05       107.90 o                         
   1  -1   7        845.97        802.37        93.95 o                         
   1   1   8        682.76        762.78        81.99 o                         
  -4  -2  12        714.46        703.15       136.39 o                         
  -4  -2  10        191.07        223.70       175.12 o                         
  -4   2  10        159.06        246.02       115.52 o                         
  -4  -2   8       2051.31       2007.13        68.70 o                         
  -4  -2   7       3311.11       3169.44        63.62 o                         
  -4  -2   6        433.21        397.30        40.72 o                         
   4   2  -1       1920.31       2036.36        26.15 o                         
   4   2   4        800.56        842.31        61.55 o                         
   4  -2   4        762.14        615.14        34.16 o                         
   4   2   5       5403.66       5309.24       103.25 o                         
   4  -2   5       4535.53       4167.06       122.44 o                         
   4   2   6        876.86        956.90        84.14 o                         
   4  -2   6        703.17        744.96        54.56 o                         
   4   2   7        499.45        618.65       132.09 o                         
   4  -2   7        447.48        427.39        80.98 o                         
   4   2   8          0.78          6.53       139.44 o                         
   4  -2   8          0.37         30.05       123.61 o                         
   4   2   9        651.77        879.21       193.33 o                         
   4  -2   9        507.55        525.05       145.19 o                         
  -7  -3   7        451.00        436.61        54.28 o                         
  -2  -2  11          1.31          7.39       114.43 o                         
  -2  -2  10       1015.22       1260.13       129.63 o                         
  -2  -2   9       8482.74      10035.12       159.37 o                         
  -2  -2   8       4138.12       4690.86       109.62 o                         
  -2   2   8       3370.97       3620.31        57.29 o                         
  -2  -2   7         29.21         42.72        46.86 o                         
  -2   2   7         23.79         -2.54        51.63 o                         
  -2  -2   6        465.79        513.80        47.29 o                         
  -2   2   6        379.44        384.25        53.78 o                         
  -2  -2   5      15730.67      15288.12       492.62 o                         
  -2   2   5      12814.42      12917.58       414.53 o                         
  -2   2   4      15839.96      15881.45       156.01 o                         
  -2  -2   3       8518.10       8156.61       168.44 o                         
  -2   2   3       6938.96       7384.64       129.87 o                         
  -2  -2   2      17623.92      19624.36        58.35 o                         
   2  -2  -2      14356.70      14581.89       186.92 o                         
  -2  -2   1      35037.58      39084.59        58.15 o                         
   2   2   0      14980.06      15850.66       141.36 o                         
   2  -2   0      12202.99      11458.14        47.17 o                         
   2   2   1        582.27        968.94        19.31 o                         
   2  -2   1        474.33        701.00        25.25 o                         
   2   2   2       3428.70       3535.94        36.58 o                         
   2  -2   2       2793.08       2410.09       118.06 o                         
   2   2   4      53652.23      33570.05       423.87 o                         
   2  -2   4      26610.75      25778.26       107.20 o                         
   2   2   5        918.11       1029.59        67.18 o                         
   2  -2   5        747.90        805.77        47.09 o                         
   2   2   6          8.54         27.24        33.41 o                         
   2  -2   6          6.96         24.93        40.68 o                         
   2   2   7       1758.55       1922.16        48.77 o                         
   2  -2   7       1432.54       1336.46        86.21 o                         
   2   2   8       5872.46       6753.40       118.06 o                         
   2  -2   8       4783.80       4775.16       209.87 o                         
   2   2   9        642.37        902.46        99.15 o                         
   2  -2   9        523.29        652.15       143.74 o                         
   2   2  10        151.16        197.36       119.86 o                         
   2  -2  10        123.14        302.92       164.30 o                         
  -5  -3  11        181.48         86.49       190.68 o                         
  -5   3  11        147.40        267.31       130.18 o                         
  -5  -3  10        356.35        326.95        87.70 o                         
  -5  -3   9        122.71        150.11       150.81 o                         
  -5  -3   8       3439.54       3351.87       160.47 o                         
  -5  -3   7       1386.02       1544.84        87.74 o                         
  -5   3   7        994.48       1070.86        57.88 o                         
  -5  -3   6       1118.53       1131.36        60.22 o                         
  -5  -3   5        168.89        178.99        44.28 o                         
  -5  -3   3       4483.47       4763.75       127.52 o                         
   5   3  -1        883.63        836.37        33.41 o                         
   5   3   2         67.94         48.93        62.65 o                         
   5   3   3       1228.98       1210.54        81.72 o                         
   5   3   4       1798.22       1671.54        93.56 o                         
   5   3   5       1766.30       1877.53       109.23 o                         
   5   3   7        413.93        467.96       142.76 o                         
   5  -3   7        364.99        325.70        57.84 o                         
   5   3   8        515.87        604.19       180.95 o                         
   5  -3   8        442.78        561.40       120.37 o                         
  13  -3   2        300.28        501.37        97.16 o                         
   0  -2  10       1115.18       1276.47       179.38 o                         
   0  -2   9         42.39         75.90        86.76 o                         
   0   2   9         18.95         14.58        87.78 o                         
   0  -2   7       1298.38       1413.33        90.28 o                         
   0  -2   6       4911.97       5119.03        89.61 o                         
   0  -2   5       1452.63       1419.70        56.32 o                         
   0   2   5       1382.08       1225.62        37.79 o                         
   0  -2  -2       8326.96       7624.64       216.63 o                         
   0   2  -2       8880.71       8432.17        36.89 o                         
   0  -2   6       4382.42       3516.44       108.25 o                         
   0   2   9        274.26        225.46       135.85 o                         
   0   2  10        945.96        958.85       150.31 o                         
  -3  -3  11       1077.36       1184.20       141.98 o                         
  -3  -3  10          0.87        -47.37        96.18 o                         
  -3   3  10          0.71        -37.56       123.07 o                         
  -3  -3   9       1414.37       1572.82       155.66 o                         
  -3   3   9       1152.17       1328.48       109.19 o                         
  -3  -3   8        546.80        681.93       104.85 o                         
  -3   3   8        445.43        514.23        85.04 o                         
  -3  -3   7       3658.43       3686.52       112.44 o                         
  -3   3   7       2980.21       3180.61        49.09 o                         
  -3  -3   6       1415.91       1345.64        57.45 o                         
  -3   3   6       1153.42       1172.43        89.85 o                         
  -3  -3   5       1575.15       1527.99        46.08 o                         
  -3   3   5       1283.14       1265.72        72.85 o                         
  -3  -3   4       1620.84       1515.84        48.58 o                         
  -3   3   4       1320.36       1324.26        38.30 o                         
  -3   3   3       5258.08       5313.89        55.85 o                         
  -3  -3   2       2412.19       2386.68        34.08 o                         
  -3   3   2       1965.01       1951.16        41.00 o                         
  -3  -3   1       4013.53       3798.13       172.46 o                         
  -3   3   1       3269.48       2296.91       678.84 o                         
   3   3   0        774.54        892.65        41.78 o                         
   3  -3   0        630.95        703.81        25.29 o                         
   3   3   1       9352.46      10134.03       223.43 o                         
   3  -3   1       7618.65       7240.39       130.30 o                         
   3   3   2       4132.52       4550.76        56.08 o                         
   3  -3   2       3366.42       3000.18        49.48 o                         
   3   3   3       1179.75       1130.93        83.75 o                         
   3  -3   3        961.04        929.70        60.42 o                         
   3   3   4          5.01         23.41        36.03 o                         
   3  -3   4          4.08         27.47        38.73 o                         
   3   3   5       4036.22       3906.78       112.16 o                         
   3  -3   5       3287.97       3095.73       109.15 o                         
   3   3   6       1720.74       1888.16        78.08 o                         
   3  -3   6       1401.74       1443.15        70.03 o                         
   3   3   7        332.59        326.21        84.34 o                         
   3  -3   7        270.94        257.23        63.27 o                         
   3   3   8        209.86        206.54        93.36 o                         
   3  -3   8        170.96        178.09        85.31 o                         
   3   3   9        830.57       1072.07       127.83 o                         
   3  -3   9        676.59        760.32       156.44 o                         
  -6  -4  11         10.19         17.47       189.27 o                         
  -6   4  11          8.02       -148.94       191.69 o                         
  -6  -4  10        610.61        597.35       121.85 o                         
  -6   4  10        488.15        623.69       152.34 o                         
  -6  -4   9        532.78        501.25       107.75 o                         
  -6   4   9        452.05        511.61       170.20 o                         
  -6  -4   8       2538.30       1957.61       130.92 o                         
  -6  -4   7        581.39        482.96        92.27 o                         
  -6   4   7        443.50        414.14        62.30 o                         
  -6  -4   6       1289.60       1303.12        59.99 o                         
  -6  -4   5        642.30        615.76        51.98 o                         
  -6  -4   4       5338.03       5582.38       117.48 o                         
  -6  -4   3       2070.17       2175.96        95.75 o                         
  -6  -4   2       1709.71       1723.05        97.31 o                         
  -6  -4   1         59.53         40.61        35.60 o                         
   6   4   0       4087.09       4077.72        44.01 o                         
   6   4   1       2112.81       2047.50       148.27 o                         
   6   4   2        443.72        418.75        64.84 o                         
   6   4   3         57.21         55.96        68.51 o                         
   6   4   4       2371.33       2170.48       122.75 o                         
   6   4   5        963.58        930.83        57.06 o                         
   6  -4   6        319.62        270.25        97.12 o                         
  15  -3  -2       1089.48       1292.53       116.70 o                         
  15  -3  -3        333.59        368.50       117.48 o                         
   2   2  10        120.50        155.54        93.72 o                         
  -1  -3  11        797.72        928.25       221.28 o                         
  -1  -3  10       1113.84       1339.89       112.75 o                         
  -1  -3   9        180.16        164.69        84.22 o                         
  -1  -3   7       1843.95       2124.84        52.33 o                         
  -1  -3   6       3659.82       3520.15       183.33 o                         
  -1   3   6       3090.20       2918.26        59.56 o                         
  -1  -3   5        179.99        192.67        31.85 o                         
  -1   3   5         67.56         28.65        40.92 o                         
  -1  -3   4        968.41       1019.82        43.69 o                         
  -1   3  -1       3333.40       3420.84        45.84 o                         
  -1   3  -2       8813.20       8017.48       133.93 o                         
   1  -3   3        561.62        476.01        51.16 o                         
   1  -3   4       2123.66       1895.39        29.43 o                         
   1  -3   5        255.16        289.55        55.03 o                         
   1  -3   6       3919.60       3518.78        48.85 o                         
   1  -3   7        754.49        782.36        72.07 o                         
   1   3   8        369.36        469.21        56.75 o                         
   1  -3   8        260.27        207.99        99.19 o                         
   1   3   9          1.64         32.40        85.67 o                         
   1  -3   9          1.60        -55.22        72.53 o                         
   1   3  10        726.70        757.55        81.21 o                         
   1  -3  10        615.37        522.47       125.29 o                         
  -4  -4  11        205.96        299.71       117.44 o                         
  -4   4  11        167.78        210.02       173.72 o                         
  -4  -4  10       2840.73       3096.82       236.48 o                         
  -4  -4   9       2709.83       2997.67       173.13 o                         
  -4   4   9       2207.47       2281.51       155.93 o                         
  -4  -4   8         31.12         43.30       108.45 o                         
  -4   4   8         25.35         22.04       121.74 o                         
  -4  -4   7        125.88        109.11        61.16 o                         
  -4   4   7        102.54        122.21        56.16 o                         
  -4  -4   6       9868.47       9260.18       199.20 o                         
  -4   4   6       8039.00       7573.99       273.45 o                         
  -4  -4   5      20330.86      19437.16       380.92 o                         
  -4   4   5      16561.80      15676.94       396.01 o                         
  -4  -4   4       2564.60       2507.79        86.76 o                         
  -4   4   4       2089.16       2075.20        72.73 o                         
  -4  -4   3         28.52         51.67        44.44 o                         
  -4   4   3         23.24         43.26        36.38 o                         
  -4  -4   2       3270.70       3286.13       125.96 o                         
  -4   4   2       2664.36       2548.79        55.07 o                         
  -4  -4   1      19537.20      18876.00       245.27 o                         
  -4   4   1      15915.30      15341.82       186.53 o                         
  -4  -4   0       7942.57       7512.59       280.25 o                         
  -4   4   0       6470.14       5880.65       152.22 o                         
   4   4   1       2525.68       2398.05        88.32 o                         
   4  -4   1       2057.46       1903.17        58.54 o                         
   4   4   2       6254.90       6171.37       139.01 o                         
   4  -4   2       5095.34       4897.87       108.41 o                         
   4   4   3      10489.28      10031.88       200.49 o                         
   4  -4   3       8544.73       8436.78       192.79 o                         
   4   4   4       1331.27       1341.77        71.44 o                         
   4  -4   4       1084.48       1072.81        56.28 o                         
   4   4   5          8.21         18.17        53.23 o                         
   4  -4   5          6.69         22.16        46.51 o                         
   4   4   6       1395.05       1511.97        87.46 o                         
   4  -4   6       1136.43       1163.29        97.04 o                         
   4   4   7       5169.94       5971.43       123.54 o                         
   4  -4   7       4211.52       4547.71       150.54 o                         
   4   4   8       1745.62       2305.59       115.41 o                         
   4  -4   8       1422.01       1810.78        93.99 o                         
  -7  -5  10        135.04         63.51       137.14 o                         
  -7  -5   9        712.60        617.32       132.05 o                         
  -7  -5   7         13.51        -98.05        98.05 o                         
  -7  -5   6        542.19        463.35        94.19 o                         
  -7  -5   5       1189.94       1128.82        82.03 o                         
  -7  -5   4       3755.42       3774.14       137.14 o                         
  -7   5   4       2991.64       2991.58        95.24 o                         
  -7  -5   3        133.35        114.27        46.82 o                         
  -7  -5   2        854.83        847.75        65.38 o                         
   7   5  -1        695.94        570.82        75.82 o                         
   7   5   0       3730.45       3261.16       114.98 o                         
   7   5   1        219.08        217.02        68.67 o                         
   7   5   3         51.48         10.90       107.43 o                         
   7   5   4       2048.68       1942.80       126.90 o                         
   7   5   5        483.75        392.65       114.66 o                         
  14  -2   1       2076.55       2527.45       139.99 o                         
  14  -2   0       3921.56       5156.55       132.25 o                         
  14  -2  -1        538.25        830.79       110.48 o                         
  14  -2  -2         12.16        -71.56       100.36 o                         
  -2  -4  10        182.90         74.53       162.30 o                         
  -2  -4   9        384.98        373.19        80.59 o                         
  -2  -4   8         65.31         35.92        78.51 o                         
  -2  -4   7       3794.49       3764.17       129.32 o                         
  -2   4   7       3201.86       3152.20        82.19 o                         
  -2  -4   6       1817.12       1739.19        99.93 o                         
  -2   4   6       1614.84       1494.26        87.39 o                         
  -2  -4   5        861.60        806.05        61.79 o                         
  -2   4   5        621.65        561.28        93.87 o                         
  -2  -4   4        409.51        392.73        43.15 o                         
  -2   4   4        408.72        368.18        33.06 o                         
  -2  -4   3       7042.51       6645.03        89.57 o                         
  -2   4   0       1259.93       1202.84        56.59 o                         
  -2   4  -1       5679.27       5449.58       158.08 o                         
   2  -4   2       5277.33       4647.44        96.10 o                         
   2   4   3        136.26         70.46        42.52 o                         
   2  -4   3        132.33        111.11        45.80 o                         
   2  -4   4       1349.88       1237.50        69.92 o                         
   2  -4   5        897.35        843.10        55.46 o                         
   2  -4   6       1419.84       1367.17        63.98 o                         
   2  -4   7         99.69        129.75        97.00 o                         
   2   4   8        324.90        420.94        60.65 o                         
   2  -4   8        236.87        214.40        87.85 o                         
   2   4   9        443.65        417.39       168.63 o                         
   2  -4   9        338.86        303.35       103.17 o                         
  -5  -5  10        351.55        484.88        93.01 o                         
  -5   5  10        286.38        408.98       174.54 o                         
  -5  -5   9         28.06         72.07       147.18 o                         
  -5   5   9         22.86          5.86       133.70 o                         
  -5  -5   8       2877.92       2842.76       121.82 o                         
  -5   5   8       2344.39       2366.87       137.06 o                         
  -5  -5   7       1259.97       1221.09        75.39 o                         
  -5   5   7       1026.39       1089.15       114.19 o                         
  -5  -5   6        736.49        684.15        75.58 o                         
  -5   5   6        599.96        580.86        85.82 o                         
  -5  -5   5        735.59        740.70        70.54 o                         
  -5   5   5        599.22        627.33        66.09 o                         
  -5  -5   4       3242.36       3147.82       140.93 o                         
  -5   5   4       2641.28       2607.53        80.04 o                         
  -5  -5   3       3429.37       3375.24       111.81 o                         
  -5   5   3       2793.62       2770.61        83.24 o                         
   5   5  -2          9.16         -7.27        48.73 o                         
  -5   5   2          7.46         14.03        43.89 o                         
   5   5  -1        705.61        683.84        56.94 o                         
  -5   5   1        574.80        521.93        60.85 o                         
   5   5   0       3040.68       3073.84       134.71 o                         
  -5   5   0       2476.99       2484.31       115.76 o                         
   5   5   1       3062.32       2882.85       109.11 o                         
  -5   5  -1       2494.61       2418.81        82.03 o                         
   5   5   2         21.22         12.90        52.64 o                         
   5  -5   2         17.29         16.14        45.49 o                         
   5  -5   3        658.73        646.83        82.54 o                         
   5   5   4        937.18       1094.27       112.94 o                         
   5  -5   4        763.44        736.05        95.48 o                         
   5   5   5       1496.44       1572.11       106.18 o                         
   5  -5   5       1219.02       1264.59       111.22 o                         
   5   5   6         86.53        122.91        69.02 o                         
   5  -5   6         70.49         69.33       122.01 o                         
   5   5   7        234.32        214.59        87.23 o                         
   5  -5   7        190.88        252.31        80.39 o                         
  16   2  -4          8.10        -23.60       124.12 o                         
  16  -2  -4          4.67        -11.18       136.35 o                         
  16   2  -5        103.86        132.02       104.31 o                         
 -16   2   5         96.88         52.45       121.35 o                         
   0  -4   8       4886.54       5540.25       119.00 o                         
   0  -4   6        892.56        932.40        75.78 o                         
   0  -4   5       4322.59       4315.84        79.73 o                         
  -3  -5  10         11.10         47.64        78.83 o                         
  -3  -5   9        640.29        523.73       166.29 o                         
  -3   5   9        530.86        571.80       179.77 o                         
  -3  -5   8        474.99        409.34        97.23 o                         
  -3   5   8        368.89        343.64        62.06 o                         
  -3  -5   7       2648.63       2641.22       130.34 o                         
  -3   5   7       2192.06       2047.42        80.31 o                         
  -3  -5   6        677.84        654.53        58.15 o                         
  -3   5   6        582.29        555.30        41.04 o                         
  -3  -5   5       1397.45       1310.74        65.23 o                         
  -3   5   5       1172.05       1114.08       104.85 o                         
  -3  -5   4        339.86        260.40        60.11 o                         
  -3   5   4        182.43        193.84        64.95 o                         
  -3  -5   3       5370.46       5335.78        99.93 o                         
  -3   5   3       4384.99       4304.15        76.40 o                         
  -3   5   2       2083.98       1947.33        74.53 o                         
   3   5  -1       1409.98       1131.28        51.00 o                         
  -3   5   1       1055.02       1159.81        63.08 o                         
  -3   5   0         42.77         27.90        59.83 o                         
   3   5   1       4197.71       3647.55        72.89 o                         
  -3   5  -1       3454.05       3439.56       115.37 o                         
   3   5   2       2375.83       1892.74        67.10 o                         
   3  -5   2       2017.50       1815.28        77.69 o                         
   3   5   3        346.97        326.83        55.14 o                         
   3  -5   3        252.45        258.60        54.32 o                         
   3  -5   4         90.38         94.22        58.27 o                         
   3  -5   5       1765.21       1705.73        72.85 o                         
   3  -5   6       1042.27       1097.36        65.89 o                         
   3   5   7        181.61        102.43       127.80 o                         
   3  -5   7        100.37         43.46        94.73 o                         
   3  -5   8        265.63        271.42        93.64 o                         
  -6   6   9        661.26        639.80       166.41 o                         
  -6   6   8        226.88        163.20       152.85 o                         
  -6   6   7       1097.62       1110.33       178.01 o                         
  -6   6   6       4572.57       4502.33       227.53 o                         
  -6  -6   5       1089.92       1133.12        69.72 o                         
  -6   6   5        887.87        842.63        81.80 o                         
  -6   6   4          4.95         -2.81        74.57 o                         
  -6  -6   3       1389.39       1294.83        53.31 o                         
  -6  -6   2      12615.12      12751.80       157.69 o                         
  -6   6   2      10276.47      10560.52       145.93 o                         
   6   6  -1       6813.99       6734.25       283.34 o                         
  -6   6   1       5550.79       5913.67       129.63 o                         
  -6  -6   0         49.10         97.90        81.87 o                         
  -6   6   0         40.00         57.25       107.82 o                         
   6   6   2       3293.21       3284.61       215.06 o                         
   6   6   3       4038.87       4142.48       117.05 o                         
   6  -6   3       3290.13       3231.50       170.35 o                         
   6   6   4        540.30        619.40        84.02 o                         
   6  -6   4        440.14        542.02       106.85 o                         
   6   6   5        317.04        365.41       114.27 o                         
   6   6   6       1362.14       1487.58       146.51 o                         
  15   1   0        316.09        228.62       127.37 o                         
  15   1  -1         29.19         18.45       136.39 o                         
  15   1  -2       1405.54       1296.55       161.44 o                         
  15   1  -3        576.34        426.73       205.57 o                         
  15   1  -4        332.98        287.48       203.57 o                         
  15   1  -5         22.03         38.06       105.64 o                         
 -15   1   7        600.06        640.23       124.51 o                         
 -15  -1   8         80.33        158.63       159.65 o                         
  -1  -5   9         32.04         38.69       119.71 o                         
  -1  -5   8        117.71        188.06       104.19 o                         
  -1  -5   7        869.98        920.48        93.68 o                         
  -4   6   9         90.73        102.04       209.51 o                         
  -4   6   7       1261.36       1064.18        96.22 o                         
  -4   6   6          2.61         28.92        63.08 o                         
  11   1   2          4.64         66.13        96.69 o                         
  -4   6   5        536.87        562.88        76.01 o                         
  -4   6   4        795.68        743.13        89.38 o                         
  -4   6   3       3303.12       3120.27       145.07 o                         
  -4   6   2        230.56        205.33        78.59 o                         
  -4   6   1        682.38        732.14        86.41 o                         
  -4  -6   0        502.33        350.71        75.31 o                         
  -4   6   0        348.76        423.80        62.33 o                         
  -4  -6  -1       3813.34       3430.46        92.23 o                         
  -4   6  -1       3132.29       2982.12        57.61 o                         
  -4   6  -2        242.93        258.87        48.03 o                         
   4  -6   3        729.63        678.72        95.24 o                         
   4  -6   4          8.93         21.77        69.49 o                         
   4  -6   5       1820.41       1719.72        99.07 o                         
   4  -6   6        568.71        611.74       101.77 o                         
   4   6   7         85.98         62.22       174.58 o                         
  -7  -7   8        506.69        288.50       139.64 o                         
  10   2   4         65.44        153.78        93.13 o                         
  10   2   3         35.49         13.33        56.82 o                         
  10   2   2       2453.17       2389.10        73.47 o                         
  10   2   1       6193.53       6452.13       246.95 o                         
  10   2   0       1221.41       1289.60        57.33 o                         
  10   2  -1       1346.36       1397.89        53.93 o                         
  10  -2  -6       4484.05       4374.73        89.14 o                         
 -10   2  11       2357.01       2532.45       125.57 o                         
  -5   7   8        827.46        881.59       193.76 o                         
  -5   7   7        512.13        466.78       169.38 o                         
  13   1   0        184.08        198.73        67.61 o                         
  13   1  -1       1261.93       1394.26        83.95 o                         
  13   1  -2       1390.11       1496.49        69.72 o                         
  13   1  -3         17.97         49.95        61.24 o                         
  13   1  -4        551.64        625.10        74.29 o                         
 -13  -1   5        875.58        924.15        62.84 o                         
 -13  -1   6       1921.79       2039.02        95.87 o                         
 -13  -1   7         77.95         66.83        71.99 o                         
 -13  -1   8        435.85        360.87        92.78 o                         
 -13  -1   9        106.09         95.36        78.71 o                         
 -13  -1  10        674.09        840.71       103.99 o                         
  -8  -8   5        400.51        172.19       200.06 o                         
  -8  -8   4        410.90        417.07       105.71 o                         
  -8  -8   3       1779.00       1568.95       172.07 o                         
   9   3   6        406.29        389.79       133.42 o                         
   9   3   5         13.78         75.27       111.46 o                         
   9  -3   4       1640.66       1460.22       113.34 o                         
   9   3   4       1422.47       1509.00        95.20 o                         
   9   3   3        891.62        859.63        48.42 o                         
   9   3   1          5.75         10.16        39.71 o                         
   9   3   0       2853.30       3031.95        64.56 o                         
   9   3  -1       1703.46       1923.49       101.06 o                         
   9  -3  -6         25.69        -21.92        67.06 o                         
   9  -3  -7        256.92        261.22        73.51 o                         
  -9   3  11        409.27        354.58        76.83 o                         
  -9  -3  11        313.20        200.88       115.02 o                         
  12  -2   3       1085.27        951.66       192.40 o                         
  12   2   3        904.06        986.21        89.81 o                         
  12   2   2        628.68        669.50       108.33 o                         
  12  -2   1        182.84        168.09        76.72 o                         
  12   2   1        147.50        152.96        81.05 o                         
  12  -2   0          1.48         17.31        76.05 o                         
  12   2   0          0.98         -6.37        66.36 o                         
  12  -2  -1       1723.08       1716.64        90.90 o                         
  12   2  -1       1423.18       1597.16        92.66 o                         
  12  -2  -2        881.00        851.93        76.83 o                         
  12   2  -2        684.43        773.88        45.84 o                         
  12  -2  -3        436.83        591.06       110.76 o                         
  12   2  -3        344.36        334.81        82.77 o                         
  12   2  -4         70.28         45.02        79.92 o                         
  12  -2  -5       2236.64       2516.20        88.17 o                         
  12   2  -5       1859.55       1909.70        91.29 o                         
  12  -2  -6       1799.81       1850.18       103.02 o                         
 -12  -2   6       1398.04       1461.20        91.29 o                         
  12  -2  -7        102.28        120.06       119.24 o                         
 -12  -2   7         68.00         67.18        75.11 o                         
 -12   2   8        261.44        183.09        92.93 o                         
 -12  -2   8        202.56        180.87        93.17 o                         
 -12   2   9        805.89        764.19        71.91 o                         
 -12  -2   9        669.22        702.72        83.48 o                         
 -12   2  10       1172.93       1113.46       103.64 o                         
 -12  -2  10        876.02        997.11        81.76 o                         
  -6  -8   6        229.20        116.27       126.47 o                         
  -6   8   6        157.75        277.91       204.28 o                         
   8  -4   5        217.88        175.40       123.73 o                         
   8   4   5        166.16        194.74       107.20 o                         
   8   4   3       2303.44       2429.04        87.70 o                         
   8   4   1       2966.89       3079.08        92.93 o                         
   8   4   0         39.04         14.89        30.29 o                         
  -8   4   9        304.47        309.37        67.22 o                         
  -8   4  10       2744.60       2474.81       242.77 o                         
  -8  -4  10       2174.98       2197.29       112.98 o                         
  -8   4  11       2253.55       2092.40       206.93 o                         
  -8  -4  11       1744.16       1937.29       125.72 o                         
  11  -3   4        194.67        187.55       205.96 o                         
  11   3   4        163.82        260.83        79.33 o                         
  11   3   3       1209.46       1288.74       149.09 o                         
  11  -3   2        129.72        225.58       118.49 o                         
  11   3   2        117.32        144.91        89.03 o                         
  11  -3   1        480.83        430.36        89.38 o                         
  11   3   1        393.04        425.67        76.17 o                         
  11  -3   0        182.89        140.03       128.34 o                         
  11   3   0        144.32        142.72        62.14 o                         
  11  -3  -1       2682.81       2707.38       132.72 o                         
  11   3  -1       2237.48       2450.07        82.27 o                         
  11  -3  -2        472.67        504.42       104.62 o                         
  11   3  -2        362.09        425.01        67.38 o                         
  11  -3  -3        513.26        547.76        88.44 o                         
  11   3  -3        384.86        393.31        65.85 o                         
  11  -3  -4         85.28         46.43        88.60 o                         
  11   3  -4         53.09         18.06        43.46 o                         
  11  -3  -5       2889.02       2887.78        94.42 o                         
  11   3  -5       2418.65       2526.43        77.89 o                         
  11  -3  -6        581.32        508.64        90.28 o                         
  11   3  -6        423.26        552.57        89.30 o                         
  11  -3  -7        630.28        549.36        97.86 o                         
 -11  -3   7        423.37        434.97        74.49 o                         
 -11   3   8         69.08         72.57        71.28 o                         
 -11  -3   8         63.39         31.19        79.76 o                         
 -11   3   9       1443.89       1485.12        79.49 o                         
 -11  -3   9       1192.96       1240.94        77.65 o                         
 -11   3  10        880.97        921.69       115.25 o                         
 -11  -3  10        607.63        709.59       107.04 o                         
  14  -2   0       4821.77       5031.06       180.01 o                         
  14   2   0       4043.32       4548.22       182.43 o                         
  14  -2  -1       1366.92       1412.86       140.38 o                         
  14  -2  -2         17.88        -45.14        73.00 o                         
  14  -2  -3        327.50        213.70       150.66 o                         
  14   2  -3        254.18        263.33        96.53 o                         
  14  -2  -4       3444.52       3626.68        90.86 o                         
  14  -2  -5       2373.59       2582.36       167.54 o                         
  14   2  -5       2076.23       2087.01       154.21 o                         
  14  -2  -6        321.10        342.35       144.52 o                         
  14   2  -6        260.31        288.69        79.88 o                         
 -14  -2   7        786.52        878.46       174.46 o                         
 -14  -2   8       1975.72       2264.67       144.44 o                         
 -14  -2   9        760.73        904.57       124.12 o                         
   7   5   1        934.27       1046.04        72.96 o                         
  -7   5   7         27.44         -6.10        59.01 o                         
  -7   5   9        338.29        216.90        64.80 o                         
  -7   5  10         90.41         98.91        73.39 o                         
  10  -4   4       1233.35       1312.46       239.14 o                         
  10   4   4       1114.72       1325.63       121.58 o                         
  10  -4   3       1390.26       1495.40       205.76 o                         
  10   4   3       1115.78       1173.60       124.40 o                         
  10  -4   2         46.29         58.39       180.83 o                         
  10   4   2         30.60         58.31        87.46 o                         
  10  -4   1        918.78        803.62       179.07 o                         
  10   4   1        838.52        867.48        77.26 o                         
  10  -4   0        742.43        749.22        94.85 o                         
  10   4   0        655.09        742.38        62.76 o                         
  10  -4  -1       2680.10       2719.69       116.07 o                         
  10   4  -1       2118.02       2387.70       160.82 o                         
  10  -4  -2        137.74        172.66        69.92 o                         
  10   4  -2        128.58        137.37        53.85 o                         
  10  -4  -3        619.75        636.16       106.50 o                         
  10   4  -3        538.10        566.40        85.04 o                         
  10  -4  -4        546.20        671.26       104.42 o                         
  10   4  -4        467.89        481.44       100.52 o                         
  10  -4  -5       2516.17       2543.24        94.19 o                         
  10   4  -5       1997.69       2033.66        95.08 o                         
  10  -4  -6        197.81        190.56        97.43 o                         
  10   4  -6        165.80        168.05        72.38 o                         
  10  -4  -7        476.49        458.50       118.96 o                         
 -10  -4   7        386.81        398.82        74.33 o                         
 -10   4   8         92.40        144.33        70.89 o                         
 -10  -4   8         63.61         81.02        83.09 o                         
 -10   4   9       1254.69       1318.28       103.41 o                         
 -10  -4   9        970.18       1145.11        86.92 o                         
 -10   4  10        177.90        198.30        84.02 o                         
 -10  -4  10        139.69        201.62        83.63 o                         
  13  -3   2        927.76        848.88       214.09 o                         
  13  -3   1         44.01         -3.79       184.93 o                         
  13  -3   0        355.64        394.45       142.26 o                         
  13   3   0        329.45        371.23       151.01 o                         
  13  -3  -1        676.05        774.78        80.62 o                         
  13  -3  -2       1631.70       1846.50        90.00 o                         
  13   3  -2       1311.88       1446.16       128.30 o                         
  13  -3  -3         35.72         85.08       126.58 o                         
  13  -3  -4        461.25        441.26       112.24 o                         
  13   3  -4        414.93        318.59       142.53 o                         
  13  -3  -5        487.18        456.04        97.51 o                         
  13   3  -5        387.41        366.62        86.06 o                         
  13  -3  -6       2111.16       2314.62       121.54 o                         
  13   3  -6       1671.75       1952.37       144.25 o                         
  13  -3  -7        164.14        144.40        65.81 o                         
 -13  -3   7        157.30        258.01       144.29 o                         
  13  -3  -8        363.48        381.16        81.80 o                         
 -13  -3   8        298.55        258.72        83.91 o                         
  13  -3  -9         20.62         95.44       162.42 o                         
 -13  -3   9         10.20         -5.24       131.39 o                         
   9  -5   4       1427.47       1881.09       226.08 o                         
   9   5   4       1242.30       1393.20       151.32 o                         
   9   5   3        610.55        569.33        69.53 o                         
   9  -5   2        294.79        331.17       100.28 o                         
   9   5   2        250.55        241.52        93.05 o                         
   9  -5   1        151.34        206.04       152.46 o                         
   9   5   1        138.60        160.15        91.25 o                         
   9  -5   0       2017.97       2052.89       132.84 o                         
   9   5   0       1711.97       1813.99        78.28 o                         
   9  -5  -1       2116.33       2144.89       116.27 o                         
   9   5  -1       1686.44       1762.01        77.38 o                         
   9  -5  -2         60.97        136.43       106.57 o                         
   9   5  -2         43.96         71.99        72.22 o                         
   9  -5  -3        473.62        497.50        88.17 o                         
   9   5  -3        397.30        446.03        91.33 o                         
   9  -5  -4        987.47       1072.70       116.31 o                         
   9   5  -4        837.65        908.17        93.09 o                         
   9  -5  -5       1660.53       1736.92       113.30 o                         
   9  -5  -6          2.21        -11.10        72.93 o                         
  -9  -5   6          2.03         -7.78        57.29 o                         
   9  -5  -7        187.46        198.53        58.82 o                         
  -9  -5   7        154.15        109.04        68.67 o                         
  -9   5   8        624.41        604.74        60.22 o                         
  -9  -5   8        475.39        531.78        77.73 o                         
  -9   5   9       1021.26       1059.72        61.79 o                         
  -9  -5   9        811.95        908.28        95.16 o                         
  -9   5  10          1.10         -5.67       104.97 o                         
  -9  -5  10          0.48          9.18       118.06 o                         
  12  -4   2        577.45        915.86       179.50 o                         
  12   4   2        440.81        472.92       166.72 o                         
  12  -4   1       2814.42       3327.64       176.76 o                         
  12  -4   0       1552.82       1658.37       154.80 o                         
  12  -4  -1          6.72        -32.83        75.82 o                         
  12   4  -1          3.22        -26.54        54.75 o                         
  12  -4  -2        276.44        305.11       133.70 o                         
  12   4  -2        231.59        230.77       136.98 o                         
  12  -4  -3       5644.46       6575.94       180.05 o                         
  12   4  -3       4469.94       5049.86       144.21 o                         
  12  -4  -4       6054.84       6805.07       167.42 o                         
  12  -4  -5        255.94        321.83        80.51 o                         
  12   4  -5        202.09        225.81       108.57 o                         
  12  -4  -6         13.94         41.58        81.33 o                         
  12   4  -6         13.61         23.84        67.14 o                         
  12  -4  -7       1226.51       1359.59       134.28 o                         
 -12  -4   7        897.25        929.43       143.35 o                         
  12  -4  -8       2909.29       3218.17       153.08 o                         
 -12  -4   8       2399.56       2761.74       129.91 o                         
  12  -4  -9        672.24        890.54       146.79 o                         
 -12  -4   9        577.21        647.42       124.16 o                         
  15  -3  -2       1006.81        926.49       141.32 o                         
  15  -3  -3        810.31        800.22       127.99 o                         
   8  -6   4        898.55       1360.45       216.67 o                         
   8  -6   3         65.24         56.75       200.33 o                         
   8  -6   2        474.44        507.78       118.22 o                         
   8   6   2        372.80        466.67       121.46 o                         
   8  -6   1         76.71        113.06       145.07 o                         
   8   6   1         58.20         97.39        80.12 o                         
   8  -6   0       2838.30       2945.81       140.54 o                         
   8   6   0       2420.27       2778.82       138.31 o                         
   8  -6  -1        767.91        865.25        96.61 o                         
   8   6  -1        556.27        672.86        84.06 o                         
   8  -6  -2        500.13        511.57        88.13 o                         
   8   6  -2        367.46        374.59        62.61 o                         
   8  -6  -3         68.85         55.89        64.13 o                         
   8   6  -3         66.65         89.34        62.30 o                         
   8  -6  -4       1974.74       2107.92        85.31 o                         
   8   6  -4       1669.21       1736.22        66.32 o                         
   8  -6  -5       1033.00        938.73        68.90 o                         
   8   6  -5        725.02        618.11       134.01 o                         
   8  -6  -6        150.00        210.53        66.71 o                         
  -8   6   7        141.76        147.26        56.86 o                         
  -8  -6   7        127.60         32.20       109.90 o                         
  -8   6   8        824.55        871.04       115.60 o                         
  -8   6   9        753.94        765.32       112.83 o                         
  11  -5   2         41.76         32.40       204.86 o                         
  11   5   2         40.62         -4.34       157.22 o                         
  11  -5   1        355.60        449.32       160.43 o                         
  11   5   1        287.21        259.81       147.37 o                         
  11  -5   0         88.57         56.20       109.35 o                         
  11   5   0         48.56         24.11        88.28 o                         
  11  -5  -1       2265.01       2429.32       163.63 o                         
  11   5  -1       1893.14       2088.41        87.97 o                         
  11  -5  -2        517.47        589.07       127.99 o                         
  11   5  -2        430.99        351.10       131.04 o                         
  11  -5  -3        335.72        329.69        73.55 o                         
  11   5  -3        234.30        221.16        67.61 o                         
  11  -5  -4         35.79         50.96        89.30 o                         
  11   5  -4         29.17         13.48        76.09 o                         
  11  -5  -5       1687.19       2033.74       117.63 o                         
  11   5  -5       1391.73       1609.01        71.21 o                         
  11  -5  -6        601.68        731.71        64.95 o                         
  11  -5  -7        228.34        158.04       126.43 o                         
 -11  -5   7        146.26        233.35       150.58 o                         
  11  -5  -8        105.26         73.98        98.76 o                         
 -11  -5   8        104.87        119.51        93.05 o                         
  11  -5  -9        865.02        825.59       153.59 o                         
 -11  -5   9        685.08        800.50       145.62 o                         
   7  -7   4        778.08       1129.87       273.80 o                         
   4  -8   4        616.09        593.52       154.53 o                         
  10  -6   2        771.09        919.19       186.57 o                         
  10   6   2        591.40        653.40       112.40 o                         
  10  -6   1       3076.27       3494.59       192.08 o                         
  10   6   1       2652.89       2884.34       160.66 o                         
  10  -6   0       1058.53       1314.22       171.21 o                         
  10  -6  -1        325.18        371.19        88.21 o                         
  10   6  -1        266.16        294.05        86.64 o                         
  10  -6  -2       1916.61       2413.76       129.87 o                         
  10   6  -2       1418.63       1769.90        87.50 o                         
  10  -6  -3       3329.37       4074.67       110.44 o                         
  10   6  -3       2676.21       3094.09       172.00 o                         
  10  -6  -4        367.89        436.34        63.16 o                         
  10   6  -4        312.30        370.14        77.85 o                         
  10  -6  -5         13.15        -21.73       112.44 o                         
  10   6  -5          9.24        -52.41        95.40 o                         
  10  -6  -6       1218.84       1372.96       122.05 o                         
  10   6  -6        946.66       1080.28       145.85 o                         
  10  -6  -7       4452.04       5265.39        76.44 o                         
  10  -6  -8       1484.21       1762.36       140.42 o                         
  -4  -8   6       1355.81       1471.99       112.87 o                         
 -10  -6   8       1222.52       1373.43        98.60 o                         
   9  -7   2         17.02        -10.16       200.99 o                         
   6  -8   2         78.14        178.01       174.26 o                         
   9  -7   1         57.74        164.92       207.83 o                         
   6  -8   1        746.61        704.40       180.40 o                         
   9  -7   0        766.74        916.57       187.78 o                         
   6  -8   0        930.88        780.96       188.53 o                         
   9  -7  -1        852.78        988.24       133.42 o                         
   9  -7  -2         52.01         34.04       113.49 o                         
   6  -8  -2        299.51        220.07       164.49 o                         
   9  -7  -3        245.18        299.01       134.28 o                         
   6  -8  -3        517.07        332.19       166.25 o                         
  12  -6  -3         86.98         84.88       101.65 o                         
   8  -8  -1         29.15        -11.84       149.76 o                         
   5  -9   0        408.37        395.89       123.81 o                         
  11  -7  -2        289.58        341.33       113.92 o                         
   5  -9  -1         64.54         20.79       149.41 o                         
  11  -7  -3         88.15         57.06       152.53 o                         
   5   9  -1         40.30          1.64       123.85 o                         
   5  -9  -2         14.26         68.55       112.59 o                         
  11  -7  -4         37.23         82.70       151.52 o                         
   5   9  -2         13.54        -25.75       123.42 o                         
   5  -9  -3        850.07        694.82       124.16 o                         
  -3  -1   4       1695.91       2025.73        35.33 o                         
  -3  -1   6        305.29        330.86        21.10 o                         
  -3  -1   7       2019.24       1877.69        51.16 o                         
  -1  -1   7        942.04       1169.46        57.88 o                         
  -1  -1   6       1267.06       1490.59        86.60 o                         
  -1  -1   4        129.20        220.57        13.52 o                         
  -1  -1   2       7742.78      12809.44        41.89 o                         
  -4  -2  12        278.36        403.98       163.40 o                         
  -4  -2  11        406.69        537.79       116.07 o                         
  -4  -2  10         75.22         74.57        61.36 o                         
  -4  -2   9         38.33         39.35        86.68 o                         
  -4  -2   8        809.64        957.37       127.13 o                         
  -4  -2   7       1290.92       1438.30        57.57 o                         
  -4  -2   6        175.87        169.30        35.80 o                         
  -2  -2  11          0.51        -64.80       175.04 o                         
  -2  -2  10        398.31        552.92       129.71 o                         
  -2  -2   9       3328.07       4408.42       106.93 o                         
  -2  -2   8       1623.53       2022.25        83.75 o                         
  -2  -2   7         11.46         12.08        35.60 o                         
  -2  -2   6        182.75        237.03        38.18 o                         
  -2  -2   3       3341.94       4758.55       130.57 o                         
  -2  -2   2       6914.46      10164.40        43.93 o                         
  -2  -2   1      13746.44      19543.62        56.47 o                         
  -2  -2   0       5877.19       6869.55        34.27 o                         
  -2  -2  -1        228.44        408.20        17.55 o                         
   2   2   2       1345.20       2001.46        34.47 o                         
   2   2   4      12816.24      21125.70       225.46 o                         
   2   2   5        360.20        656.64        58.93 o                         
   2   2   7        689.94       1170.71       100.87 o                         
  -5  -3  11         71.17         18.56        62.22 o                         
  -5  -3  10        139.14        145.46        92.47 o                         
  -5  -3   9         49.48         37.32        63.78 o                         
  -5  -3   8       1341.16       1334.23       366.27 o                         
  -5  -3   7        533.72        586.37        97.86 o                         
  -5  -3   6        444.83        522.83        42.72 o                         
  -5  -3   5         60.64         81.52        30.68 o                         
   5   3  -4       2943.97       2970.63        51.63 o                         
  -3  -3  11        422.69        505.51       156.95 o                         
  -3  -3  10          0.34         -4.53        71.44 o                         
  -3  -3   9        554.91        713.23       103.29 o                         
  -3  -3   8        214.53        278.06        59.91 o                         
  -3  -3   7       1435.32       1803.43       109.78 o                         
  -3  -3   6        555.51        638.58        65.42 o                         
  -3  -3   5        617.98        834.54        45.14 o                         
  -3  -3   4        635.91        853.10        34.16 o                         
  -3  -3   3       2532.39       3561.97       184.19 o                         
  -3  -3   2        946.38       1319.10        79.84 o                         
   3   3   0        303.88        117.87        32.36 o                         
   3   3   2       1621.33       2134.92        42.83 o                         
   3   3   3        462.86        758.17        52.92 o                         
   3   3   4          1.96          3.44        54.60 o                         
   3   3   5       1583.55       2684.17        88.36 o                         
  -6  -4  11          3.98        -17.23        75.00 o                         
  -6  -4  10        238.87        158.79        96.69 o                         
  -6  -4   9        210.38        193.41       102.71 o                         
  -6  -4   8        993.28        789.59       378.81 o                         
  -6  -4   6        503.44        391.40       170.04 o                         
  -6  -4   5        259.06         83.28       102.71 o                         
   6   4  -1         23.47         -1.76        54.13 o                         
   6   4   0       1600.92       1835.32        90.79 o                         
   6   4   1        822.79        963.19        92.39 o                         
   6   4   2        176.35        248.99        91.22 o                         
  15   3  -2        507.45        292.99        86.41 o                         
  15   3  -3        164.52        120.41        94.38 o                         
  15   3  -4        128.11         77.07        82.03 o                         
  15   3  -5          3.77        -26.15       127.29 o                         
  15   3  -6        297.15        248.79       102.59 o                         
  15   3  -7        168.86        158.04       137.17 o                         
  -1  -3  11        314.92        468.46       166.13 o                         
  -1  -3  10        438.70        272.16       161.05 o                         
  -1  -3   9         70.43         10.28       108.10 o                         
  -1  -3   7        718.61        828.05        95.24 o                         
   1   3   5        167.64        148.31        53.93 o                         
  -4  -4  11         80.80         77.38       101.61 o                         
  -4  -4  10       1114.51       1282.64       223.78 o                         
  -4  -4   9       1063.16       1300.31       127.09 o                         
  -4  -4   8         12.21          1.80        80.86 o                         
  -4  -4   7         49.39         47.13        45.06 o                         
  -4  -4   6       3871.74       4753.08       243.98 o                         
   4   4  -5       7976.48      10198.99       223.78 o                         
   4   4  -4       1006.18       1320.71        61.94 o                         
   4   4  -3         11.19         29.94        25.01 o                         
   4   4  -2       1283.21       1728.83        27.16 o                         
   4   4   0       3116.14       4129.70       102.43 o                         
   4   4   1        990.91       1350.76        74.49 o                         
   4   4   2       2454.01       3581.82       188.45 o                         
   4   4   3       4115.30       6142.06       537.83 o                         
   4   4   4        522.30        888.47        95.71 o                         
   4   4   5          3.22         35.37        41.00 o                         
  -7  -5  10         53.38         17.31       132.56 o                         
  -7  -5   9        279.86        118.53       121.85 o                         
  -7  -5   8        617.90        330.86       301.24 o                         
  -7  -5   7          5.47         32.40        35.56 o                         
   7   5  -5        470.45        397.49        90.90 o                         
   7   5  -1        277.56        366.78        73.63 o                         
   7   5   0       1461.65       2132.69       110.79 o                         
  14   2   1        936.48        710.81       178.52 o                         
  14   2   0       1850.92       1254.23       241.25 o                         
  14   2  -1        287.30        204.28        74.92 o                         
  14   2  -2          5.55          8.87        62.73 o                         
  14   2  -3        326.19        254.89        73.47 o                         
  14   2  -4       1594.40       1257.63        98.80 o                         
  -2  -4   9        151.71        135.88       116.77 o                         
  -2  -4   8         24.28          4.89       131.55 o                         
  -2  -4   7       1496.99       1777.99        86.10 o                         
   2   4   4        610.82        747.78        52.72 o                         
  -5  -5  10        137.93        100.05        94.15 o                         
  -5  -5   9         11.01         34.82        75.11 o                         
  -5  -5   8       1129.10       1417.08        60.69 o                         
  -5  -5   7        494.33        563.04       107.98 o                         
  -5  -5   6        288.95        343.41        57.88 o                         
   5   5  -5        288.60        334.18        52.56 o                         
  -5  -5   4       1272.09       1548.31        75.70 o                         
   5   5  -3       1345.46       1722.07        60.65 o                         
   5   5  -2          3.59         20.13        40.37 o                         
   5   5  -1        276.83        342.31        47.87 o                         
   5   5   0       1192.96       1705.38       102.82 o                         
   5   5   1       1201.45       1819.69       118.96 o                         
   5   5   2          8.33          3.28        64.60 o                         
   5   5   3        317.26        480.62        73.08 o                         
   5   5   4        367.69        675.63        81.72 o                         
   5   5   5        587.10        914.97       157.57 o                         
   5   5   6         33.95         53.97       166.09 o                         
  16   2  -4          3.03        -56.47       106.26 o                         
  16   2  -5         41.67         -2.11        96.26 o                         
  -3  -5   6        268.19        361.54        51.90 o                         
  -6  -6   9        318.48        354.27        76.17 o                         
  -6  -6   8        109.27        171.41        66.98 o                         
  -6  -6   7        528.63        658.13        58.27 o                         
  -6  -6   6       2202.24       2620.70        71.64 o                         
   6   6  -5        427.61        458.66       102.59 o                         
   6   6  -3        545.10        684.74        72.85 o                         
   6   6  -2       4949.34       6675.08       480.58 o                         
   6   6  -1       2673.36       3571.66       315.70 o                         
   6   6   0         19.26         15.48        81.91 o                         
   6   6   1          4.24         57.41        83.09 o                         
   6   6   2       1292.04       1860.49       202.09 o                         
   6   6   3       1584.59       2519.56       165.39 o                         
   6   6   4        211.98        230.81       164.73 o                         
  15   1   0        126.38        107.24       127.13 o                         
  15   1  -1         11.68        -14.89        82.50 o                         
  15   1  -2        554.29        225.15       156.72 o                         
  15   1  -3        227.50        111.50        56.28 o                         
  15   1  -4        131.42         60.30        68.86 o                         
  15   1  -5          8.60          1.60       120.41 o                         
 -15  -1   7        289.92         97.70       122.87 o                         
   8  -2   5        243.71        166.33        72.85 o                         
   4   6   0        192.56        238.94        61.32 o                         
 -11   1   4        122.74         55.18        56.12 o                         
   4   6   1       1498.04       1480.08        75.62 o                         
   7  -3   7         24.58        -49.44        55.18 o                         
   7  -3   6         16.57         60.58        71.87 o                         
  10  -2   5       1157.76        778.69        88.32 o                         
  10  -2   4         52.10         52.72        72.38 o                         
  10  -2   3         15.65        -14.23        64.01 o                         
  10  -2   0        644.01        507.00        76.83 o                         
 -13   1   6        969.57        444.27       117.09 o                         
   6  -4   7        263.34        202.48        87.50 o                         
   9  -3   6        187.46        138.93        80.08 o                         
   9  -3   5          7.78          4.22        55.81 o                         
   9  -3   4        650.11        548.85       106.73 o                         
   9  -3   3        447.15        383.07        68.51 o                         
   9  -3   2        133.00         -4.30        80.12 o                         
   9  -3   1          4.48         17.43        55.14 o                         
   9  -3   0       1301.67        995.20       172.93 o                         
   9  -3  -1        874.23        984.88        57.88 o                         
  -9   3  10         11.75         15.52       117.32 o                         
  12  -2   3        427.28        392.30       147.65 o                         
  12  -2   2        289.25        121.89       121.07 o                         
  12  -2   1         71.63         16.18        90.28 o                         
  12  -2   0          0.56         -6.57        67.57 o                         
  12  -2  -1        677.48        407.46        67.65 o                         
  12  -2  -2        343.16        192.40        99.19 o                         
  12  -2  -3        170.53         85.86        91.25 o                         
 -12   2   5        880.31        415.94        99.15 o                         
 -12   2   6        701.03        376.74        91.45 o                         
 -12   2   7         38.98        -45.06        55.89 o                         
 -12   2   8        101.79         57.76        85.86 o                         
 -12   2   9        317.13        206.47        88.25 o                         
 -12   2  10        454.24        228.08       122.25 o                         
   8  -4   6        983.77        684.27        90.43 o                         
   8  -4   5         84.64         28.18        67.38 o                         
   8  -4   4          2.57         -9.97        62.96 o                         
   8  -4   3       1016.35        800.07        75.23 o                         
   8  -4   2       4600.39       4480.64       107.94 o                         
   8  -4   1       1506.23       1116.31        85.12 o                         
   8  -4   0         21.26         24.35        28.22 o                         
  -8   4   1        198.95        268.64        71.91 o                         
  -8   4   2       3327.66       3310.01        96.26 o                         
  -8   4   8         10.68        -49.55       101.22 o                         
  -8   4   9        123.23         56.08       120.80 o                         
  11  -3   4         76.77         35.13       111.65 o                         
  11  -3   3        561.38        380.84       111.11 o                         
  11  -3   2         51.76         13.56        76.95 o                         
  11  -3   1        188.75        133.03        59.48 o                         
  11  -3   0         71.40          2.66       100.24 o                         
 -11   3   2        183.73        114.74        77.11 o                         
 -11   3   4         32.23         55.14        95.51 o                         
 -11   3   6        224.31        114.90        76.76 o                         
 -11   3   7        240.55        105.68        97.51 o                         
 -11   3   8         27.63         18.72        62.80 o                         
 -11   3   9        567.74        237.22        82.85 o                         
 -11   3  10        337.41        188.92        77.65 o                         
  14  -2  -2          7.13         37.71       151.83 o                         
  14  -2  -3        127.55         58.19       141.28 o                         
 -14   2   4       1354.09       1092.28       148.86 o                         
 -14   2   7        387.35        221.28       165.08 o                         
 -14   2   8       1011.32       1009.82       165.90 o                         
 -14   2   9        351.44        261.49       167.93 o                         
   7  -5   6         40.33         27.12        68.47 o                         
   7  -5   5        569.00        385.30        81.91 o                         
   7  -5   4        709.74        481.24        87.78 o                         
   7  -5   3          3.47         -7.93        62.33 o                         
   7  -5   2        418.29        215.45        83.59 o                         
   7  -5   1        398.87        215.92        61.75 o                         
  -7   5   0       1286.50        834.07       178.60 o                         
  -7   5   1         82.65         76.01        84.69 o                         
  -7   5   2        370.56        360.44        87.97 o                         
  -7   5   3        282.92        160.19        72.73 o                         
  -7   5   8        514.79        209.40       101.96 o                         
  10  -4   4        492.11        341.61       136.04 o                         
  10  -4   3        544.19        380.02        96.22 o                         
  10  -4   2         17.63         40.06        62.33 o                         
  10  -4   1        367.20        216.35        99.27 o                         
  10  -4   0        295.04        241.87        93.09 o                         
 -10   4   1       1046.62        898.00       144.56 o                         
 -10   4   3        245.63        198.84       114.66 o                         
 -10   4   4        216.01        272.16        91.88 o                         
 -10   4   5        983.29        820.08       110.25 o                         
 -10   4   6         77.96          5.90        89.50 o                         
 -10   4   7        186.84        141.12        72.53 o                         
 -10   4   8         35.38        -13.21        82.03 o                         
 -10   4   9        488.38        109.04       111.03 o                         
 -10   4  10         69.41         45.37       110.05 o                         
  13  -3   1         15.84         86.49       185.91 o                         
  13  -3   0        142.50        150.89       185.17 o                         
  13  -3  -1        266.97        210.26       179.58 o                         
  13  -3  -2        638.87        460.06       149.21 o                         
 -13   3   3         14.01        -10.86       128.22 o                         
 -13   3   4        183.89        259.19       128.54 o                         
 -13   3   5        190.43        299.40       131.74 o                         
 -13   3   6        824.69        845.48       245.23 o                         
 -13   3   7         66.16         39.78       184.81 o                         
 -13   3   8        142.79        160.74       112.75 o                         
 -13   3   9          7.60        -12.15       102.78 o                         
   9  -5   4        565.98        378.19        90.24 o                         
   9  -5   3        299.23        203.03        99.93 o                         
   9  -5   2        116.43         26.73        86.10 o                         
   9  -5   1         60.52        -15.71        74.92 o                         
   9  -5   0        796.81        802.88        95.83 o                         
  -9   5   1        827.50        899.69        99.77 o                         
  -9   5   2         23.49         94.89        95.83 o                         
  -9   5   3        186.67        243.51       110.87 o                         
  -9   5   5        650.02        478.74       149.37 o                         
  -9   5   6          0.88        -15.36        90.12 o                         
  -9   5   7         73.66         33.38        88.21 o                         
  -9   5   8        242.49        166.88       178.37 o                         
  -9   5   9        399.18        162.50       117.44 o                         
  -9   5  10          0.40         -7.50       124.47 o                         
  12  -4   2        224.34        310.77       193.33 o                         
  12  -4   1       1101.98       1079.77       210.73 o                         
  12  -4   0        616.84        630.53       169.65 o                         
  12  -4  -1          2.47          2.15       147.41 o                         
 -12   4   3       2204.93       2373.00       240.86 o                         
 -12   4   4       2385.10       3395.60       310.93 o                         
 -12   4   5         99.93        153.78        97.82 o                         
 -12   4   6          5.64         -7.54       116.03 o                         
 -12   4   7        473.58        537.99       160.66 o                         
 -12   4   8       1143.62        952.48       397.53 o                         
 -12   4   9        265.96        205.14       173.52 o                         
   8  -6   4        353.73        199.31        80.74 o                         
   8  -6   3         24.50        -66.56        72.65 o                         
   8  -6   2        185.11        118.61        91.18 o                         
   8  -6   1         29.78        -13.87        57.02 o                         
  -8   6   0       1121.65        782.09       127.60 o                         
  -8   6   1        296.10        280.09       126.11 o                         
  -8   6   2        193.23        151.79        77.19 o                         
  -8   6   3         27.80         55.77        60.15 o                         
  -8   6   4        779.29        601.57       182.27 o                         
  -8   6   5        396.58        311.59       115.88 o                         
  -8   6   6         57.57         23.96        71.91 o                         
  -8   6   7         56.52         18.80        67.77 o                         
  -8   6   8        326.39        198.26       181.45 o                         
  -8   6   9        292.94        153.20       205.33 o                         
  11  -5   1        139.33        175.67       174.34 o                         
  11  -5   0         32.99         28.80       122.09 o                         
 -11   5   2        203.73        183.52        76.87 o                         
 -11   5   3        128.79         97.27       146.20 o                         
 -11   5   4         14.04        -17.12        92.50 o                         
 -11   5   5        663.24        470.34       183.68 o                         
 -11   5   6        234.33        260.63        99.97 o                         
 -11   5   8         42.73        -22.90       191.93 o                         
 -11   5   9        337.91        218.70       210.69 o                         
 -10   6   3       1303.54       1632.03       127.52 o                         
  -5   9   0        157.62        -50.30       166.68 o                         
  -5   9   1         24.40         27.59       158.32 o                         
  -5   9   2          5.74         85.63       129.67 o                         
   0   0  -1      35792.43      16520.31        15.28 o                         
   0   0  -2        479.73        498.52        10.47 o                         
   0   0  -3         22.71         93.40        17.98 o                         
   0   0   4      31308.06      32913.57       570.19 o                         
   0   0   5      13545.53      15129.22        73.71 o                         
   0   0   6       2832.18       3043.16       110.21 o                         
   0   0   7       2035.84       2278.11        89.22 o                         
   0   0   8       7751.70       8988.57       153.82 o                         
   3  -1  -3      12062.37      12790.06        52.25 o                         
   3  -1   2       4884.55       5163.66        53.85 o                         
   3  -1   6       1990.23       2117.06       123.14 o                         
  -3   1   8       2158.05       2248.26        85.94 o                         
   3  -1   7       1034.48       1170.52       114.70 o                         
   3  -1   8        126.87         64.21       119.35 o                         
  -3   1  10        187.32         25.72       136.47 o                         
   2   0  10        803.89        908.91       146.83 o                         
   2   0   9       1331.44       1527.29       137.49 o                         
   2   0   7          3.84         24.03        54.28 o                         
  -1   1   8          4.50         20.60        83.79 o                         
   2   0   6       2680.04       2837.01       129.44 o                         
  -1   1   7       2734.62       3233.25        72.26 o                         
   2   0   5       3644.07       3734.23       213.54 o                         
   2   0   3        331.59        447.83        29.78 o                         
  -1   1   4        274.63        -16.26        22.20 o                         
   2   0   2      13421.60      15145.91        54.75 o                         
  -1   1   2      21880.88      27269.52        68.59 o                         
   1  -1   3        259.16        201.93        30.80 o                         
  -2   0   7       7482.23       9111.44        97.08 o                         
   1  -1   6       7145.02       7233.87       594.11 o                         
  -2   0   8       1071.00       1328.40        83.99 o                         
   1  -1   7        936.71        882.61        50.49 o                         
  -2   0   9        737.18        904.65        73.63 o                         
   1  -1   9         92.05         29.12       153.74 o                         
   5  -1   7        231.46        282.13       136.43 o                         
   1   1   9        210.97         64.09       117.59 o                         
   1   1   7        630.83        937.16       103.84 o                         
   1   1   6       6376.91       8409.50       120.41 o                         
   1   1   3        128.65        178.33        23.33 o                         
  -1  -1  -2      18154.99      14328.49        48.38 o                         
  -1  -1   6       4115.86       3852.61       169.10 o                         
  -1  -1   7       2858.96       3128.71       117.36 o                         
  -1  -1   8          6.01        -23.18        55.46 o                         
  -1  -1   9        626.13        684.93       112.40 o                         
  -1  -1  10       1106.10       1531.63       166.72 o                         
  -1  -1  11       1045.18        968.39       212.87 o                         
   4   0   5         29.87         17.20        72.18 o                         
  10  -2   4         55.17          8.13       152.34 o                         
  10  -2   3        176.77        229.02       112.48 o                         
   3   1   5       5470.06       6738.79        97.70 o                         
  -3  -1   8       2041.15       2148.09       104.93 o                         
   0  -2   7       1822.01       1581.26        88.13 o                         
   0  -2   8        925.31        826.96       101.22 o                         
  -3  -1  10        275.12        408.75       106.77 o                         
   0  -2   9        253.22        276.58       130.34 o                         
   6  -4   7        416.82        348.06       126.94 o                         
  12  -2   2        566.92        441.62       165.63 o                         
  11  -1   5        143.73         60.89       183.80 o                         
  11  -1   4        732.72        770.17       165.00 o                         
  11  -1   3       1701.05       1501.42       200.41 o                         
  11  -1   2         17.46         63.04        93.25 o                         
  11  -1  -1       4106.83       4335.81       268.60 o                         
 -11   1   3        956.66        877.17        93.48 o                         
  14  -2   1       2484.31       2366.79       216.59 o                         
  14  -2   0       5387.43       5079.95       246.05 o                         
  14  -2  -1        962.36        784.36       204.55 o                         
  14  -2  -2         18.26        -24.74       194.27 o                         
  14  -2  -3        829.82        704.83       185.67 o                         
 -14   2   8       2980.36       2686.39       191.38 o                         
 -14   2   9        659.14        331.13       199.08 o                         
  10   0   5         29.73        -50.18       189.58 o                         
  10   0   4       2972.72       2845.53       168.44 o                         
   5  -5   6        159.17        265.32       130.45 o                         
   5  -5   7        345.73        307.26       183.84 o                         
  13  -1   3       1342.66       1446.55       171.49 o                         
  13  -1   2        780.72        706.55       125.61 o                         
  13  -1   1        161.99        234.33       122.48 o                         
  13  -1   0        155.40        132.68       144.99 o                         
  13  -1  -1       1968.32       1907.12       122.75 o                         
  13  -1  -2       1709.77       1633.39       135.88 o                         
  13  -1  -3         91.39        113.22        92.54 o                         
  13  -1  -4        600.30        460.88       137.14 o                         
 -13   1   5       1632.53       1701.63        66.44 o                         
 -13   1   6       2563.74       2602.45       144.09 o                         
 -13   1   7         59.85          2.31        96.73 o                         
 -13   1   8        616.58        563.63        78.63 o                         
 -13   1   9        193.61        188.02        97.04 o                         
 -13   1  10        750.08        644.76       204.24 o                         
   8  -6   4        772.63        646.21       170.16 o                         
  12   0   4        903.08        827.31       191.34 o                         
  12   0   3        300.29        235.58       139.05 o                         
  12   0   2       1456.67       1382.77        99.30 o                         
  -6   6   7       1402.63       1167.82       141.04 o                         
  12   0   1       6072.18       5692.82       197.20 o                         
  -6   6   6       5853.94       4909.32       146.83 o                         
  12   0   0       1240.73       1328.76       118.10 o                         
  -6   6   5       1308.86       1250.44       148.59 o                         
 -12   0   3      13656.32      13125.65       294.32 o                         
 -12   0   4       7676.16       7941.98       147.92 o                         
   6  -6   2       3458.15       3772.61       152.18 o                         
 -12   0   8       4454.52       4326.63       144.87 o                         
   6  -6   3       4450.44       4384.62       294.36 o                         
 -12   0   9        618.05        639.80       143.58 o                         
   6  -6   4        657.19        732.07       101.96 o                         
 -12   0  10        336.87        453.07       153.24 o                         
   6  -6   5        313.61        348.21       112.20 o                         
   6  -6   6       1569.61       1660.24       138.93 o                         
  15  -1   0        337.00        313.20       140.34 o                         
  15  -1  -1         27.52         50.14       113.73 o                         
  15  -1  -2       1588.13       1695.81       212.37 o                         
  15  -1  -3        721.56        611.46       126.86 o                         
  15  -1  -4        330.17        403.12       190.68 o                         
  15  -1  -5         51.78         61.16       181.14 o                         
 -15   1   6       1119.94       1056.09       184.50 o                         
 -15   1   7        832.34        664.77       170.28 o                         
 -15   1   8         69.36         59.40        95.79 o                         
  11   1   5        126.62         78.71       178.52 o                         
  11   1   4        720.74        686.85       135.38 o                         
  11   1   3       1682.67       1616.12       108.80 o                         
  11   1   2         10.01         34.12        75.15 o                         
  11   1  -2        331.21        400.42        98.02 o                         
 -11  -1   3        944.25        879.05        86.49 o                         
   4  -6   5       2294.73       2271.74       143.39 o                         
   4  -6   6       1060.65       1031.94       133.15 o                         
   4  -6   7         94.54        -75.43       154.72 o                         
  -7   7   8        584.04        462.17       131.98 o                         
  14   0   1         33.61         26.81       138.82 o                         
  -7   7   7         30.56         20.44       133.74 o                         
  14   0   0        373.65        329.81       111.19 o                         
  -7   7   6        355.19        386.86       132.17 o                         
  14   0  -1        746.90        767.59       149.09 o                         
  -7   7   5        689.76        641.91       173.09 o                         
  14   0  -2       2785.35       2922.44       161.44 o                         
  -7   7   4       2725.03       2623.36       202.60 o                         
  14   0  -3        100.83         89.26        92.70 o                         
  -7   7   3        108.13        176.80       113.22 o                         
  14   0  -4        875.46        853.14       107.47 o                         
  -7   7   2        852.56        803.58       141.32 o                         
 -14   0   5         54.48         12.82        74.45 o                         
  -7   7   1         53.47        148.47       144.56 o                         
 -14   0   6       2308.72       2427.25       132.02 o                         
 -14   0   7        440.38        438.53       103.76 o                         
 -14   0   8        280.69        213.70        88.09 o                         
   7  -7   2        293.74        307.65       153.47 o                         
 -14   0   9          0.18        -75.78       101.88 o                         
   7  -7   3          0.43        -57.84       102.51 o                         
 -14   0  10       1130.54       1086.30       178.52 o                         
   7  -7   4       1056.54        969.44       160.19 o                         
  10   2   5       2969.51       3179.36       166.21 o                         
  -2   6   6         62.67        102.67       121.85 o                         
  13   1   3       1156.48       1096.30       182.35 o                         
  -5   7   8       1021.09        708.54       244.41 o                         
  13   1   2        738.82        596.92       115.37 o                         
  -5   7   7        774.77        567.61       216.16 o                         
  13   1   1        121.49         53.58       116.54 o                         
  -5   7   6        120.76         98.29       106.85 o                         
  13   1   0        214.02        200.68       101.02 o                         
  -5   7   5        215.64        221.12       109.11 o                         
  13   1  -1       1833.82       1869.40       145.26 o                         
  -5   7   4       1610.98       1441.27       126.27 o                         
  13   1  -2       1802.65       1974.65       144.48 o                         
  -5   7   3       1928.57       1849.98       137.33 o                         
  13   1  -3         49.83         54.32       139.99 o                         
  -5   7   2         46.43        -11.72       119.55 o                         
  13   1  -4        694.16        724.25       135.77 o                         
  -5   7   1        679.18        654.57       153.51 o                         
 -13  -1   5       1378.86       1230.58        76.95 o                         
  -5   7   0       1170.08       1101.11        90.04 o                         
 -13  -1   6       2569.32       2677.37       134.52 o                         
  -5   7  -1       2723.86       2685.65       167.11 o                         
 -13  -1   7         87.72         37.52       129.79 o                         
  -5   7  -2         93.93        173.25       173.13 o                         
 -13  -1   8        603.30        423.01       145.03 o                         
   5  -7   3        578.23        456.15        92.58 o                         
   5  -7   4        133.83        100.20       123.46 o                         
   5  -7   5        908.13        886.63       136.16 o                         
  -8   8   5        435.62        396.40       169.22 o                         
  16   0  -3        446.54        514.62       228.12 o                         
  -8   8   4        434.20        419.38       242.26 o                         
  16   0  -4       2029.11       2294.06       160.78 o                         
  -8   8   3       2147.41       2215.27       194.27 o                         
  16   0  -5       2445.96       2551.21       230.42 o                         
  -8   8   2       2291.08       2362.02       280.45 o                         
  16   0  -6         39.19        127.13       150.23 o                         
  -8   8   1         37.28         35.64       241.40 o                         
 -16   0   7         19.00        -11.33       187.12 o                         
  -8   8   0         15.87        119.00       227.73 o                         
  12   2   2        741.47        838.91       148.35 o                         
  15   1   0        244.25        338.44       215.41 o                         
  -6   8   6        199.79        133.66       269.46 o                         
  15   1  -1         13.38         26.22       117.87 o                         
  -6   8   5          9.08        -38.10       134.32 o                         
  15   1  -2       1551.32       1597.16       143.66 o                         
  -6   8   4       1497.64       1487.35       191.46 o                         
  15   1  -3        802.50        807.92       188.53 o                         
  -6   8   3        776.48        775.33       187.12 o                         
  15   1  -4        250.75        297.49       122.25 o                         
  -6   8   2        236.06         78.32       197.36 o                         
  15   1  -5         93.18         -9.81       167.70 o                         
  -6   8   1         93.91         65.19       173.29 o                         
  -6   8   0        959.29       1226.56       206.39 o                         
 -15  -1   7        861.76        763.21       189.46 o                         
 -15  -1   8         39.53        -46.62       188.18 o                         
  -4   8   2        429.69        435.40       154.41 o                         
  -7  -5  10        113.10         72.30       137.84 o                         
  -5   9   2         65.03         32.63       148.63 o                         
  -6  -6   6       5356.81       5103.24       104.42 o                         
  -6  -6   7       1279.53       1116.70       103.02 o                         
  -6  -6   9        946.17        941.11       121.35 o                         
   8   6   2        540.25        465.61       157.85 o                         
   8   6  -5       1296.91       1228.67       148.20 o                         
  -8  -6   7        177.36        127.40        76.72 o                         
  -8  -6   8        916.96        930.95       166.99 o                         
  -8  -6   9        980.61        887.92       391.20 o                         
   7   7   3          1.00       -124.94       282.87 o                         
   7   7   2        323.46        443.45       117.28 o                         
   7   7   1        573.88        685.09       146.71 o                         
   7   7   0       2147.22       2758.58       370.33 o                         
   7   7  -1         51.18        -30.01        92.93 o                         
   7   7  -2        800.39        890.19       185.48 o                         
   7   7  -3        124.75        141.79        88.17 o                         
   7   7  -4       2587.64       2900.99       104.74 o                         
   7   7  -5        559.61        550.69       173.17 o                         
   7   7  -6        313.13        406.87       168.52 o                         
  -7  -7   7         23.61        -96.14       141.75 o                         
  -7  -7   8        620.48        694.67       103.49 o                         
   9   7   2         18.30         45.80       232.73 o                         
   9   7   1         79.30        155.78       128.34 o                         
   9   7   0        829.82       1243.09       204.67 o                         
   6   8   1        842.73        846.34       174.77 o                         
   9   7  -1       1017.68       1207.06       115.25 o                         
   6   8   0        967.56       1060.86       133.54 o                         
   9   7  -2         36.00         23.06       111.73 o                         
   6   8  -1         54.17         79.49       150.23 o                         
   9   7  -3        316.87        275.17       138.19 o                         
   9   7  -4        600.74        729.37       165.66 o                         
   6   8  -3        636.27        598.33        98.02 o                         
   9   7  -5       1428.33       1575.32       264.11 o                         
   6   8  -4       1412.17       1426.11       159.49 o                         
   9   7  -6         19.66        -26.30       185.52 o                         
   6   8  -5         13.45         63.51       107.28 o                         
   9   7  -7        231.96         75.00       210.57 o                         
   6   8  -6        191.24        121.31       102.31 o                         
   8   8   0          8.74        -43.34       112.79 o                         
   8   8  -1         32.92        110.72       111.38 o                         
   8   8  -2       1938.27       2401.88       235.39 o                         
   8   8  -3       2416.88       3174.87       191.93 o                         
   8   8  -4        406.10        604.54       127.29 o                         
   8   8  -5        426.34        575.59       167.85 o                         
                                                                                
