# Supplementary material for: Synthesis and crystal structure of (NH4)[Ni3(HAsO4)(AsO4)(OH)2]
Source: Acta Crystallogr E Crystallogr Commun. 2024 Apr 26;80(Pt 5):527–31. doi: 10.1107/S2056989024003487 (PMC11074584; doi:10.1107/S2056989024003487)
Supplement: Supplementary file 3 [file e-80-00527-sup3.txt]

data_global

# start Validation Reply Form
_vrf_PLAT975_1domain
;
PROBLEM: Check Calcd Resid. Dens.  1.08Ang From O3      .       2.24 eA-3  
RESPONSE: One-domain integration of a three-fold twin led to remaining electron
density.
;
# end Validation Reply Form

_publ_section_references
;
Brandenburg, K. (2016). <i>DIAMOND</i>. Crystal Impact, Bonn, Germany.

Koziskova, J., Hahn, F., Richter, J. & Kozisek, J. (2016). <i>Acta Chim.
Slov.</i> <b>9</b>, 136--140. #

Sheldrick, G. M. (2015<i>a</i>). <i>Acta Cryst.</i> A<b>71</b>, 3--8. 

Sheldrick, G. M. (2015<i>b</i>). <i>Acta Cryst.</i> C<b>71</b>, 3--8. 

Stoe (2021). <i>X-AREA</i>. Stoe & Cie GmbH, Darmstadt, Germany. 

Westrip, S. P. (2010). <i>J. Appl. Cryst.</i> <b>43</b>,
920--925. 
;
#Added by publCIF


_publ_section_keywords
;
supplement
;
#Added by publCIF


_publ_section_synopsis
;
Supplement to: The crystal structure of (NH4)Ni3(HAsO4)(AsO4)(OH)2. Integration
as a one-domain crystal.
;

#Added by publCIF


_publ_section_abstract
;
Supplement to: The crystal structure of (NH~4~)Ni~3~(HAsO~4~)(AsO~4~)(OH)~2.~

Integration as a one-domain crystal.
;
#Added by publCIF


_audit_update_record
;
2023-06-19 # Formatted by publCIF

;
_publcif_datablock.id '{cb4b342c-5a98-45dc-b631-073780af2683}'

# publcif _publ_body_element loop start
loop_
_publ_body_element
_publ_body_title
_publ_body_contents

 section Refinement
;
Crystal data, data collection and structure refinement details are summarized in
Table 1.

Highest peak 3.47 at 0.1742 0.1698 -0.0001 [ 0.91 A from NI2 ]

Deepest hole -1.57 at 0.1490 0.0000 0.5832 [ 1.40 A from N1 ]


;


# publcif _publ_body_element loop end

_publ_section_related_literature ?

_publ_contact_author_name 'Matthias Weil'

_publ_contact_letter 
;
Please consider this CIF for publication. I certify that this contibution is the
original work of those listed as authors; that it has not been published
before (in any language or medium) and is not being considered for publication
elsewhere; that all authors concur with and are aware of the submission; that
all workers involved in the study are listed as authors or given proper credit
in the acknowledgements; that I have obtained permission for and acknowledged
the source of any excerpts from other copyright works; and that to the best of
my knowledge the paper contains no statements which are libellous, unlawful or
in any way actionable. All coauthors have made significant scientific
contributions to the work reported, including the ideas and their execution,
and share responsibility and accountability for the results.
;


_publ_requested_category EI

_publ_requested_journal 'Acta Cryst. E'

_publ_contact_author_fax ?

_publ_contact_author_phone '004315880117122'

_publ_contact_author_email 'matthias.weil@tuwien.ac.at'

_publ_contact_author_address

;
TU Wien
Institute for Chemical Technologies and Analytics
Division of Structural Chemistry
Getreidenmarkt 9/E164-05-01
1060 Vienna
Austria
;


_publ_section_title
;
Supplement to: The crystal structure of (NH~4~)Ni~3~(HAsO~4~)(AsO~4~)(OH)~2~
;

# Loop of author details

loop_
_publ_author_name
_publ_author_address
_publ_author_footnote
_publ_author_email
'Eder, Felix'
;
TU Wien
Institute for Chemical Technologies and Analytics
Division of Structural Chemistry
Getreidenmarkt 9/E164-05-01
1060 Vienna
Austria
;
.
;
felix.eder@tuwien.ac.at
;
'Weil, Matthias'
;
TU Wien
Institute for Chemical Technologies and Analytics
Division of Structural Chemistry
Getreidenmarkt 9/E164-05-01
1060 Vienna
Austria
;
.
;
matthias.weil@tuwien.ac.at
;

 
data_1domain
_publcif_datablock.id '{cb54ecfc-ce6f-4dec-9d09-c4b2c05532da}'
 
_audit_creation_method            'SHELXL-2019/3'
_shelx_SHELXL_version_number      '2019/3'
_chemical_name_systematic         ?
_chemical_name_common             ?
_chemical_melting_point           ?
_chemical_formula_moiety          ?
_chemical_formula_sum
 'As2 H7 N Ni3 O10' 
_chemical_formula_weight          507.04

loop_
 _atom_type_symbol
 _atom_type_description
 _atom_type_scat_dispersion_real
 _atom_type_scat_dispersion_imag
 _atom_type_scat_source
 'H'  'H'   0.0000   0.0000
 'International Tables Vol C Tables 4.2.6.8 and 6.1.1.4'
 'As'  'As'   0.0499   2.0058
 'International Tables Vol C Tables 4.2.6.8 and 6.1.1.4'
 'N'  'N'   0.0061   0.0033
 'International Tables Vol C Tables 4.2.6.8 and 6.1.1.4'
 'Ni'  'Ni'   0.3393   1.1124
 'International Tables Vol C Tables 4.2.6.8 and 6.1.1.4'
 'O'  'O'   0.0106   0.0060
 'International Tables Vol C Tables 4.2.6.8 and 6.1.1.4'
 
_space_group_crystal_system       monoclinic
_space_group_IT_number            12
_space_group_name_H-M_alt         'C 2/m'
_space_group_name_Hall            '-C 2y'
 
_shelx_space_group_comment
;
The symmetry employed for this shelxl refinement is uniquely defined
by the following loop, which should always be used as a source of
symmetry information in preference to the above space-group names.
They are only intended as comments.
;
 
loop_
 _space_group_symop_operation_xyz
 'x, y, z'
 '-x, y, -z'
 'x+1/2, y+1/2, z'
 '-x+1/2, y+1/2, -z'
 '-x, -y, -z'
 'x, -y, z'
 '-x+1/2, -y+1/2, -z'
 'x+1/2, -y+1/2, z'
 
_cell_length_a                    10.1908(16)
_cell_length_b                    5.9113(8)
_cell_length_c                    7.7148(11)
_cell_angle_alpha                 90
_cell_angle_beta                  112.702(11)
_cell_angle_gamma                 90
_cell_volume                      428.74(11)
_cell_formula_units_Z             2
_cell_measurement_temperature     296(2)
_cell_measurement_reflns_used    13340
_cell_measurement_theta_min      2.86
_cell_measurement_theta_max      35.97
 
_exptl_crystal_description       'block'
_exptl_crystal_colour            'light green'
_exptl_crystal_density_meas       ?
_exptl_crystal_density_method     ?
_exptl_crystal_density_diffrn     3.928          
_exptl_crystal_F_000              488
_exptl_transmission_factor_min    ?
_exptl_transmission_factor_max    ?
_exptl_crystal_size_max           0.050
_exptl_crystal_size_mid           0.040
_exptl_crystal_size_min           0.030
_exptl_absorpt_coefficient_mu     14.227
_shelx_estimated_absorpt_T_min    0.536
_shelx_estimated_absorpt_T_max    0.675
_exptl_absorpt_correction_type   multi-scan
_exptl_absorpt_process_details
;
STOE LANA, absorption correction by scaling of reflection intensities.
J. Koziskova, F. Hahn, J. Richter, J. Kozisek, "Comparison of different
absorption corrections on the model structure of tetrakis(\m~2~-acetato)-
diaqua-di-copper(II)", Acta Chimica Slovaca, vol. 9, no. 2, 2016, pp. 136 - 140.
Afterwards a spherical absorption correction was performed within STOE LANA.
;
_exptl_absorpt_correction_T_min  0.4909
_exptl_absorpt_correction_T_max  0.6525
_exptl_absorpt_special_details    ?
_diffrn_ambient_temperature       296(2)
_diffrn_radiation_wavelength      0.71073
_diffrn_radiation_type            MoK\a
_diffrn_source                   'Axo_Mo'
_diffrn_measurement_device_type  'Stoe STADIVARI CCD'
_diffrn_measurement_method       'rotation method, \w scans'
_diffrn_detector_area_resol_mean  ?
_diffrn_reflns_number             6342
_diffrn_reflns_av_unetI/netI      0.0322
_diffrn_reflns_av_R_equivalents   0.0526
_diffrn_reflns_limit_h_min        -14
_diffrn_reflns_limit_h_max        16
_diffrn_reflns_limit_k_min        -9
_diffrn_reflns_limit_k_max        9
_diffrn_reflns_limit_l_min        -12
_diffrn_reflns_limit_l_max        4
_diffrn_reflns_theta_min          4.072
_diffrn_reflns_theta_max          35.003
_diffrn_reflns_theta_full         25.242
_diffrn_measured_fraction_theta_max   0.977
_diffrn_measured_fraction_theta_full  0.956
_diffrn_reflns_Laue_measured_fraction_max    0.977
_diffrn_reflns_Laue_measured_fraction_full   0.956
_diffrn_reflns_point_group_measured_fraction_max   0.977
_diffrn_reflns_point_group_measured_fraction_full  0.956
_reflns_number_total              1002
_reflns_number_gt                 897
_reflns_threshold_expression      'I > 2\s(I)'
_reflns_Friedel_coverage          0.000
_reflns_Friedel_fraction_max      .
_reflns_Friedel_fraction_full     .
 
_reflns_special_details
;
 Reflections were merged by SHELXL according to the crystal
 class for the calculation of statistics and refinement.
 
 _reflns_Friedel_fraction is defined as the number of unique
 Friedel pairs measured divided by the number that would be
 possible theoretically, ignoring centric projections and
 systematic absences.
;
 
_computing_data_collection        'X-Area (STOE, 2021)'
_computing_cell_refinement        'X-Area (STOE, 2021)'
_computing_data_reduction         'X-Area (STOE, 2021)'
_computing_structure_solution     'SHELXT (Sheldrick, 2015)'
_computing_structure_refinement   'SHELXL-2019/1 (Sheldrick, 2015)'
_computing_molecular_graphics     'DIAMOND (Brandenburg, 2016)'
_computing_publication_material   'publCIF (Westrip, 2010)'
_refine_special_details           ?
_refine_ls_structure_factor_coef  Fsqd
_refine_ls_matrix_type            full
_refine_ls_weighting_scheme       calc
_refine_ls_weighting_details
'w=1/[\s^2^(Fo^2^)+(0.0948P)^2^] where P=(Fo^2^+2Fc^2^)/3'
_atom_sites_solution_primary      ?
_atom_sites_solution_secondary    ?
_atom_sites_solution_hydrogens    difmap
_refine_ls_hydrogen_treatment     refxyz
_refine_ls_extinction_method      none
_refine_ls_extinction_coef        .
_refine_ls_number_reflns          1002
_refine_ls_number_parameters      52
_refine_ls_number_restraints      2
_refine_ls_R_factor_all           0.0535
_refine_ls_R_factor_gt            0.0504
_refine_ls_wR_factor_ref          0.1320
_refine_ls_wR_factor_gt           0.1302
_refine_ls_goodness_of_fit_ref    1.193
_refine_ls_restrained_S_all       1.192
_refine_ls_shift/su_max           0.000
_refine_ls_shift/su_mean          0.000
 
loop_
 _atom_site_label
 _atom_site_type_symbol
 _atom_site_fract_x
 _atom_site_fract_y
 _atom_site_fract_z
 _atom_site_U_iso_or_equiv
 _atom_site_adp_type
 _atom_site_occupancy
 _atom_site_site_symmetry_order  
 _atom_site_calc_flag
 _atom_site_refinement_flags_posn
 _atom_site_refinement_flags_adp
 _atom_site_refinement_flags_occupancy
 _atom_site_disorder_assembly
 _atom_site_disorder_group
Ni1 Ni 0.000000 0.000000 0.000000 0.0118(2) Uani 1 4 d S T P . .
Ni2 Ni 0.250000 0.250000 0.000000 0.01208(18) Uani 1 2 d S . P . .
As1 As 0.06861(5) 0.500000 0.23932(7) 0.01056(17) Uani 1 2 d S T P . .
O1 O 0.2127(4) 0.500000 0.1801(6) 0.0131(6) Uani 1 2 d S T P . .
O2 O 0.1184(5) 0.500000 0.4753(6) 0.0224(8) Uani 1 2 d DS T P . .
O3 O -0.0320(3) 0.2621(4) 0.1640(4) 0.0128(4) Uani 1 1 d . . . . .
O4 O 0.2075(4) 0.000000 0.1373(5) 0.0119(6) Uani 1 2 d DS T P . .
N1 N 0.000000 0.000000 0.500000 0.0259(14) Uani 1 4 d S T P . .
H1 H 0.035(14) 0.500000 0.49(4) 0.039 Uiso 0.5 2 d DS U P . .
H2 H 0.246(11) 0.000000 0.262(3) 0.039 Uiso 1 2 d DS U P . .
 
loop_
 _atom_site_aniso_label
 _atom_site_aniso_U_11
 _atom_site_aniso_U_22
 _atom_site_aniso_U_33
 _atom_site_aniso_U_23
 _atom_site_aniso_U_13
 _atom_site_aniso_U_12
Ni1 0.0126(4) 0.0102(4) 0.0125(4) 0.000 0.0048(3) 0.000
Ni2 0.0133(3) 0.0104(3) 0.0131(3) 0.00122(18) 0.0057(2) 0.00037(17)
As1 0.0119(2) 0.0090(2) 0.0115(2) 0.000 0.00527(16) 0.000
O1 0.0137(13) 0.0102(13) 0.0177(15) 0.000 0.0088(12) 0.000
O2 0.0256(18) 0.029(2) 0.0105(16) 0.000 0.0051(14) 0.000
O3 0.0134(9) 0.0096(9) 0.0158(10) -0.0015(7) 0.0060(8) -0.0011(7)
O4 0.0129(13) 0.0105(13) 0.0116(14) 0.000 0.0041(11) 0.000
N1 0.041(4) 0.017(3) 0.017(3) 0.000 0.008(3) 0.000
 
_geom_special_details
;
 All esds (except the esd in the dihedral angle between two l.s. planes)
 are estimated using the full covariance matrix.  The cell esds are taken
 into account individually in the estimation of esds in distances, angles
 and torsion angles; correlations between esds in cell parameters are only
 used when they are defined by crystal symmetry.  An approximate (isotropic)
 treatment of cell esds is used for estimating esds involving l.s. planes.
;
 
loop_
 _geom_bond_atom_site_label_1
 _geom_bond_atom_site_label_2
 _geom_bond_distance
 _geom_bond_site_symmetry_2
 _geom_bond_publ_flag
Ni1 O4 1.966(3) . ?
Ni1 O4 1.966(3) 5 ?
Ni1 O3 2.104(3) 5 ?
Ni1 O3 2.104(3) 6 ?
Ni1 O3 2.104(3) 2 ?
Ni1 O3 2.104(3) . ?
Ni1 Ni2 2.9453(4) 3_445 ?
Ni1 Ni2 2.9453(4) . ?
Ni1 Ni2 2.9453(4) 4_545 ?
Ni1 Ni2 2.9453(4) 2 ?
Ni2 O4 1.961(2) 7 ?
Ni2 O4 1.961(2) . ?
Ni2 O3 2.091(3) 8 ?
Ni2 O3 2.091(3) 2 ?
Ni2 O1 2.160(3) . ?
Ni2 O1 2.160(3) 7 ?
Ni2 Ni2 2.9556(4) 4 ?
Ni2 Ni2 2.9557(4) 4_545 ?
As1 O2 1.691(4) . ?
As1 O1 1.699(4) . ?
As1 O3 1.705(2) 6_565 ?
As1 O3 1.705(2) . ?
 
loop_
 _geom_angle_atom_site_label_1
 _geom_angle_atom_site_label_2
 _geom_angle_atom_site_label_3
 _geom_angle
 _geom_angle_site_symmetry_1
 _geom_angle_site_symmetry_3
 _geom_angle_publ_flag
O4 Ni1 O4 180.0 . 5 ?
O4 Ni1 O3 86.55(10) . 5 ?
O4 Ni1 O3 93.45(10) 5 5 ?
O4 Ni1 O3 93.45(10) . 6 ?
O4 Ni1 O3 86.55(10) 5 6 ?
O3 Ni1 O3 85.15(14) 5 6 ?
O4 Ni1 O3 86.55(10) . 2 ?
O4 Ni1 O3 93.45(10) 5 2 ?
O3 Ni1 O3 94.85(14) 5 2 ?
O3 Ni1 O3 180.00(13) 6 2 ?
O4 Ni1 O3 93.45(10) . . ?
O4 Ni1 O3 86.55(10) 5 . ?
O3 Ni1 O3 180.0 5 . ?
O3 Ni1 O3 94.85(14) 6 . ?
O3 Ni1 O3 85.15(14) 2 . ?
O4 Ni1 Ni2 138.64(7) . 3_445 ?
O4 Ni1 Ni2 41.36(7) 5 3_445 ?
O3 Ni1 Ni2 88.02(7) 5 3_445 ?
O3 Ni1 Ni2 45.22(7) 6 3_445 ?
O3 Ni1 Ni2 134.78(7) 2 3_445 ?
O3 Ni1 Ni2 91.98(7) . 3_445 ?
O4 Ni1 Ni2 41.36(7) . . ?
O4 Ni1 Ni2 138.64(7) 5 . ?
O3 Ni1 Ni2 91.98(7) 5 . ?
O3 Ni1 Ni2 134.78(7) 6 . ?
O3 Ni1 Ni2 45.22(7) 2 . ?
O3 Ni1 Ni2 88.02(7) . . ?
Ni2 Ni1 Ni2 180.0 3_445 . ?
O4 Ni1 Ni2 41.36(7) . 4_545 ?
O4 Ni1 Ni2 138.64(7) 5 4_545 ?
O3 Ni1 Ni2 45.22(7) 5 4_545 ?
O3 Ni1 Ni2 88.02(7) 6 4_545 ?
O3 Ni1 Ni2 91.98(7) 2 4_545 ?
O3 Ni1 Ni2 134.78(7) . 4_545 ?
Ni2 Ni1 Ni2 119.767(10) 3_445 4_545 ?
Ni2 Ni1 Ni2 60.233(10) . 4_545 ?
O4 Ni1 Ni2 138.64(7) . 2 ?
O4 Ni1 Ni2 41.36(7) 5 2 ?
O3 Ni1 Ni2 134.78(7) 5 2 ?
O3 Ni1 Ni2 91.98(7) 6 2 ?
O3 Ni1 Ni2 88.02(7) 2 2 ?
O3 Ni1 Ni2 45.22(7) . 2 ?
Ni2 Ni1 Ni2 60.233(10) 3_445 2 ?
Ni2 Ni1 Ni2 119.767(10) . 2 ?
Ni2 Ni1 Ni2 180.0 4_545 2 ?
O4 Ni2 O4 180.0 7 . ?
O4 Ni2 O3 87.03(12) 7 8 ?
O4 Ni2 O3 92.97(12) . 8 ?
O4 Ni2 O3 92.97(12) 7 2 ?
O4 Ni2 O3 87.03(12) . 2 ?
O3 Ni2 O3 180.00(8) 8 2 ?
O4 Ni2 O1 87.82(11) 7 . ?
O4 Ni2 O1 92.18(11) . . ?
O3 Ni2 O1 92.50(12) 8 . ?
O3 Ni2 O1 87.50(12) 2 . ?
O4 Ni2 O1 92.18(11) 7 7 ?
O4 Ni2 O1 87.82(11) . 7 ?
O3 Ni2 O1 87.50(12) 8 7 ?
O3 Ni2 O1 92.50(12) 2 7 ?
O1 Ni2 O1 180.00(16) . 7 ?
O4 Ni2 Ni1 138.52(10) 7 . ?
O4 Ni2 Ni1 41.48(10) . . ?
O3 Ni2 Ni1 134.42(7) 8 . ?
O3 Ni2 Ni1 45.58(7) 2 . ?
O1 Ni2 Ni1 88.66(8) . . ?
O1 Ni2 Ni1 91.34(8) 7 . ?
O4 Ni2 Ni1 41.48(10) 7 3 ?
O4 Ni2 Ni1 138.52(10) . 3 ?
O3 Ni2 Ni1 45.58(7) 8 3 ?
O3 Ni2 Ni1 134.42(7) 2 3 ?
O1 Ni2 Ni1 91.34(8) . 3 ?
O1 Ni2 Ni1 88.66(8) 7 3 ?
Ni1 Ni2 Ni1 180.0 . 3 ?
O4 Ni2 Ni2 41.11(8) 7 4 ?
O4 Ni2 Ni2 138.89(8) . 4 ?
O3 Ni2 Ni2 91.95(7) 8 4 ?
O3 Ni2 Ni2 88.05(7) 2 4 ?
O1 Ni2 Ni2 46.82(7) . 4 ?
O1 Ni2 Ni2 133.18(7) 7 4 ?
Ni1 Ni2 Ni2 120.116(6) . 4 ?
Ni1 Ni2 Ni2 59.884(6) 3 4 ?
O4 Ni2 Ni2 138.89(8) 7 4_545 ?
O4 Ni2 Ni2 41.11(8) . 4_545 ?
O3 Ni2 Ni2 88.05(7) 8 4_545 ?
O3 Ni2 Ni2 91.95(7) 2 4_545 ?
O1 Ni2 Ni2 133.18(7) . 4_545 ?
O1 Ni2 Ni2 46.82(7) 7 4_545 ?
Ni1 Ni2 Ni2 59.884(6) . 4_545 ?
Ni1 Ni2 Ni2 120.116(6) 3 4_545 ?
Ni2 Ni2 Ni2 180.0 4 4_545 ?
O2 As1 O1 111.0(2) . . ?
O2 As1 O3 104.95(13) . 6_565 ?
O1 As1 O3 112.15(11) . 6_565 ?
O2 As1 O3 104.95(13) . . ?
O1 As1 O3 112.15(10) . . ?
O3 As1 O3 111.16(17) 6_565 . ?
As1 O1 Ni2 123.92(13) . . ?
As1 O1 Ni2 123.92(13) . 4 ?
Ni2 O1 Ni2 86.35(14) . 4 ?
As1 O3 Ni2 126.37(14) . 2 ?
As1 O3 Ni1 126.87(14) . . ?
Ni2 O3 Ni1 89.20(10) 2 . ?
Ni2 O4 Ni2 97.78(16) 4_545 . ?
Ni2 O4 Ni1 97.16(12) 4_545 . ?
Ni2 O4 Ni1 97.16(12) . . ?
 
_refine_diff_density_max    3.470
_refine_diff_density_min   -1.573
_refine_diff_density_rms    0.609

_shelx_res_file
;
TITL final_cm_a.res in C2/m
    1domain.res
    created by SHELXL-2019/3 at 09:07:46 on 19-Jun-2023
REM Old TITL final_cm in Cm
REM SHELXT solution in C2/m: R1 0.062, Rweak 0.013, Alpha 0.046
REM <I/s>   0.000 for    0 systematic absences,  Orientation as input
REM Formula found by SHELXT:  As2 N9 Ni3 O2
CELL  0.71073  10.1908   5.9113   7.7148   90.000  112.702   90.000
ZERR    2.000   0.0016   0.0008   0.0011    0.000    0.011    0.000
LATT  7
SYMM -X, Y, -Z
SFAC H AS N NI O
UNIT 14 4 2 6 20
TEMP 23
L.S. 10
omit 2 2 3
omit -1 1 1
omit 0 0 1
omit -2 0 1
omit -2 0 2
LIST 4
FMAP 2
size 0.05 0.04 0.03
acta
dfix O2 H1 0.89
dfix O4 H2 0.89
PLAN 20
WGHT    0.094800
FVAR       0.39615
NI1   4    0.000000    0.000000    0.000000    10.25000    0.01261    0.01022 =
         0.01250    0.00000    0.00475    0.00000
NI2   4    0.250000    0.250000    0.000000    10.50000    0.01331    0.01036 =
         0.01308    0.00122    0.00565    0.00037
AS1   2    0.068606    0.500000    0.239321    10.50000    0.01193    0.00900 =
         0.01145    0.00000    0.00527    0.00000
O1    5    0.212748    0.500000    0.180054    10.50000    0.01374    0.01022 =
         0.01766    0.00000    0.00876    0.00000
O2    5    0.118369    0.500000    0.475299    10.50000    0.02556    0.02938 =
         0.01047    0.00000    0.00514    0.00000
O3    5   -0.032001    0.262060    0.164004    11.00000    0.01342    0.00957 =
         0.01584   -0.00150    0.00601   -0.00109
O4    5    0.207540    0.000000    0.137306    10.50000    0.01292    0.01051 =
         0.01159    0.00000    0.00408    0.00000
N1    3    0.000000    0.000000    0.500000    10.25000    0.04120    0.01689 =
         0.01694    0.00000    0.00829    0.00000
H1    1    0.034955    0.500000    0.486259    10.25000   -1.50000
H2    1    0.246295    0.000000    0.261581    10.50000   -1.50000
HKLF 4


REM  final_cm_a.res in C2/m
REM wR2 = 0.1320, GooF = S = 1.193, Restrained GooF = 1.192 for all data
REM R1 = 0.0504 for 897 Fo > 4sig(Fo) and 0.0535 for all 1002 data
REM 52 parameters refined using 2 restraints

END

WGHT      0.0948      0.0000

REM Highest difference peak  3.470,  deepest hole -1.573,  1-sigma level  0.609
Q1    1   0.1742  0.1698 -0.0001  11.00000  0.05    3.47
Q2    1   0.1267  0.1267  0.0033  11.00000  0.05    3.41
Q3    1   0.0782  0.0752  0.0033  11.00000  0.05    3.35
Q4    1   0.1473  0.4247  0.2391  11.00000  0.05    2.70
Q5    1   0.0000  0.5000  0.0000  10.25000  0.05    2.66
Q6    1  -0.0072  0.5773  0.2325  11.00000  0.05    2.62
Q7    1   0.2029  0.3647  0.2413  11.00000  0.05    2.55
Q8    1   0.2637  0.2940  0.2392  11.00000  0.05    2.41
Q9    1  -0.0754  0.3510  0.2362  11.00000  0.05    2.40
Q10   1  -0.1290  0.3027  0.2366  11.00000  0.05    2.21
Q11   1  -0.1078  0.3906  0.0038  11.00000  0.05    1.44
Q12   1   0.2786  0.3057  0.4614  11.00000  0.05    1.21
Q13   1   0.2060  0.3877  0.4457  11.00000  0.05    0.79
Q14   1   0.1195  0.1954  0.5400  11.00000  0.05    0.71
Q15   1   0.1537  0.0000  0.3923  10.50000  0.05    0.58
Q16   1   0.0424  0.3261  0.2960  11.00000  0.05    0.58
Q17   1   0.0323  0.3578  0.1967  11.00000  0.05    0.56
Q18   1   0.2223  0.0000  0.3979  10.50000  0.05    0.54
Q19   1   0.2881  0.0000  0.3860  10.50000  0.05    0.50
Q20   1   0.0016  0.3013  0.3544  11.00000  0.05    0.50
;
_shelx_res_checksum   48543

_shelx_hkl_file
;
  -1  -1  -4 1077.78    8.22   0
   0  -4  -6  207.54    7.96   0
   0  -4  -1 1862.82   12.15   0
   2  -6  -7   -0.19    7.64   0
   3  -7  -6   60.50    8.34   0
   1  -5  -6  209.16    7.82   0
   1  -5  -1    7.25    3.49   0
   3  -7  -3  316.08    9.46   0
   2  -6  -6   36.33    6.67   0
   3  -7  -5   67.05    7.52   0
   3  -7  -4   37.13    7.23   0
   0  -4  -4 2437.02   16.02   0
   0  -4  -2    5.99    2.79   0
   0  -4  -3   50.84    3.69   0
   1  -5  -5  100.04    5.85   0
   2  -6  -5  887.29   12.86   0
   3  -5  -9   93.37    8.25   0
   1  -5  -2 1096.85   10.58   0
   2  -6  -4  905.07   12.04   0
   2  -6  -3  176.11    6.34   0
   1  -5  -3  680.63    9.03   0
   2  -4  -8   33.06    6.30   0
   3  -5  -8   91.07    7.15   0
   0  -2  -5   60.88    3.18   0
   5  -7  -6   25.83    7.08   0
   2  -4  -7  517.12    9.61   0
   1  -3  -6  458.95    7.69   0
   3  -5  -7  385.07    9.56   0
   5  -7  -5   10.30    6.19   0
   5  -7  -4  291.94    9.13   0
   0  -2  -4  503.22    5.85   0
   4  -6  -6    7.75    5.74   0
   2  -4  -6  183.88    6.11   0
   3  -5  -6   77.70    6.15   0
   4  -4  -9  452.21   10.63   0
   1  -3  -5   89.66    4.23   0
   4  -6  -5   78.36    6.09   0
   4  -6  -4  200.16    7.25   0
   4  -6  -3  579.71    9.49   0
   3  -5  -5  195.69    6.51   0
   3  -3  -8   95.48    6.04   0
   7  -7  -5  123.56    8.68   0
   3  -5  -2  281.75    6.12   0
   5  -5  -8  495.65   11.14   0
   1  -3  -1    1.70    1.86   0
   2  -4  -4   -1.96    3.53   0
   2  -4  -1  127.28    3.66   0
   3  -5  -3  871.32   10.16   0
   4  -4  -8    3.31    5.29   0
   6  -6  -7  238.86    9.40   0
   2  -4  -3 1233.35   10.51   0
   2  -4  -2  674.50    7.58   0
   6  -6  -6 1007.19   14.68   0
   5  -5  -7  225.30    8.35   0
   4  -4  -7   22.11    5.22   0
   6  -6  -5  196.66    8.62   0
   6  -6  -4   -0.42    6.01   0
   6  -4  -9   81.40    8.36   0
   1  -1  -5  199.32    4.29   0
   2  -2  -6   83.76    4.36   0
   5  -5  -6  143.06    7.11   0
   4  -4  -6 1869.20   16.56   0
   7  -5  -8  283.91   10.47   0
   3  -3  -6  271.98    6.95   0
   5  -5  -5  148.94    6.78   0
   8  -6  -6   42.59    7.67   0
   5  -5  -4  640.66   10.55   0
   6  -4  -8  545.39   12.12   0
   8  -6  -5  341.29   11.00   0
   2  -2  -5 3103.62   16.21   0
   7  -5  -7    9.44    7.59   0
   1  -1  -4   81.35    2.92   0
   3  -3  -5  317.13    6.86   0
   4  -4  -4  526.03    8.51   0
   7  -5  -6  143.78    8.59   0
   8  -4  -9    1.15    7.72   0
   4  -4  -3   11.94    3.92   0
   2  -2  -4 4062.09   17.10   0
   3  -3  -4  335.40    6.31   0
   4  -4  -1 3773.40   17.33   0
   5  -3  -7  415.91    9.34   0
   7  -3  -9  157.65    8.49   0
   4  -4  -2  634.66    8.18   0
   7  -5  -5  196.39    8.03   0
   9  -5  -7   36.57    8.87   0
   7  -5  -4  838.43   12.53   0
   8  -4  -8    8.33    7.04   0
   9  -3 -10   -4.19    8.77   0
   3  -3  -3 1336.10   10.60   0
   7  -5  -3   55.50    6.01   0
   2  -2  -3 1759.01   10.41   0
   9  -5  -6    6.29    7.75   0
   3  -3  -2  476.79    6.11   0
   7  -3  -8  304.40    9.49   0
   3  -1  -6  321.93    5.84   0
   3  -3  -1  828.60    7.01   0
   8  -4  -7  579.43   11.63   0
   4  -2  -6    4.99    3.30   0
   6  -2  -8  153.79    6.88   0
  10  -4  -8   33.54    8.24   0
  11  -5  -6  144.60    8.87   0
   5  -3  -5   98.53    4.43   0
   8  -4  -6 1296.21   14.74   0
   6  -4  -3  442.90    7.23   0
   7  -3  -7    5.56    4.69   0
   8  -2  -9  382.34    9.54   0
  11  -5  -5  298.47   10.10   0
  10  -2 -10   29.98    6.69   0
  10  -4  -7   85.56    6.76   0
  12   2 -10  263.32   10.54   0
   7  -1  -5  398.85    6.23   0
  11   3  -8    7.26    7.01   0
  11   1  -9  262.94    9.22   0
  10   4  -7   78.21    6.63   0
   7   1  -4 1451.52   10.94   0
   9  -1  -8  217.43    7.45   0
  11   3  -9  219.97   10.14   0
  11   1 -10  267.03   10.08   0
   9   3  -6    3.62    4.53   0
  10   0  -9  379.71    9.72   0
  11   1 -11   12.50    8.82   0
   7   3  -4 1139.79   10.59   0
   8   0  -6 2141.20   15.13   0
  10   4  -8   21.24    7.28   0
  11   3 -10  243.16   10.57   0
  10   0 -10   58.59    7.91   0
  10   2  -8  480.67   10.37   0
   9   1  -7   61.09    5.75   0
   7  -1  -6  233.09    5.81   0
  10   0 -12   -2.39    8.99   0
  10   0 -11   62.20    8.01   0
  10   4  -9  240.12   10.45   0
  10   2  -9    0.45    6.25   0
   8   0  -7  782.34   10.50   0
  10   4 -10   41.59    9.22   0
   7   1  -5  391.89    6.62   0
   8   2  -6   96.57    5.54   0
   8   4  -6 1216.32   13.22   0
  10   2 -10   31.71    7.38   0
  10   2 -11  442.19   12.59   0
   7  -1  -7    3.44    4.10   0
   9   3  -8  150.62    8.09   0
   9   1  -9  368.64   10.03   0
   7   3  -5  332.03    6.76   0
   9   5 -10    1.60    9.03   0
   6   2  -4    3.10    2.71   0
   8   0  -8   13.29    4.77   0
   9   1 -10   -0.58    6.55   0
   9   3  -9  297.71   10.27   0
   6   0  -5   49.79    3.32   0
   8   2  -7   25.35    5.36   0
   9   1 -12   37.53    9.51   0
   9   1 -11  137.03    9.75   0
   7  -1  -8  375.40    8.11   0
   7   1  -6  242.49    6.27   0
   9   3 -10   -1.30    7.17   0
   9   3 -11   91.19    9.25   0
   8   0 -12   63.26    9.54   0
   8   0 -10  781.87   13.25   0
   8   0 -11  687.97   13.27   0
   8   4  -8    7.63    5.96   0
   7   3  -6  180.68    6.35   0
   8   4  -9    5.97    7.40   0
   6   4  -5   12.55    4.24   0
   6   0  -6  395.07    6.84   0
   7   1  -7   -0.39    4.03   0
   8   2 -12   60.20   10.24   0
   8   4 -11  435.08   13.78   0
   8   4 -10  543.21   12.97   0
   6   2  -5  399.58    6.61   0
   8   2 -11   11.05    8.54   0
   8   2 -10    2.36    6.66   0
   7   3  -7    3.07    5.15   0
   5  -1  -6  186.36    4.93   0
   7   1  -8  389.56    8.47   0
   5   3  -4  964.31    9.33   0
   7   1 -12  139.48   10.44   0
   7   5 -10   16.64    8.04   0
   6   0  -7  224.33    6.28   0
   6   4  -6  201.38    6.46   0
   7   1 -11   -0.27    7.13   0
   7   1 -10   33.54    7.32   0
   6   2  -6 2368.98   15.80   0
   7   3 -11   -6.79    8.75   0
   7   3  -9  122.47    7.53   0
   6   0  -8  679.16   10.15   0
   7   3 -10   26.81    7.27   0
   5  -1  -7  426.33    7.28   0
   6   0 -11    9.94    7.66   0
   6   0  -9  121.17    6.90   0
   6   4  -7  117.68    6.72   0
   5   1  -5  209.17    4.75   0
   6   0 -10  180.18    7.85   0
   5  -1  -8  844.11   10.55   0
   6   2 -12    1.29    9.40   0
   6   2  -7  546.40    8.99   0
   5   3  -5   91.33    4.52   0
   6   4 -11   -1.16    8.33   0
   6   4 -10  116.42    9.49   0
   6   4  -9   70.52    8.01   0
   6   2 -11  100.44    8.70   0
   6   2  -8  125.99    6.34   0
   6   2 -10  897.40   14.26   0
   5   1 -12  113.18    9.51   0
   5   1  -6  188.77    5.19   0
   5   5 -10   74.97    8.93   0
   5   5  -9    8.50    7.91   0
   5   5  -8  560.82   11.45   0
   5   3  -6  101.64    5.46   0
   5   1 -11   27.61    7.45   0
   5   1  -7  430.81    8.01   0
   5   1 -10  101.93    8.01   0
   5   1  -8  881.74   11.69   0
   5   3  -7  329.96    8.20   0
   4   4  -5 3965.55   20.14   0
   5   3 -10   72.51    7.94   0
   4   2 -12  153.88   11.63   0
   5   3  -9   -2.12    6.00   0
   5   3  -8  649.30   11.32   0
   4   0  -6 2920.89   15.87   0
   4   0 -10  714.63   12.73   0
   4   4 -11   54.44    9.39   0
   4   2 -11  199.41   11.04   0
   4   2  -5  202.56    5.01   0
   3   1 -12  134.15   11.25   0
   4   0  -9  706.20   11.17   0
   4   0  -7   47.50    4.18   0
   4   4 -10  586.76   13.66   0
   4   4  -6 1987.53   15.83   0
   4   0  -8    5.82    4.32   0
   4   4  -9  580.97   12.45   0
   4   4  -7   23.91    5.75   0
   3   5 -10    2.33    9.49   0
   4   2 -10   24.49    7.13   0
   4   2  -6   -5.25    3.56   0
   3  -1  -7  737.86    9.29   0
   3   1 -11  208.31   10.91   0
   3   3 -11  235.54   12.09   0
   3   5  -9   85.21    8.69   0
   4   2  -7  603.25    9.93   0
   3   5  -8   85.28    8.37   0
   3   1 -10    1.11    6.78   0
   3   3 -10    1.62    8.39   0
   2   2 -11    6.08    8.76   0
   3   3  -9  351.67   10.45   0
   3   3  -5  361.62    6.98   0
   2   0 -10   37.84    7.18   0
   2   4 -10   31.95    9.14   0
   3   1  -8  149.73    7.52   0
   3   3  -8  132.13    7.47   0
   1   5 -10  105.69   10.87   0
   3   1  -6  297.99    6.67   0
   3   3  -7  861.80   12.31   0
   3   3  -6  314.28    7.34   0
   3   1  -7  758.98   10.76   0
   1   1 -11  179.05   11.07   0
   1   3 -11  128.46   11.45   0
   2   0  -9   90.23    7.69   0
   2   2 -10  275.76   10.91   0
   2   4  -9   56.01    8.53   0
   1   5  -9   16.26    9.80   0
   2   4  -4   -6.25    3.68   0
  -1  -1  -3   67.16    2.34   0
   0   2   3  848.61    6.59   0
  -1  -1  -2 4088.71   11.64   0
  -4  -2   0  600.68    5.78   0
  -1  -1  -1 2439.90    7.68   0
   2   2   0 3552.46   11.06   0
  -6  -2   2 7342.03   18.60   0
   3   3  -1  962.71    7.07   0
  -2   2   4 3663.83   12.68   0
   1   1   0 1230.46    4.64   0
  -4  -2   1  488.55    4.81   0
   0   2   2 1867.72    8.75   0
  -3  -1   2 1096.09    4.28   0
   3   3  -2  585.22    5.58   0
  -2  -2  -1  233.20    3.72   0
   2   2  -1 9999.99   18.04   0
  -1   1   2 4673.17   10.53   0
  -1  -1   0 1355.49    5.25   0
   1  -1  -4   -0.50    1.51   0
  -2  -2   0 4434.68   13.71   0
   1   3   0  332.94    4.97   0
  -2   2   3 1976.97    9.68   0
   0   2   1  991.85    6.50   0
   0  -2  -3  894.36    7.55   0
   2   2  -2 5082.73   12.38   0
   0  -2  -2 1879.71    9.46   0
   1   3  -1    1.02    1.88   0
   1   1  -1    9.80    0.70   0
  -3  -3   1  879.43    6.49   0
  -2  -2   1 7447.03   13.97   0
   2   0  -3 1801.00    3.05   0
  -2   2   2 2219.91    7.11   0
   0   2   0 1052.25    4.52   0
   0  -2  -1  504.63    3.34   0
   1   3  -2  856.60    4.36   0
  -5   1   1  430.82    5.64   0
   3  -1   1 1716.19    7.05   0
  -3   1   2 1074.73    7.28   0
   2  -2  -3 1739.32   10.04   0
   4  -2  -1  484.34    5.77   0
  -3   1   3 1453.12    8.74   0
  -3   1   4  422.86    5.43   0
   1  -1  -2 4272.79   11.06   0
  -2   0  -1 3447.79    5.21   0
  -5   1   2    2.65    2.02   0
   3  -1   0  192.71    2.79   0
  -4   0  -1 1556.33    6.08   0
  -1  -1  -3   67.35    1.63   0
   3  -1  -1 1281.33    7.13   0
   3  -1  -2 1163.32    7.84   0
   0   0   3   16.98    1.44   0
  -6   0   1   13.36    2.67   0
  -4   0   0 3574.20   11.23   0
  -2   0   4   -3.32    1.69   0
   3  -1  -3 1485.66    8.73   0
   0   0   2   92.59    1.02   0
   5  -1   0 1233.08    6.92   0
  -4   0   1 4600.76   11.70   0
  -4   0   3   15.54    1.55   0
  -4   0   2  257.69    2.93   0
  -2   0   0  172.41    1.26   0
  -2   0   3 1257.69    5.29   0
   1  -1  -4   -1.39    0.73   0
   5  -1  -2    1.15    1.26   0
  -2   0   2  253.99    1.33   0
  -2   0   1   17.77    0.29   0
   0   0   1  286.69    0.26   0
  -3  -1  -2  909.56    7.11   0
  -3   1  -7   93.67    5.68   0
  -2   0  -5  604.06    7.74   0
  -9  -1  -3  273.93    7.92   0
  -7  -1  -4  690.04   10.40   0
  -4   0  -6  347.00    7.85   0
  -5  -1  -4  293.85    6.36   0
  -1   1  -7  225.57    6.03   0
   0   0  -4 8905.53   20.56   0
  -2   0  -6  460.37    8.08   0
  -7  -1  -5  214.96    8.12   0
  -5  -1  -5  425.09    8.16   0
  -4   0  -7 1365.06   15.38   0
   0   0  -5 3687.72   15.25   0
  -8  -2  -2  222.40    6.41   0
  -6  -2  -1    3.32    2.69   0
  -3  -1  -5  876.87   10.34   0
  -2   0  -7   -0.33    4.73   0
  -6  -2  -2 1445.87   11.45   0
  -8  -2  -3   71.10    5.77   0
  -5  -1  -6   41.88    6.00   0
  -6  -2  -3 1873.15   14.10   0
  -3  -1  -6  323.62    7.96   0
  -8  -2  -4  291.93    8.82   0
  -6  -2  -4  252.76    7.19   0
  -1  -1  -3   76.35    2.53   0
  -2   0  -8  127.42    7.12   0
  -4  -2  -2  134.74    3.89   0
   0   0  -7  560.79    8.36   0
  -6  -2  -5  145.82    6.77   0
  -4  -2  -1 1809.81   10.11   0
  -4  -2  -4   35.70    4.08   0
  -3  -1  -7   96.27    6.28   0
  -4  -2  -5  780.49   10.80   0
  -1  -1  -1 2783.77    8.36   0
  -4  -2   0  645.61    5.37   0
  -7  -3  -3    2.63    4.43   0
  -7  -3  -4  535.11   10.50   0
  -2  -2  -5  274.33    6.41   0
  -2  -2  -3   47.20    3.64   0
  -1  -1  -8  173.75    7.49   0
  -2  -2  -6    1.01    4.11   0
  -5  -3  -3  313.25    7.00   0
  -5  -3  -4  161.19    6.26   0
  -5  -3  -5  287.68    8.61   0
  -5  -3  -2   31.83    3.71   0
   1  -1  -7  516.63    8.44   0
   1  -1  -4   79.82    2.86   0
  -5  -3  -1 1127.84    9.46   0
   2   0  -3   -0.41    0.90   0
  -3  -3  -5  996.87   11.81   0
  -3  -3  -4    5.48    4.06   0
  -3  -3  -6  438.54    9.65   0
  -3  -3  -3  315.72    6.20   0
  -2  -2  -1  239.29    3.49   0
  -4  -2   1  473.50    3.71   0
   0  -2  -6  866.90   10.57   0
   0  -2  -7  380.19    8.54   0
   1  -1  -3 2592.25   10.46   0
   0  -2  -8  137.79    7.33   0
  -6  -4  -3   17.63    5.22   0
  -3  -3  -2 1084.46    9.18   0
  -1  -3  -6  970.68   12.32   0
  -4  -4  -5    6.27    5.78   0
  -1  -3  -7  160.40    7.55   0
  -1  -3  -5  192.05    5.71   0
  -4  -4  -4  317.82    8.08   0
  -1  -3  -4  573.25    7.98   0
  -4  -4  -3 2593.14   17.37   0
  -1  -3  -3   -8.51    2.91   0
   2  -2  -8  840.17   11.30   0
   2  -2  -7    4.70    4.18   0
   3  -1  -6  308.85    5.35   0
  -4  -4  -2 1490.74   12.27   0
  -2  -4  -6  305.83    8.70   0
   1  -1  -2 4394.11   11.28   0
  -2  -4  -5  362.89    8.23   0
   2  -2  -6   96.98    4.26   0
  -2  -2   0 3824.52   10.60   0
   0  -2  -2 1887.83    9.29   0
  -2  -4  -4  157.01    5.93   0
   1  -3  -7  388.43    8.70   0
  -5  -5  -4  211.77    8.33   0
   1  -3  -8   -1.43    5.30   0
   2  -2  -5 3276.03   15.71   0
   1  -3  -6  514.61    8.47   0
  -2  -4  -3    2.07    3.69   0
   1  -3  -5   96.24    4.69   0
  -1  -3  -2 1744.30   10.66   0
   0  -4  -7  177.54    7.93   0
  -3  -5  -5  381.88    9.65   0
   0  -4  -6  187.46    7.15   0
  -3  -5  -4    5.59    4.86   0
  -3  -5  -3   86.11    5.60   0
   0  -4  -4 2531.01   16.18   0
   3  -3  -8  101.08    5.95   0
  -1  -5  -5  101.35    6.56   0
   3  -3  -7  713.11   10.05   0
   2  -4  -7  541.63   10.27   0
  -1  -3  -1 1148.91    7.81   0
   0  -2  -1  820.12    5.47   0
  -3  -5  -2  309.19    7.01   0
   2  -2  -3 1796.28    9.59   0
   3  -3  -6  256.76    6.09   0
   0  -4  -3   55.42    3.95   0
   2  -4  -6  176.06    6.27   0
  -2  -4  -1 1266.77    9.87   0
   1  -5  -6  183.96    7.59   0
   2  -4  -5  195.79    6.05   0
   3  -3  -5  304.75    6.03   0
  -1  -5  -3   22.88    4.45   0
  -2  -6  -4 1562.51   16.30   0
   1  -5  -5   93.22    5.97   0
   4  -2  -5  210.75    4.53   0
   3  -1  -3 1592.89    7.55   0
   4  -4  -8    1.42    5.71   0
   1  -3  -2  656.70    6.40   0
  -2  -6  -3 1352.55   13.83   0
   2  -4  -4   -2.85    3.08   0
  -3  -3   1  852.99    5.63   0
   1  -5  -4   41.84    4.86   0
   4  -4  -7   20.36    4.72   0
  -1  -5  -2 1012.83   10.15   0
   0  -6  -4  154.66    6.57   0
   2  -2  -2 3484.70   11.94   0
   4  -4  -6 1749.23   14.64   0
   3  -5  -6   78.87    5.70   0
  -2  -6  -2   84.46    5.47   0
  -2  -4   0   88.91    3.16   0
  -1  -3   0  263.15    3.62   0
   5  -3  -6   99.46    4.70   0
   1  -5  -3  727.95    9.13   0
   3  -5  -5  189.28    6.68   0
   0  -6  -3  163.91    6.52   0
   4  -4  -5 3665.78   19.39   0
   0  -4  -1 1726.68   10.71   0
   2  -6  -5  785.52   12.00   0
  -1  -5  -1  340.82    6.11   0
   5  -3  -5   85.35    4.07   0
   1  -3  -1    2.21    1.71   0
   0  -2   0 1499.61    6.40   0
   3  -5  -4  117.80    5.12   0
   1  -5  -2 1001.90   10.02   0
   2  -6  -4  841.25   11.32   0
   0  -6  -2  564.09    8.89   0
   4  -4  -4  453.27    7.01   0
   4  -2  -3 1535.65    8.84   0
   4   4  -6 1902.30   14.70   0
  -2   6   0  859.19   10.01   0
  -1   7  -1  218.89    7.45   0
   1   5  -4   46.02    4.73   0
  -1   5  -2 1027.41   10.49   0
   0   6  -3  178.02    6.45   0
   2   4  -5  233.51    6.14   0
   2   6  -5  899.84   12.37   0
  -2   6  -1    1.60    4.38   0
   3   5  -6  100.44    5.91   0
  -2   4  -1 1264.00    9.78   0
  -1   7  -2  442.23    9.44   0
  -3   5   0   10.05    3.44   0
  -3   3   1  783.97    5.94   0
   3   3  -6  287.13    5.92   0
  -1   5  -3   25.44    4.12   0
   0   6  -4  170.64    6.88   0
   1   5  -5  109.04    5.67   0
  -2   2   0 2773.86    9.53   0
   0   4  -4 2540.64   15.93   0
   1   1  -3 3287.45   10.67   0
  -2   6  -2   92.66    5.95   0
   0   2  -3  903.44    7.27   0
   2   2  -5 3814.72   15.88   0
  -2   4  -2  897.57    9.30   0
   2   4  -6  257.90    7.15   0
   3   5  -7  464.84   10.27   0
  -3   5  -1  691.27    9.01   0
   1   3  -5  102.92    4.45   0
  -3   3   0  174.38    3.61   0
  -1   5  -4  206.54    6.56   0
  -2   6  -3 1497.90   15.10   0
   1   5  -6  212.82    7.40   0
   0   4  -5 1146.33   12.03   0
  -3   5  -2  346.75    7.52   0
  -2   4  -3    8.57    3.45   0
  -1   1  -1 1880.33    7.20   0
   2   4  -7  674.10   10.88   0
  -4   4   0 1493.61   10.87   0
  -4   6  -1  664.10   10.39   0
  -3   3  -1 1918.20   11.19   0
  -2   6  -4 1784.52   17.50   0
  -1   5  -5  124.42    6.37   0
   1   1  -4  109.99    2.85   0
   1   3  -6  639.30    9.16   0
  -3   5  -3   95.52    5.97   0
  -4   6  -2   31.92    5.95   0
  -2   4  -4  188.29    6.28   0
   0   4  -6  218.45    6.90   0
  -4   4  -1  502.14    7.39   0
  -2   2  -2  674.82    6.35   0
  -4   6  -3  154.74    8.04   0
  -3   5  -4    7.48    5.62   0
  -1   1  -2 3076.44   11.18   0
  -1   3  -5  190.28    5.99   0
  -4   4  -2 1324.44   12.12   0
  -5   5  -1  624.14    9.50   0
  -2   4  -5  406.83    8.43   0
   0   4  -7  192.68    7.42   0
  -3   3  -3  263.04    5.73   0
  -5   5  -2    5.56    5.10   0
   2   0  -4   -3.30    1.32   0
  -4   4  -3 2272.12   16.71   0
  -1   1  -3   57.58    2.52   0
  -1   3  -6 1092.99   12.04   0
   0   2  -6  981.97   10.56   0
  -5   3   1  292.73    4.66   0
  -2   4  -6  356.51    8.80   0
  -5   5  -3  168.10    7.59   0
  -3   3  -4    4.23    3.60   0
  -5   3   0 1219.01    9.53   0
  -4   4  -4  286.45    7.97   0
  -4   2   1  471.73    4.43   0
  -4   2   0  697.06    6.20   0
  -6   4  -1  479.27    8.16   0
  -4   2  -1 2005.52   11.30   0
  -1   3  -7  176.93    7.23   0
  -3   3  -5  849.85   10.93   0
  -4   4  -5   -0.40    5.77   0
  -2   2  -5  216.19    5.90   0
  -5   3  -2   29.48    3.73   0
  -6   4  -2   61.96    5.06   0
  -4   2  -2  137.87    4.00   0
  -5   3  -3  333.10    7.37   0
  -7   5  -2  164.12    7.76   0
  -3   3  -6  386.08    9.07   0
  -6   4  -3   19.46    5.05   0
  -1   1  -5  324.57    5.98   0
  -3   1  -1 1795.23    9.03   0
  -3   1   0  220.80    3.04   0
  -2   2  -6    1.81    4.00   0
   0   0  -3   17.24    1.62   0
  -5   3  -4  186.73    6.90   0
  -6   4  -4  423.89    9.80   0
  -4   2  -4   44.64    4.14   0
  -1   1  -6 1403.14   12.03   0
   0   0  -4 9064.68   19.88   0
  -5   3  -5  352.73    8.68   0
  -2   2  -7  360.82    8.65   0
  -4   2  -5  872.42   11.22   0
  -7   3  -1  189.80    5.86   0
  -8   4  -2 2062.63   18.01   0
  -7   3  -2  174.12    6.03   0
  -6   2   0   42.24    3.06   0
  -7   3  -3    3.14    5.24   0
  -6   2  -2 1568.58   12.42   0
  -4   2  -6  193.83    7.38   0
  -3   1  -5  947.12   10.27   0
  -6   2  -3 1974.95   14.95   0
  -6   2   1 4108.27   14.72   0
  -7   3  -4  579.61   11.00   0
  -3   1  -6  373.77    7.79   0
  -2   0  -3    5.14    1.93   0
  -2   0  -2 1489.39    8.33   0
  -5   1  -1 1295.47    9.15   0
  -6   2  -5  159.52    7.26   0
  -5   1  -4  307.84    6.81   0
  -5   1   0 1620.97    9.09   0
  -2   0  -1 3318.82   10.02   0
  -3   1  -7   99.54    6.21   0
  -9   3  -1    6.52    4.99   0
  -9   3  -2   38.85    6.04   0
  -5   1  -5  457.72    8.58   0
  -8   2  -2  238.11    6.53   0
  -8   2  -1   62.87    4.34   0
  -2   0  -6  458.86    7.58   0
  -8   2  -3   73.88    6.01   0
  -8   2   0  941.10    9.50   0
  -5   1  -6   46.69    5.84   0
  -5   1   1  352.80    3.85   0
  -4   0  -4  351.91    6.06   0
  -7   1  -3    5.85    4.27   0
  -7   1  -2  279.63    6.07   0
  -7   1  -1  181.49    4.93   0
  -4   0  -5    2.30    3.81   0
  -7   1  -4  732.83   10.62   0
  -4   0  -1 1644.09    8.77   0
  -7   1  -5  229.32    8.00   0
  -7   1   0 1415.16   10.09   0
  -4   0  -6  366.13    7.69   0
  14  -2  -4  626.71   12.27   0
  11  -1  -4   24.80    4.43   0
   8   0  -3 1803.09   12.15   0
  11   1   2    5.38    5.60   0
  12   0  -2   66.60    5.93   0
  11   1   1   97.94    6.44   0
   9   1  -1  730.58    9.46   0
  11   1   0   55.86    5.72   0
  13  -1  -4   65.13    7.03   0
   5   1  -1  360.34    4.69   0
  12   0  -3 1841.69   16.82   0
  11   1  -1  582.47   10.09   0
  14   0  -2  346.34   11.48   0
   6   2   2 1349.32   10.54   0
  13   1   1   19.94    7.65   0
   9   1  -2   44.94    3.98   0
  13   1   0   16.18    7.53   0
   8   2   1   50.45    4.53   0
  11   1  -2  153.94    6.47   0
  14   0  -3   16.25    6.72   0
  13   1  -1  127.71    8.05   0
   6   2   1    2.46    2.51   0
   8   0  -4  652.70    7.69   0
  12   0  -4 1530.37   15.35   0
  10   2   1  849.44   12.04   0
   8   2   0  934.36   10.06   0
  13   1  -2  373.49   10.11   0
  10   2   0  397.07    8.52   0
  14   0  -4  102.38    8.51   0
   9   1  -3  120.48    5.11   0
  11   1  -3  177.54    6.98   0
  12   2   1   28.08    7.26   0
   6   2   0   38.69    2.95   0
  10   2  -1  149.88    6.58   0
  12   2   0   -1.47    6.73   0
  13   1  -3   15.73    6.87   0
   4   2   1 1695.79    9.54   0
   8   2  -1  548.92    8.13   0
  12   0  -5   72.98    6.33   0
   7   1  -3  143.30    4.29   0
  12   2  -1  280.40    9.42   0
  14   0  -5    7.59    7.17   0
  10   2  -2 1158.74   12.88   0
  11   1  -4   22.85    4.86   0
  12   2  -2  187.41    8.29   0
  13   1  -4   74.56    6.85   0
   6   2  -1 3991.28   16.93   0
   9   1  -4  370.35    6.86   0
   8   2  -2  349.77    6.51   0
   9   3   1    4.65    4.99   0
   4   2   0  619.11    5.92   0
  12   2  -3   85.87    7.07   0
  10   2  -3 1526.25   14.16   0
   7   3   1  164.88    5.38   0
   9   3   0  363.99    8.25   0
  11   3   0   31.61    6.56   0
  13   1  -5  103.22    7.72   0
  11   1  -5  557.88    9.75   0
  14   2  -3   57.59    7.85   0
   7   1  -4 1527.53   10.83   0
   5   1  -3 1277.47    8.31   0
  11   3  -1  413.35    9.63   0
   7   3   0 1105.57   10.65   0
   8   2  -3    4.91    3.25   0
   9   3  -1  497.09    8.99   0
  12   2  -4   10.73    6.08   0
  13   3  -1   87.79    8.70   0
  14   2  -4  552.41   13.00   0
   9   1  -5  736.80    9.20   0
  10   2  -4  116.45    5.98   0
  11   3  -2  103.33    7.06   0
  13   3  -2  291.35    9.97   0
   5   3   1 1006.86    8.78   0
  13   1  -6  524.30   10.74   0
   4   2  -1  474.78    5.24   0
   9   3  -2   48.56    5.12   0
   7   3  -1   61.14    3.92   0
  13   3  -3    3.69    7.21   0
  14   2  -5  289.81   10.75   0
  11   3  -3  118.62    7.00   0
  12   2  -5  378.68    9.21   0
   8   2  -4  710.54    8.81   0
   5   3   0 1046.52    9.00   0
  10   4   0   89.71    6.80   0
  10   2  -5    4.18    4.28   0
  13   3  -4   44.73    7.67   0
   7   3  -2  373.53    6.51   0
  12   4  -1   -0.36    7.08   0
   7   1  -5  429.03    6.16   0
  14   2  -6   53.58    8.00   0
  10   4  -1  527.01    9.97   0
  11   3  -4   29.75    5.45   0
   8   4   0   13.55    4.68   0
  12   2  -6  384.72    9.59   0
  12   4  -2   38.02    6.83   0
   5   3  -1  273.54    5.07   0
  13   3  -5   98.36    8.19   0
   4   2  -2   72.80    2.52   0
  10   4  -2    9.18    5.13   0
   8   4  -1   11.70    4.21   0
   9   3  -4  321.23    7.51   0
   8   2  -5  744.89    9.01   0
  12   4  -3 1032.06   14.82   0
   7   3  -3   74.04    3.98   0
  11   3  -5  490.09   10.12   0
  10   2  -6  602.06    9.34   0
   6   2  -4    3.97    2.46   0
   6   4   0  672.23    8.58   0
  10   4  -3   87.35    6.02   0
   8   4  -2 1393.47   13.07   0
  13   3  -6  371.55   10.28   0
  11   5  -1  286.57    9.80   0
   9   3  -5  584.93    9.34   0
   6   4  -1    5.63    3.52   0
  10   4  -4   75.32    5.84   0
  11   3  -6  151.25    6.83   0
   7   3  -4 1253.02   11.05   0
   8   4  -3 1029.52   11.46   0
  11   5  -2   65.99    6.92   0
  12   4  -5   58.68    7.47   0
   9   5  -1  379.14    9.12   0
   4   2  -3 1577.21    9.44   0
   8   2  -6  101.32    4.78   0
  13   3  -7    2.02    7.12   0
  11   5  -3   81.21    7.68   0
   5   1  -5  204.97    3.93   0
   6   4  -2  199.56    5.30   0
   9   5  -2   13.92    5.12   0
   6   2  -5  370.76    5.80   0
   7   5   0  592.82    9.15   0
  10   4  -5  479.21    9.53   0
  12   4  -6   -2.49    6.84   0
   8   4  -4  275.09    6.89   0
   9   3  -6   -1.70    4.56   0
  11   3  -7  182.32    7.18   0
  11   5  -4    4.61    6.00   0
   4   4   0 1681.53   11.03   0
   7   5  -1   57.52    4.77   0
   9   5  -3   69.80    6.31   0
   7   3  -5  330.34    6.45   0
   3   3  -1  924.12    7.12   0
   6   4  -3  396.77    7.04   0
   7   5  -2  128.94    5.58   0
  10   4  -6   26.09    6.07   0
  11   5  -5  241.65    8.86   0
  12   4  -7  265.03    9.77   0
   4   4  -1 4168.07   17.44   0
   8   4  -5  205.27    6.37   0
   9   5  -4  140.65    6.62   0
  10   6  -2  388.97   10.54   0
   5   3  -4  999.00    9.17   0
   5   5   0  621.20    8.33   0
   9   3  -7   61.58    5.44   0
   7   5  -3   50.40    5.21   0
   8   6  -1  181.58    7.57   0
  10   6  -3  519.41   11.70   0
   6   2  -6 2304.87   13.36   0
  11   5  -6  114.31    8.24   0
   9   5  -5  319.58    8.87   0
   8   6  -2  115.53    6.97   0
  10   4  -7   83.02    6.75   0
   4   4  -2  685.58    7.59   0
  10   6  -4   42.45    7.40   0
   8   4  -6 1194.22   12.95   0
   7   5  -4  632.25    9.74   0
   8   6  -3    1.53    5.85   0
   5   3  -5   81.61    3.92   0
   6   6  -1 1310.11   13.54   0
   9   5  -6   -0.78    5.30   0
   4   4  -3    6.25    2.79   0
   4   2  -5  187.79    4.01   0
   8   6  -4  273.91    8.43   0
   7   5  -5  138.20    6.59   0
   8   4  -7  458.81    9.23   0
   3   5   0    8.57    3.19   0
   9   5  -7   32.82    6.77   0
   2   2  -3 1860.06    9.12   0
   6   6  -3  260.08    7.80   0
   8   6  -5  257.13    8.48   0
   4   4  -4  497.24    7.17   0
   6   4  -6  225.97    6.29   0
   2   4  -1  131.35    3.74   0
   5   3  -6  100.29    4.57   0
   5   5  -4  638.32    9.20   0
   7   5  -6  106.72    6.62   0
   7   7  -2  144.24    7.33   0
   3   5  -1  287.30    5.71   0
   3   3  -4  336.32    5.39   0
   6   6  -4    3.57    5.41   0
   4   6  -1  159.31    5.97   0
   7   7  -3   19.47    6.06   0
   8   6  -6   49.34    7.21   0
   1   3  -1    4.63    1.92   0
   3   5  -2  323.80    6.52   0
   9   5  -8  117.81    8.13   0
   2   4  -2  619.86    7.14   0
   5   5  -5  149.90    6.27   0
   4   4  -5 4053.99   20.21   0
   4   6  -2   13.60    4.32   0
   7   7  -4  482.66   11.01   0
   6   4  -7  110.73    5.97   0
   6   6  -5  196.74    7.91   0
   7   5  -7   -0.20    5.84   0
   5   7  -2   17.13    5.99   0
   8   6  -7   12.24    6.58   0
   4   6  -3  708.17   10.64   0
   3   3  -5  323.68    5.75   0
   7   7  -5  133.68    8.19   0
   5   7  -3  283.15    9.14   0
   5   5  -6  144.52    6.36   0
   6   6  -6 1031.40   14.51   0
   4   6  -4  227.59    7.65   0
   7   5  -8  231.69    8.60   0
   5   7  -4  357.07    9.77   0
   1   5   0  263.76    5.42   0
   2   4  -4    5.44    3.18   0
   3   7  -1  145.33    7.00   0
   6   6  -7  270.12    9.40   0
   1   5  -1    5.87    3.05   0
   3   3  -6  302.72    6.27   0
   4   6  -5   99.54    6.58   0
   5   5  -7  255.47    8.12   0
   0   4   1 1724.87    9.92   0
   2   2  -5 3590.25   15.10   0
   5   7  -5   19.67    6.63   0
   2   6  -2  426.56    8.26   0
   3   5  -5  247.85    7.07   0
   3   7  -2   57.29    6.55   0
   0   4   0 8635.56   23.08   0
   4   4  -7   28.53    5.27   0
   1   5  -2 1123.35   10.90   0
   3   7  -3  328.72    9.68   0
   4   8  -2  154.28    8.47   0
   2   6  -3  181.64    6.75   0
   4   6  -6    4.14    6.61   0
   0   4  -1 1902.82   11.82   0
   2   4  -5  244.38    6.30   0
   5   7  -6   24.16    7.40   0
   1   3  -4   97.79    4.10   0
   4   8  -3    1.85    7.20   0
   3   5  -6  104.25    6.42   0
   3   7  -4   54.24    7.68   0
   2   6  -4  980.65   13.03   0
  -3   5   0    9.39    3.18   0
  -1   3  -2 1530.32    9.42   0
   3   5  -6   89.78    6.04   0
   0   8  -3   23.48    6.58   0
   3   7  -6   77.91    8.05   0
   0   6  -4  168.80    7.07   0
   4   6  -7  282.75    9.13   0
  -2   6  -2   85.27    5.22   0
  -1   7  -3   -4.10    6.04   0
   1   5  -5  112.29    5.54   0
   0   4  -4 2530.95   15.44   0
   3   3  -6  310.17    6.28   0
   4   4  -7   19.75    4.92   0
   1   7  -5   24.19    6.33   0
   2   6  -6   38.71    6.58   0
  -2   4  -2  890.59    8.91   0
   0   2  -3  896.50    7.15   0
  -3   5  -1  702.64    8.55   0
  -3   3   0  168.21    3.48   0
   2   4  -6  254.56    7.14   0
   2   2  -5 3853.58   16.01   0
   3   5  -7  512.28   10.54   0
  -2   6  -3 1480.88   14.94   0
   1   3  -5  100.46    4.37   0
  -1   5  -4  213.78    6.51   0
  -1   7  -4  170.31    8.07   0
   4   6  -8  126.14    8.38   0
  -3   7  -2  189.34    7.59   0
  -2   8  -3    3.13    7.52   0
   1   5  -6  220.85    7.39   0
  -2   4  -3   10.52    3.35   0
   2   6  -7    2.28    6.41   0
  -4   4   0 1452.96   10.35   0
  -3   3  -1 1952.02   11.04   0
  -2   6  -4 1872.35   17.73   0
  -1   7  -5   58.88    8.21   0
   0   6  -6  370.90   10.50   0
   2   4  -7  698.64   11.06   0
  -3   7  -3   69.03    6.92   0
  -1   5  -5  123.44    6.22   0
   3   5  -8  113.52    7.32   0
  -3   5  -3   96.80    5.85   0
  -4   4  -1  498.39    7.10   0
  -4   6  -2   33.29    5.78   0
   1   5  -7  219.41    8.19   0
   2   2  -6  120.48    4.41   0
  -2   2  -2  659.82    6.20   0
   0   4  -6  202.19    6.71   0
  -3   3  -2  840.61    8.31   0
  -3   7  -4    2.78    7.44   0
  -2   6  -5   69.96    6.95   0
   0   6  -7  163.18    9.42   0
  -4   6  -3  161.53    7.79   0
  -3   5  -4   11.35    5.58   0
  -4   4  -2 1291.08   11.73   0
  -1   3  -5  181.66    5.91   0
   2   4  -8   34.58    5.79   0
   0   2  -5   51.74    4.00   0
  -2   4  -5  402.43    8.27   0
   1   5  -8    3.79    6.53   0
  -3   3  -3  241.55    5.65   0
  -2   6  -6   -2.59    7.53   0
   1   3  -7  434.08    8.42   0
   0   4  -7  200.73    7.43   0
  -5   5  -2    5.43    4.91   0
  -4   6  -4   21.61    7.06   0
  -5   7  -3  100.41    8.64   0
  -3   5  -5  462.01   10.02   0
  -1   5  -7   84.73    7.32   0
  -1   1  -3   52.10    2.47   0
  -1   3  -6 1037.56   11.92   0
  -5   3   0 1179.21    9.06   0
  -5   5  -3  156.31    6.75   0
  -3   3  -4    3.14    3.91   0
  -2   4  -6  360.73    8.72   0
  -4   6  -5  360.51   11.21   0
   0   2  -6  923.71   10.17   0
  -4   4  -4  273.56    7.43   0
   0   4  -8  867.26   13.69   0
  -3   5  -6  172.97    8.20   0
  -5   3  -1 1161.59    9.82   0
  -1   5  -8   62.95    8.45   0
  -6   6  -3  775.31   13.39   0
  -5   5  -4  201.18    8.39   0
  -6   4  -1  469.83    7.83   0
  -4   2  -1 1834.60   10.44   0
  -3   3  -5  823.22   10.89   0
  -1   3  -7  186.21    7.33   0
   1   1  -6  830.47    8.31   0
  -2   4  -7   -0.37    6.51   0
  -5   3  -2   32.35    3.49   0
  -4   4  -5    1.17    5.00   0
  -2   2  -5  215.88    5.57   0
  -4   2  -2  128.06    4.00   0
  -3   5  -7   82.36    8.79   0
  -6   6  -4  113.80    8.25   0
  -5   5  -5  294.12    9.50   0
   0   4  -9  272.65    9.72   0
  -5   3  -3  311.31    6.81   0
  -6   4  -3   26.05    5.45   0
  -3   3  -6  368.73    8.86   0
  -4   2  -3  438.53    6.92   0
  -4   4  -6  288.19    9.41   0
  -1   1  -5  314.39    5.87   0
  -2   4  -8   92.45    7.69   0
  -1   3  -8  110.20    7.43   0
  -7   5  -3    1.98    6.37   0
  -5   5  -6   18.85    7.93   0
  -5   3  -4  180.08    6.35   0
  -3   1  -2  978.07    7.43   0
  -6   4  -4  426.37    9.91   0
  -4   2  -4   43.00    4.34   0
  -4   4  -7 1088.20   16.00   0
  -3   3  -7   66.94    6.95   0
  -7   5  -4  410.25   10.68   0
  -1   1  -6 1349.29   11.78   0
  -6   4  -5  256.10    9.31   0
  -5   3  -5  339.36    8.40   0
  -2   2  -7  351.06    8.62   0
  -4   2  -5  848.86   11.02   0
  -7   3  -1  185.07    5.54   0
  -8   4  -2 2010.25   17.20   0
  -3   3  -8   46.45    7.66   0
  -6   2  -1    4.15    2.87   0
  -6   2   0   39.20    2.95   0
  -6   4  -6   15.73    7.72   0
  -6   2  -2 1465.88   11.85   0
  -7   3  -3    0.91    4.54   0
  -4   2  -6  201.80    7.35   0
  -3   1  -5  927.34   10.15   0
  -2   2  -8 1209.10   14.75   0
  -8   4  -3  248.50    8.24   0
  -7   3  -4  562.51   10.65   0
  -8   4  -4    5.11    6.98   0
  -5   3  -7   47.02    7.02   0
  -6   2  -4  261.91    7.31   0
  -2   0  -3   -3.18    2.03   0
  -5   1  -2   38.23    3.19   0
  -7   3  -5  180.73    8.53   0
  -5   1  -1 1267.74    8.75   0
  -5   1  -3  351.95    6.15   0
  -5   1  -4  304.00    6.46   0
  -5   1   0 1581.38    8.66   0
  -3   1  -7  111.00    6.41   0
  -2   0  -5  591.23    7.69   0
  -7   3  -6   13.93    6.76   0
  -4   2  -8    0.63    6.25   0
  -6   2  -6  560.04   11.41   0
  -9   3  -2   31.89    5.75   0
  -5   1  -5  460.27    8.39   0
  -2   0  -6  437.24    7.67   0
  -9   3  -3  237.30    8.61   0
  -8   2  -2  230.72    6.75   0
  -8   2  -1   59.84    4.52   0
  -3   1  -8   52.34    6.56   0
  -8   2  -3   71.98    6.02   0
  -9   3  -4  211.66    9.25   0
  -6   2  -7  472.13   11.70   0
  -5   1  -6   37.86    5.29   0
  -8   2  -4  319.89    8.64   0
  -4   0  -4  343.83    6.08   0
  -7   1  -2  263.73    5.94   0
  -5   1  -7   72.35    7.18   0
  -4   0  -5    1.28    3.95   0
  -8   2  -5   29.52    6.46   0
  -7   1  -4  768.47   10.77   0
  -7   1  -1  163.87    4.51   0
  -4   0  -6  379.02    8.20   0
  -4   0  -1 1633.48    8.83   0
  -7   1  -5  237.85    7.81   0
  -7   1   0 1376.66    9.88   0
  -5   1  -8   71.82    8.17   0
  -7   1  -6   18.45    6.29   0
  -4   0  -7 1481.48   15.03   0
  -1  -1  -5  434.60    5.87   0
 -10   2  -3    0.14    6.55   0
 -10   2  -2  383.93    8.98   0
  -6   0  -3   31.93    3.68   0
  -6   0  -2   70.13    3.93   0
 -10   2  -4   73.03    8.30   0
  -6   0  -5  373.02    8.25   0
  -9   1  -3  299.84    8.26   0
  -9   1  -2   67.24    5.27   0
  -6   0  -6   16.55    6.18   0
  -9   1  -4  285.38    8.87   0
  -6   0  -1  746.09    7.50   0
  -3  -1  -5  838.58    9.62   0
  -3  -1  -4   16.50    3.13   0
  -9   1  -5    0.15    7.39   0
  -6   0  -7   98.53    8.04   0
  -9   1   0  530.50    7.93   0
  -8   0  -3  380.87    8.53   0
  -8   0  -4   -0.54    4.98   0
  -8   0  -5   68.27    7.34   0
  -6   0   0 1277.48    8.87   0
  -5  -1  -5  448.04    8.60   0
  -5  -1  -4  303.63    6.76   0
  -3  -1  -2  942.08    7.37   0
  -5  -1  -6   40.04    5.89   0
  -8   0  -6  576.99   12.47   0
  -8   0  -1 1442.73   12.19   0
 -11   1  -3  208.70    9.75   0
 -11   1  -2    4.55    6.53   0
  -5  -1  -7   77.16    7.21   0
 -11   1  -1  115.31    7.07   0
  -7  -1  -4  763.54   11.36   0
  -8   0   0   40.41    3.75   0
  -7  -1  -5  234.49    8.00   0
 -10   0  -4  173.41    8.83   0
 -10   0  -3  398.65   10.05   0
 -10   0  -2   24.29    6.19   0
  -7  -1  -6   24.37    6.61   0
  -7  -1  -7   28.27    8.20   0
  -7  -1  -2  282.04    6.43   0
 -10   0  -1  114.41    6.55   0
  -6   0   1    7.98    2.06   0
  -2  -2  -5  262.14    5.79   0
  -4  -2  -6  185.47    7.28   0
  -9  -1  -4  269.95    9.25   0
  -2  -2  -4 8170.10   24.54   0
  -9  -1  -5    1.58    7.13   0
  -9  -1  -3  320.44    8.95   0
  -7  -1  -1  181.27    5.17   0
  -4  -2  -4   33.04    4.40   0
  -8   0   1   10.02    3.02   0
  -9  -1  -2   71.79    6.37   0
  -6  -2  -5  156.74    7.65   0
  -6  -2  -6  570.31   11.54   0
  -6  -2  -4  273.27    7.51   0
   1  -5   1  355.44    6.31   0
   0  -8  -2   -0.75    6.50   0
   0  -8  -1  357.51   10.10   0
   0  -8  -3   28.14    7.88   0
   0  -8   0 1485.84   17.16   0
   1  -7  -2  454.76   10.12   0
   1  -7  -1    1.22    5.66   0
   1  -7  -3  237.62    8.65   0
   0  -8   1  329.88   10.28   0
   1  -7   0   58.72    6.39   0
   1  -5   2 1001.97    9.83   0
   2  -4  -3 1276.99   10.66   0
   1  -7  -4   27.61    6.33   0
   1  -7   1  230.92    8.14   0
   2  -6  -2  447.06    9.00   0
   2  -4  -4    1.23    3.35   0
   2  -6  -3  187.44    7.21   0
   2  -6  -1 1665.52   15.16   0
   2  -4   0   90.25    3.63   0
   1  -7  -5   27.56    7.46   0
   2  -6  -4  984.23   12.98   0
   2  -6   0  944.76   11.57   0
   2  -6  -5  928.81   13.17   0
   2  -4   1 1302.55   10.17   0
   2  -8  -2  157.41    9.81   0
   2  -8  -3  298.17   10.71   0
   2  -8  -1   32.94    8.35   0
   3  -5  -1  353.21    7.42   0
   2  -8   0   19.27    8.04   0
   3  -7  -3  321.55    9.74   0
   3  -7  -2   61.43    6.84   0
   2  -4   2  892.09    8.60   0
   3  -7  -4   48.42    7.93   0
   3  -7  -1  169.97    8.56   0
   3  -5  -5  226.09    7.42   0
   3  -5   0   10.08    3.85   0
   2  -8   1  261.80   10.66   0
   3  -7  -5   59.91    8.46   0
   3  -7   0   31.14    6.91   0
   3  -3  -4  310.79    5.66   0
   3  -5   1  738.69    9.79   0
   4  -6  -3  650.94   11.31   0
   4  -6  -2   14.33    5.96   0
   3  -7   1  500.38   10.77   0
   4  -6  -4  233.20    8.25   0
   4  -6  -1  163.78    7.47   0
   3  -3   0  173.15    4.23   0
   4  -6  -5   85.72    7.54   0
   4  -4  -3    6.06    3.89   0
   4  -8  -3    2.33    7.94   0
   4  -8  -2  182.72   10.81   0
   4  -4  -4  493.68    8.08   0
   4  -6   0  152.29    7.36   0
   4  -8  -1  767.37   15.54   0
   4  -4  -1 3778.49   19.43   0
   4  -4  -5 3875.94   21.25   0
   4  -8   0  274.59   11.48   0
   3  -3   1 1917.40   11.39   0
   4  -6   1  660.65   11.25   0
   4  -4   0 1516.04   12.51   0
   5  -7  -4  361.34   11.13   0
   5  -7  -2   24.44    7.87   0
   5  -7  -5   19.40    8.56   0
   5  -5  -4  627.25   10.53   0
   5  -7  -1   94.04    7.93   0
   5  -5  -5  142.39    6.85   0
   5  -7  -6   22.40    8.97   0
   5  -5  -6  140.43    7.57   0
   5  -7   0  327.46   10.19   0
   4  -4   1  486.42    7.59   0
   6  -6  -4    1.54    6.96   0
   6  -6  -5  198.67    9.57   0
   6  -6  -2 2471.30   21.39   0
   6  -6  -6 1003.05   15.90   0
   6  -6  -1 1393.60   16.40   0
   4  -2  -2   81.29    3.21   0
   5  -3  -5   94.47    4.76   0
   6  -4  -3  466.16    8.53   0
   7  -7  -4  478.12   13.80   0
   6  -6   0   11.95    6.02   0
   7  -7  -5  128.69    9.97   0
   7  -7  -3   20.59    8.02   0
   6  -4  -2  242.86    6.68   0
   5  -3  -1  290.85    5.78   0
   7  -7  -2  131.40    9.43   0
   4  -2  -1  477.54    5.89   0
   7  -5  -5  163.73    8.36   0
   7  -5  -4  740.07   12.27   0
   6  -4  -1   10.59    4.59   0
   7  -7  -1    6.66    8.53   0
   7  -5  -6  117.47    7.51   0
   7  -5  -2  160.30    7.31   0
   5  -3   0 1161.10   10.39   0
   7  -5  -1   79.01    6.90   0
   8  -6  -5  302.89   11.47   0
   8  -6  -4  298.46   10.67   0
   4  -2   0  636.93    6.69   0
   6  -4   0  787.97   10.49   0
   8  -6  -3    4.66    7.75   0
   8  -6  -6   46.91    9.03   0
   8  -6  -2  138.20    9.22   0
   8  -6  -1  200.79    9.86   0
   5  -3   1 1065.41    9.93   0
   6  -4   1  433.93    8.53   0
   7  -3  -4 1295.29   12.69   0
   8  -4  -5  233.30    8.45   0
   8  -4  -4  314.99    8.89   0
   7  -3  -5  362.55    7.69   0
   7  -3  -3   79.08    4.78   0
   4  -2   1 1720.64   10.29   0
   8  -4  -6 1300.36   15.49   0
   7  -3  -6  191.94    7.11   0
   9  -5  -5  323.19   10.36   0
   9  -5  -4  141.17    8.94   0
   6  -2  -4    2.79    3.31   0
   7  -3  -2  387.84    7.44   0
   8  -4  -2 1443.23   15.32   0
   9  -5  -6   -0.07    7.66   0
   9  -5  -3   78.40    7.39   0
   6  -2  -5  407.02    6.85   0
   9  -5  -2    9.09    6.46   0
   7  -3  -1   67.58    4.56   0
   8  -4  -1    8.25    5.66   0
   9  -5  -1  415.85   11.21   0
   6  -2  -1 3836.01   17.83   0
   7  -3   0 1082.23   11.50   0
   8  -4   0   16.49    5.08   0
   5  -1  -3 1211.99    8.94   0
   9  -5   0  278.13   10.14   0
  10  -6  -1   66.48    8.73   0
  10  -4  -5  503.93   11.93   0
  10  -4  -6   26.16    7.56   0
  10  -4  -4   76.23    7.14   0
   5  -1  -2    4.35    2.33   0
   6  -2   0   35.23    3.52   0
   9  -3  -5  600.60   10.57   0
   9  -3  -4  323.71    8.33   0
  11  -5  -5  314.97   12.08   0
   9  -3  -6    3.71    5.84   0
  10  -4  -3   76.45    7.76   0
  11  -5  -6  124.09    9.60   0
  10  -4  -7   81.60    7.90   0
  11  -5  -3   96.11    9.56   0
   7  -3   1  147.61    5.81   0
   8  -2  -5  730.62   10.09   0
   8  -2  -4  688.77    9.49   0
   9  -3  -2   46.86    5.97   0
  10  -4  -2    4.60    6.19   0
   5  -1  -1  330.34    5.04   0
   8  -2  -3   -0.42    4.14   0
   8  -2  -6   96.68    5.67   0
  11  -5  -2   80.36    8.61   0
   8  -2  -2  329.14    7.00   0
   9  -3  -1  499.44    9.92   0
  10  -4  -1  497.62   11.09   0
   6  -2   1    4.66    3.12   0
  11  -5  -1  343.77   12.19   0
   5  -1   0 1408.37    9.56   0
   8  -2  -1  515.53    8.62   0
   7  -1  -4 1449.50   11.74   0
  12  -4  -6   -2.44    7.72   0
  12  -4  -5   54.60    8.41   0
   7  -1  -5  410.68    7.10   0
   9  -3   0  348.55    8.85   0
  11  -3  -5  499.69   11.85   0
  12  -4  -7  322.81   12.34   0
  11  -3  -6  138.34    8.11   0
  11  -3  -4   28.90    6.45   0
  11  -3  -7  176.05    9.36   0
  11  -3  -3  113.64    8.19   0
  10  -2  -5    4.40    5.22   0
  10  -2  -4  102.30    6.84   0
   8  -2   0  869.00   10.71   0
  10  -2  -6  571.31   11.03   0
  11  -3  -2  115.45    8.34   0
  12  -4  -2   54.62    8.30   0
   7  -1  -1  119.71    4.48   0
  10  -2  -2 1089.76   13.84   0
  12  -4  -1    0.95    7.67   0
  11  -3  -1  408.83   10.72   0
   8  -2   1   50.62    5.16   0
   9  -1  -5  686.05   10.30   0
   9  -1  -4  337.79    7.61   0
  13  -3  -6  438.27   12.86   0
  13  -3  -5  100.10    9.30   0
   9  -1  -6   -1.71    5.00   0
   9  -1  -3  107.99    5.45   0
  10  -2  -1  141.62    7.00   0
  13  -3  -7   11.12    8.38   0
  13  -3  -4   57.13    9.53   0
   7  -1   0 1307.21   11.30   0
   9  -1  -2   41.81    5.18   0
  12  -2  -6  362.77   11.43   0
  12  -2  -5  375.25   10.85   0
  13  -3  -3    8.49    8.99   0
  12  -2  -4   14.36    6.83   0
  12  -2  -7   21.54    7.37   0
   6   0  -5   47.46    3.40   0
  10  -2   0  403.91    9.92   0
  12  -2  -3   90.89    7.88   0
  13  -3  -2  323.33   12.61   0
   9  -1  -1  720.73   10.45   0
   7  -1   1  154.04    5.28   0
  11  -1  -6  204.31    8.83   0
  11  -1  -5  557.96   11.23   0
  11  -1  -4   30.53    6.71   0
  12  -2  -2  188.50    9.28   0
  13  -3  -1  111.20    9.87   0
   6   0  -1    2.44    2.62   0
   8   0  -4  638.94    9.17   0
  11  -1  -3  165.58    7.72   0
   8   0  -5  431.62    7.93   0
   9  -1   0  505.59    9.62   0
  12  -2  -1  309.98   11.35   0
  14  -2  -6   57.22   10.46   0
  14  -2  -5  377.31   13.30   0
  11  -1  -2  142.64    7.77   0
  14  -2  -4  668.64   16.70   0
  14  -2  -3   88.50   11.23   0
   6   0   0 1172.38   10.12   0
  11  -1  -1  615.41   12.57   0
  13  -1  -6  602.78   14.11   0
  13  -1  -5  118.05    9.34   0
   8   0  -1   10.99    4.03   0
  13  -1  -7   12.96    9.33   0
  13  -1  -4   91.65    9.89   0
  14  -2  -2   12.51    9.25   0
  13  -1  -3   15.52    8.22   0
  10  -2  -8  506.40   11.91   0
  11  -3  -9  217.55   11.37   0
   8   0  -4  633.54    8.76   0
  10   0  -2   13.32    4.70   0
  11  -1  -6  205.55    8.70   0
  13  -1  -4   69.11    8.21   0
  10   0  -3  117.69    5.66   0
  12  -2  -8   43.63    9.05   0
  13  -1  -5   98.98    8.94   0
   9  -1  -7   63.73    5.95   0
   4   0  -4  879.98    7.59   0
   7  -1  -7    3.27    4.78   0
   8   0  -5  432.16    8.02   0
  11  -1  -7  179.94    8.84   0
  13  -1  -6  489.73   12.32   0
   6   0  -5   43.32    3.87   0
  10   0  -5  719.16   10.93   0
  12  -2  -9  116.67    9.61   0
  12   0  -4 1402.88   15.90   0
  13  -1  -7    8.39    7.47   0
   9  -1  -8  226.46    8.59   0
  10   0  -6   52.55    6.32   0
  11  -1  -8    3.66    6.75   0
  12   0  -5   71.30    7.56   0
  13  -1  -8   70.42    9.83   0
   6   0  -6  376.09    6.85   0
  12   0  -6    0.14    7.05   0
   7   1  -2  387.48    6.18   0
   7   1  -1  111.05    3.87   0
   7   1  -3  128.00    4.64   0
   9   1  -2   40.05    4.46   0
  10   0  -7  123.45    7.08   0
   9   1  -3  104.71    5.03   0
  11  -1  -9  272.10   10.41   0
  14   0  -5   12.59    8.39   0
   5   1  -2    1.12    2.07   0
   9   1  -4  337.89    7.47   0
  14   0  -6  284.85   12.12   0
  11   1  -3  158.40    7.15   0
  11   1  -4   26.96    6.13   0
   6   0  -7  218.60    6.51   0
  10   0  -8   41.01    6.72   0
  14   0  -7   95.31    9.31   0
   4   0  -6 2842.16   15.28   0
  11   1  -5  511.95   10.87   0
   8   0  -8   11.74    5.95   0
   9   1  -6    1.34    4.92   0
  11   1  -6  210.15    8.42   0
  13   1  -5  107.19    9.01   0
  12   0  -9  147.08   10.78   0
  10   0  -9  390.86   11.56   0
  13   1  -6  527.68   13.40   0
   7   1  -6  239.32    6.65   0
  11   1  -7  185.87    9.30   0
   9   1  -7   72.70    6.90   0
   5   1  -5  214.91    5.44   0
  13   1  -7   19.07    9.00   0
  11   1  -8    5.87    7.11   0
  13   1  -8   79.61    9.53   0
   9   1  -8  229.24    9.25   0
  10   2  -4  112.42    7.13   0
   5   1  -6  189.29    5.76   0
   8   2  -3    3.51    3.83   0
   8   2  -4  687.41    9.94   0
   8   2  -2  323.09    6.89   0
  10   2  -5   -0.55    5.46   0
  11   1  -9  281.09   11.86   0
  12   2  -5  351.06   11.17   0
  12   2  -4    5.78    6.43   0
   3   1  -4  439.93    6.04   0
  10   2  -6  604.72   11.74   0
  12   2  -6  390.46   11.49   0
   6   2  -3  806.40    9.29   0
   7   1  -8  407.06    9.70   0
   6   2  -2 7288.55   24.60   0
   9   1  -9  384.01   11.46   0
  12   2  -7   29.72    8.13   0
  14   2  -6   61.37   10.55   0
  10   2  -7 2089.90   20.71   0
   5   1  -7  470.32    8.56   0
   6   2  -1 3763.61   16.83   0
  11   1 -10  293.59   12.86   0
  12   2  -8   53.16    9.00   0
   8   2  -7   24.62    6.49   0
  10   2  -8  529.35   12.52   0
   8   2  -8  229.38    9.41   0
  10   2  -9   -2.84    7.92   0
  11   3  -5  425.16   11.82   0
   4   2  -2   77.90    3.45   0
  11   3  -4   36.49    6.80   0
   9   3  -5  631.75   11.96   0
   9   3  -4  341.82    8.93   0
  11   3  -6  146.65    9.04   0
  13   3  -6  412.87   13.96   0
  13   3  -5   90.14   10.05   0
   9   3  -6   -1.56    6.67   0
  11   3  -7  177.12   10.65   0
   7   3  -4 1275.29   13.66   0
   8   2  -9  393.59   11.01   0
  10   2 -10   34.25    9.11   0
   7   3  -3   78.80    5.01   0
   9   3  -7   67.17    7.52   0
  11   3  -8    4.06    8.34   0
   6   2  -8  137.47    7.59   0
   7   3  -2  354.27    7.36   0
   7   3  -6  186.27    7.40   0
   9   3  -8  183.20   10.14   0
   4   2  -6   -4.46    4.07   0
   7   3  -7    3.00    5.77   0
   9   3  -9  294.69   11.16   0
  12   4  -6    2.49    9.29   0
  12   4  -5   52.01    9.42   0
   5   3  -3  780.17    9.50   0
  10   4  -5  475.13   12.16   0
  10   4  -6   25.64    7.43   0
   5   3  -4 1051.82    9.70   0
   9   5  -5  296.39    9.13   0
   7   5  -4  645.65   10.34   0
   3   5  -1  309.11    6.50   0
   5   7   0  278.48    9.05   0
   9   7  -3   26.25    7.49   0
  11   5  -6  112.71    7.99   0
   7   7  -2  141.16    8.71   0
  11   7  -4   14.07    8.31   0
   4   6  -1  146.98    6.00   0
   5   5  -3  637.85    9.65   0
   8   6  -4  293.52    9.70   0
  10   6  -5   11.20    7.79   0
   8   8  -1    9.00    8.72   0
  12   6  -6  141.78    9.85   0
   5   7  -1   87.56    6.70   0
   8   4  -6 1234.45   13.64   0
   9   7  -4  126.38    8.96   0
   8   8  -2  344.33   12.60   0
   9   5  -6   -3.79    6.48   0
   7   5  -5  160.44    7.36   0
   7   7  -3   17.33    6.76   0
   3   5  -2  348.36    7.17   0
   4   6  -2   15.60    5.26   0
   6   4  -5   20.22    4.21   0
   7   3  -6  175.69    5.86   0
   8   6  -5  304.50   10.07   0
   6   8  -1    2.51    7.93   0
  10   6  -6  232.94    9.99   0
   5   5  -4  591.25    9.88   0
   5   7  -2   17.96    6.70   0
   1   5   0  259.73    5.58   0
   2   4  -2  775.08    8.37   0
   5   3  -5   86.09    4.37   0
   8   8  -3  311.18   11.90   0
   9   7  -5  243.11   10.66   0
   4   4  -4  497.81    7.78   0
   7   7  -4  484.76   12.51   0
   6   8  -2   60.70    8.02   0
   4   6  -3  683.92   10.95   0
   9   5  -7   28.41    7.42   0
   2   6  -1 1437.37   13.58   0
   3   5  -3  991.59   11.42   0
   5   7  -3  250.96    9.04   0
   8   6  -6   45.79    7.98   0
   8   8  -4   74.40   10.36   0
  10   6  -7  778.77   15.62   0
   1   5  -1    6.85    3.59   0
   6   4  -6  220.28    7.13   0
   6   6  -5  201.58    8.78   0
   9   7  -6   -1.20    9.13   0
   5   5  -5  147.06    6.93   0
   6   8  -3  108.82    9.10   0
   7   7  -5  122.96    8.82   0
   2   6  -2  404.66    8.62   0
   4   4  -5 4058.35   21.68   0
   5   7  -4  334.20   10.12   0
   8   8  -5   60.55    9.56   0
   4   8  -2  150.56    9.49   0
   5   3  -6  103.61    5.09   0
   6   8  -4  260.62   11.23   0
   8   6  -7   14.23    8.27   0
   3   5  -4  131.16    5.76   0
   7   5  -7    2.68    6.74   0
   9   7  -7   38.07   10.20   0
   6   6  -6 1071.09   15.89   0
   1   5  -2 1054.11   10.85   0
   7   7  -6   65.51    8.60   0
   3   7  -3  303.14    9.24   0
   5   5  -6  130.86    7.38   0
   4   8  -3    1.20    7.32   0
   6   4  -7  123.79    6.88   0
   2   6  -3  172.62    7.33   0
   5   7  -5   22.72    7.26   0
   6   8  -5    4.09    8.53   0
   1   7  -1    2.94    5.83   0
   2   4  -4   19.22    4.17   0
   3   3  -5  336.45    6.55   0
   5   9  -3  128.30   11.52   0
   4   4  -6 1958.87   16.49   0
   8   6  -8  111.39    9.36   0
   0   6  -1   75.08    5.43   0
   3   5  -5  232.25    7.40   0
   4   8  -4  112.58   10.07   0
   7   7  -7    9.63    8.53   0
  -1   5   0  260.51    5.74   0
   0   4  -2   13.67    3.37   0
   1   5  -3  710.57    9.80   0
   3   7  -4   58.77    7.15   0
   6   6  -7  261.76   10.13   0
   2   8  -2  129.11    9.16   0
   5   7  -6   33.20    8.98   0
   2   6  -4  933.90   13.39   0
   6   8  -6   71.25    9.91   0
   4   6  -6    5.51    6.39   0
   0   6  -2  640.45   10.16   0
   4   8  -5  854.87   16.42   0
  -1   5  -1  358.71    6.98   0
   2   4  -5  229.44    6.54   0
   3   7  -5   62.19    7.79   0
   3   9  -3  201.57   11.15   0
   7   7  -8   85.20   11.22   0
   1   5  -4   41.62    4.95   0
   3   3  -6  298.49    6.97   0
   3   5  -6   94.40    6.65   0
   0   4  -3   56.94    4.33   0
   4   4  -7   18.21    5.77   0
   5   7  -7  125.86   10.89   0
   6   6  -8   51.60    8.53   0
   3   9  -4   17.67   10.59   0
   0   6  -3  174.61    7.63   0
   2   8  -4    2.80    8.07   0
   4   6  -7  306.32   11.36   0
   4   8  -6  500.57   15.10   0
   5   5  -8  573.74   12.95   0
  -1   5  -2 1040.85   11.34   0
   3   7  -6   70.30    9.57   0
   1   7  -4   28.53    7.16   0
   1   5  -5  111.91    6.91   0
   2   4  -6  229.34    7.37   0
   2   6  -6   46.15    7.90   0
   2   8  -5   57.06   10.39   0
   5   7  -8  259.57   12.31   0
   0   4  -4 2459.40   16.91   0
   0   6  -4  173.29    7.82   0
   1   3  -5   99.60    4.67   0
   1   9  -3  155.09   11.87   0
  -2   6  -1    0.97    5.00   0
  -1   5  -3   24.05    4.72   0
   0   8  -3   24.71    8.03   0
   1   7  -5   25.17    7.68   0
   4   6  -8  147.63   10.68   0
   3   7  -7  228.59   11.31   0
   1   9  -4    1.82   10.77   0
  -1   7  -3    2.51    6.61   0
   2   2  -6  111.36    4.81   0
   2   8  -6   58.08   10.17   0
  -2   6  -2   81.14    6.54   0
   0   8  -4  616.66   15.08   0
  -2   4  -2  850.97    9.91   0
   0   6  -5   16.41    6.62   0
   2   4  -7  638.83   11.79   0
   2   6  -7    3.09    7.60   0
   0   4  -5 1137.40   12.87   0
   3   5  -8  117.63    9.30   0
  -1   5  -4  199.17    7.28   0
   1   3  -6  504.98    9.33   0
   3   7  -8   16.96    9.80   0
  -1   7  -4  171.17    9.33   0
   4   6  -9   24.25    9.26   0
  -2   6  -3 1479.10   16.63   0
  -3   5  -1  672.01    9.72   0
   0   8  -5  326.43   12.86   0
  -2   4  -3    7.58    4.01   0
   0   6  -6  386.45   11.41   0
   1   5  -7  213.00    9.13   0
   2   6  -8  311.32   13.00   0
  -1   5  -5  113.36    7.04   0
   0   4  -6  195.03    7.95   0
   1   7  -7  192.48   11.37   0
  -2   8  -3    1.33    9.23   0
  -1   7  -5   48.14    9.60   0
  -3   5  -2  321.66    7.83   0
   0   8  -6   58.21   11.79   0
   0   2  -5   46.92    4.42   0
   1   3  -7  399.68    9.01   0
  -2   8  -4   42.14   10.50   0
   0   6  -7  160.37   10.98   0
  -3   5  -3   88.16    6.22   0
  -3   7  -3   69.09    8.91   0
  -1   3  -5  191.10    6.67   0
  -1   7  -6  405.86   13.36   0
   1   5  -8   -2.29    7.63   0
   1   7  -8    1.48   10.04   0
  -2   6  -5   64.32    8.03   0
   2   6  -9  652.45   16.11   0
  -4   6  -2   37.96    6.33   0
  -3   7  -4    4.09    9.06   0
  -2   4  -5  388.06    9.59   0
  -2   8  -5   93.99   11.15   0
  -3   5  -4    3.01    5.83   0
  -4   4  -1  469.05    7.76   0
   0   2  -6  900.77   11.21   0
  -1   7  -7   66.13   10.78   0
   0   6  -8   63.30   10.04   0
  -2   6  -6    0.08    8.00   0
  -1   3  -6 1020.62   13.19   0
  -1   5  -7   79.83    8.55   0
  -3   3  -3  230.47    6.35   0
   1   5  -9   10.41    9.86   0
  -4   4  -2 1261.22   13.09   0
   0   4  -8  890.92   15.02   0
  -2   4  -6  352.00    9.88   0
  -4   6  -4   15.87    8.47   0
  -5   5  -1  584.40   10.28   0
  -4   4  -3 2180.43   18.08   0
  -4   8  -4   88.88   12.01   0
  -3   3  -4    1.10    4.76   0
  -2   6  -7  169.40   11.13   0
  -3   7  -6  151.77   12.73   0
  -1   5  -8   67.81   10.27   0
  -5   5  -2    6.54    5.99   0
  -1   3  -7  180.48    8.32   0
  -3   5  -6  178.69   10.44   0
  -5   7  -3   97.44    9.51   0
  -4   6  -5  398.99   13.23   0
  -4   4  -4  296.88    8.64   0
  -5   5  -3  146.00    8.41   0
  -2   2  -5  217.87    6.65   0
  -2   4  -7    0.23    6.97   0
  -3   3  -5  843.82   12.33   0
  -5   7  -4   36.49   10.52   0
  -2   6  -8  526.89   16.55   0
  -5   5  -4  203.50    9.99   0
  -4   6  -6   94.58   10.26   0
  -3   5  -7   81.04   10.45   0
  -1   5  -9    5.92    9.60   0
  -5   7  -5  129.93   11.71   0
  -6   6  -3  857.70   15.60   0
  -3   3  -6  371.24    9.75   0
  -2   2  -6    4.17    4.69   0
  -2   4  -8   93.98    9.16   0
  -5   3  -2   31.74    4.39   0
  -5   5  -5  318.71   11.35   0
  -6   4  -1  465.75    9.18   0
  -4   4  -6  283.07   10.37   0
  -4   6  -7   22.36   10.46   0
  -6   6  -4  127.19   11.08   0
  -3   5  -8   39.01   11.18   0
  -6   4  -2   62.21    6.43   0
  -5   3  -3  329.63    8.02   0
  -6   4  -3   32.48    6.91   0
  -5   5  -6   30.76    9.05   0
  -2   2  -7  360.81    9.76   0
  -7   7  -3   -2.74   10.49   0
  -6   6  -5   74.05   11.53   0
  -5   3  -4  188.74    8.01   0
  -4   2  -4   45.13    5.29   0
  -4   4  -7 1133.16   18.55   0
  -7   5  -3   -1.04    8.11   0
  -7   7  -4  196.43   13.69   0
  -5   3  -5  364.54   10.50   0
  -3   1  -4   11.95    3.90   0
  -6   6  -6  284.93   13.84   0
  -5   5  -7   52.77   10.39   0
  -4   2  -5  870.45   12.25   0
  -3   3  -8   48.47    9.25   0
  -7   5  -4  466.04   13.81   0
  -4   4  -8  365.72   13.35   0
  -3   1  -5  959.39   11.43   0
  -8   6  -3   24.64   10.22   0
  -5   3  -6   41.33    8.33   0
  -7   5  -5  159.40   11.96   0
  -4   2  -6  183.23    7.91   0
  -6   4  -6   15.50    9.54   0
  -8   6  -4  154.06   11.66   0
  -7   3  -2  149.05    7.28   0
  -7   3  -1  170.53    6.71   0
  -3   1  -6  351.31    8.58   0
  -5   3  -7   43.87    9.35   0
  -8   4  -1  848.02   13.11   0
  -7   3  -3    1.18    5.75   0
  -7   3   0 1101.24   11.70   0
  -7   5  -6    5.29   10.01   0
  -6   2  -2 1476.90   13.59   0
  -6   2  -3 1956.24   16.84   0
  -6   2  -1    4.10    3.48   0
  -6   4  -7   64.63   11.34   0
  -8   4  -3  251.69   10.69   0
  -6   2  -4  256.81    8.13   0
  -9   5  -2   35.95    8.25   0
  -8   4  -4   -0.29    7.74   0
  -9   5  -3  155.85   11.36   0
  -5   3  -8   66.43   10.70   0
  -7   3  -5  176.32    9.55   0
  -6   2  -5  165.76    8.69   0
  -5   1  -4  311.47    7.82   0
  -9   5  -4  212.73   13.11   0
  -8   4  -5   49.20    9.43   0
  -7   3  -6    6.53    9.38   0
  -6   2  -6  550.75   12.47   0
  -5   1  -5  451.85    9.40   0
  -8   4  -6  390.17   15.30   0
  -5   1  -6   48.22    6.98   0
  -7   3  -7   21.77    9.49   0
  -6   2  -7  469.31   13.35   0
  -9   3  -3  247.75   10.56   0
  -9   3  -1   10.19    6.20   0
  -4   0  -4  366.89    7.12   0
 -10   4  -2   16.54    8.55   0
 -10   4  -1   61.34    8.44   0
  -8   2  -3   66.74    7.17   0
  -8   2  -2  223.33    7.63   0
 -10   4  -3  251.91   11.52   0
  -9   3  -4  212.62   11.17   0
  -8   2  -1   58.50    5.65   0
  -5   1  -7   73.85    8.21   0
  -4   0  -5    0.11    4.46   0
  -9   3   0  340.03    8.73   0
  -8   2  -4  307.72    9.90   0
 -10   4  -4  152.96   12.28   0
  -6   2  -8    7.43    9.77   0
  -9   3  -5    6.37    9.61   0
  -8   2  -5   37.27    7.71   0
  -8   2   0  848.54   10.60   0
  -7   1  -3    4.17    4.68   0
  -7   1  -4  720.00   11.78   0
  -7   1  -2  253.32    6.83   0
  -9   3  -6   63.25   11.43   0
  -8   2  -6   51.14    9.66   0
  -7   1  -1  166.56    5.73   0
   1   3  -5  104.96    5.18   0
  -2   8  -4   44.26    9.22   0
   0   4  -5 1195.89   13.39   0
  -3   5  -3   91.08    6.34   0
  -1   7  -5   49.60    8.49   0
   2   6  -7    2.66    8.38   0
   4   6  -8  138.28   10.55   0
  -1   5  -5  116.64    7.44   0
   0   8  -6   48.84   10.19   0
   3   7  -8   25.23   10.75   0
  -3   7  -4   -0.37    7.47   0
  -2   4  -4  180.62    6.76   0
   1   7  -7  178.60   11.88   0
  -4   4  -2 1293.89   12.27   0
  -2   6  -5   67.73    8.47   0
  -2   8  -5   92.92   10.36   0
   2   4  -7  648.61   11.64   0
  -1   7  -6  390.52   12.69   0
   3   3  -7  892.92   11.74   0
   3   5  -8  107.16    8.34   0
  -3   5  -4    6.99    5.45   0
   1   5  -7  226.81    9.19   0
   0   4  -6  200.71    7.43   0
   4   6  -9   24.12    9.98   0
   0   6  -7  157.06    9.72   0
  -3   7  -5  216.28   10.78   0
  -4   6  -4   13.76    7.64   0
  -3   3  -3  241.52    5.82   0
   2   2  -6  118.50    5.03   0
  -4   4  -3 2163.51   16.75   0
  -2   4  -5  414.11    9.37   0
  -1   3  -5  180.79    6.49   0
   1   7  -8   -0.81    9.68   0
  -2   6  -6    5.52    8.39   0
  -1   7  -7   64.19   11.07   0
   0   2  -5   47.27    4.50   0
  -5   5  -3  154.37    7.59   0
   1   5  -8    2.74    7.35   0
   3   5  -9  111.80    9.27   0
   2   6  -9  647.02   15.51   0
  -3   7  -6  127.43   10.70   0
  -1   5  -7   70.94    8.69   0
   0   6  -8   54.65   10.20   0
   1   3  -7  401.17    9.06   0
  -3   3  -4    3.99    4.43   0
  -4   4  -4  263.84    7.74   0
  -2   6  -7  157.00   10.27   0
  -1   3  -6 1042.89   13.09   0
  -3   5  -6  164.58    9.46   0
   2   2  -7   12.68    4.12   0
  -5   3  -2   28.01    4.02   0
  -5   7  -5  119.15   11.20   0
   0   2  -6  898.10   11.26   0
   1   5  -9   19.87    8.49   0
   2   4  -9   68.12    8.78   0
   0   4  -8  849.25   15.03   0
  -4   6  -6   78.40    9.38   0
  -1   5  -8   60.24    9.55   0
  -4   4  -5    0.75    6.32   0
  -3   3  -5  810.04   11.51   0
  -2   4  -7   10.14    7.32   0
  -5   5  -5  281.79   10.65   0
  -6   4  -3   18.39    5.57   0
  -5   3  -3  302.07    7.28   0
  -3   5  -7   88.90    9.72   0
  -2   2  -5  199.24    6.24   0
  -1   3  -7  161.89    7.43   0
   2   2  -8  962.16   12.65   0
  -6   6  -5   62.03    9.86   0
  -4   2  -3  440.64    7.13   0
  -4   6  -7   16.01    9.38   0
   1   1  -6  840.33    9.23   0
   1   5 -10  117.41   11.71   0
   0   2  -7  381.08    8.51   0
   0   4  -9  275.63   11.57   0
  -4   4  -6  276.57    9.61   0
  -3   3  -6  349.92    9.06   0
  -1   5  -9    7.06    9.04   0
  -5   3  -4  182.89    6.83   0
  -5   5  -6   21.88    8.08   0
   1   3  -9   36.94    7.86   0
  -2   4  -8   81.97    8.53   0
  -3   5  -8   36.24    9.21   0
  -2   2  -6    5.07    5.09   0
  -1   3  -8  130.52    8.70   0
  -6   6  -6  268.64   13.16   0
  -4   2  -4   39.23    4.43   0
  -4   4  -7 1091.69   16.88   0
  -3   3  -7   68.45    7.81   0
   0   2  -8  139.08    7.90   0
   1   1  -7  641.85    9.23   0
  -6   4  -5  249.77    9.48   0
  -5   3  -5  329.36    9.04   0
  -5   5  -7   57.90   10.49   0
   0   4 -10    1.91    9.83   0
  -7   5  -5  140.19   10.37   0
  -4   2  -5  816.39   11.39   0
  -2   2  -7  363.95    9.73   0
  -2   4  -9  103.41    9.98   0
  -1   1  -6 1337.97   13.03   0
   1   3 -10  175.65   10.76   0
  -1   3  -9   -1.60    8.31   0
  -6   2  -2 1422.94   12.04   0
  -7   3  -3   -2.34    4.69   0
  -6   4  -6   15.01    7.78   0
  -5   3  -6   32.73    7.54   0
  -4   4  -8  388.72   13.45   0
  -3   3  -8   39.29    8.65   0
  -7   5  -6    7.93    9.91   0
   0   2  -9   21.28    7.48   0
   1   1  -8    1.95    4.61   0
  -6   2  -3 1866.15   15.10   0
  -4   2  -6  197.02    8.08   0
  -3   1  -5  885.28   10.74   0
  -1   1  -7  230.96    7.58   0
  -7   3  -4  559.80   11.27   0
  -2   2  -8 1248.33   16.34   0
  -1   3 -10  107.53   10.91   0
  -6   2  -4  248.20    7.41   0
  -6   4  -7   70.89    9.48   0
  -5   3  -7   49.40    8.04   0
  -3   1  -6  350.87    8.66   0
  -3   3  -9  164.44   10.50   0
  -8   4  -5   55.65    9.33   0
  -7   3  -5  174.40    8.61   0
  -4   2  -7   47.36    6.94   0
   0   0  -6  798.74    9.36   0
  -5   1  -3  352.88    6.63   0
  -1   1  -8  132.07    7.78   0
   0   2 -10  130.49    9.44   0
  -6   2  -5  152.49    7.96   0
  -2   2  -9  138.93    9.24   0
  -5   1  -4  302.67    7.43   0
  -5   3  -8   78.37   10.42   0
  -8   4  -6  381.41   13.81   0
  -7   3  -6   14.89    7.82   0
  -3   1  -7  103.55    6.89   0
  -2   0  -5  614.30    8.89   0
  -4   2  -8    3.94    8.38   0
   0   0  -7  554.02    9.12   0
  -6   2  -6  572.28   12.17   0
  -5   1  -5  448.20    9.50   0
  -1   1  -9   -3.53    6.59   0
  -2   0  -6  433.40    8.86   0
  -2   2 -10   41.65   10.09   0
  -8   2  -3   70.30    6.42   0
  -7   3  -7   11.08    9.86   0
  -3   1  -8   69.88    7.53   0
  -6   2  -7  480.92   13.22   0
   0   0  -8 2095.77   17.71   0
  -4   2  -9  143.49   10.45   0
  -4   0  -4  349.44    7.03   0
  -9   3  -5    7.91    8.94   0
  -2   0  -7    4.79    4.94   0
  -7   1  -3    0.81    4.73   0
  -7   1  -2  258.88    6.46   0
  -1   1 -10  152.99   10.57   0
  -8   2  -5   35.45    8.14   0
  -5   1  -7   84.63    7.74   0
  -4   0  -5    1.09    4.15   0
  -7   1  -4  735.61   11.68   0
  -6   2  -8   10.49    9.92   0
  -3   1  -9  175.99   10.79   0
  -9   3  -6   62.49   10.74   0
  -4   0  -6  382.21    8.98   0
  -8   2  -6   64.42    8.75   0
  -5   1  -8   94.22    9.04   0
  -7   1  -6   15.54    8.11   0
  -3   1 -10  169.93   11.94   0
  -1  -1  -5  434.68    7.05   0
  -8   2  -7   20.68    9.37   0
  -6   0  -3   29.10    4.55   0
  -2   0  -9  134.55    8.94   0
  -6   0  -4  635.45   10.08   0
  -6   0  -2   71.46    4.32   0
  -5   1  -9  169.20   12.09   0
  -7   1  -7   30.46    8.47   0
  -6   0  -5  390.31    9.33   0
  -4   0  -8  517.53   12.98   0
  -9   1  -3  304.45    9.18   0
  -3  -1  -5  838.82   10.80   0
  -2   0 -10  177.69   11.33   0
  -9   1  -4  275.69   10.05   0
  -3  -1  -6  303.91    8.49   0
  -1  -1  -8  185.65    8.03   0
  -7   1  -8  108.29   11.74   0
  -6   0  -7  105.73    9.43   0
  -4   0  -9    4.03    8.45   0
  -3  -1  -7   95.41    7.41   0
  -9   1  -6   70.71    9.48   0
  -8   0  -3  375.85    9.07   0
  -5  -1  -5  451.65    9.61   0
  -5  -1  -4  302.59    7.58   0
  -3  -1  -8   61.35    8.16   0
  -8   0  -5   71.76    8.45   0
  -8   0  -2 3144.40   19.84   0
  -5  -1  -3  341.48    6.80   0
  -8   0  -6  661.04   14.33   0
  -5  -1  -7   74.90    7.73   0
  -3  -1  -9  167.57    9.88   0
  -8   0  -7  199.94   11.36   0
  -5  -1  -8   78.67    9.92   0
  -7  -1  -4  724.16   12.09   0
  -3  -1 -10  154.32   11.88   0
   0  -2  -6  768.64   10.21   0
  -2  -2  -6    3.46    4.93   0
  -7  -1  -6   17.86    7.41   0
  -7  -1  -3    1.78    4.56   0
  -5  -1  -9  168.18   12.22   0
  -2  -2  -5  253.32    6.66   0
 -10   0  -4  165.21   10.07   0
 -10   0  -5   14.56    9.39   0
 -10   0  -6   29.73   10.85   0
  -7  -1  -2  259.02    6.91   0
  -4  -2  -6  178.41    7.79   0
  -4  -2  -5  777.21   11.97   0
  -2  -2  -4 8298.48   27.62   0
  -7  -1  -8   99.44   11.87   0
  -4  -2  -7   41.79    7.92   0
  -4  -2  -4   30.84    4.99   0
  -4  -2  -8    0.39    8.37   0
  -9  -1  -5    4.02    7.85   0
  -9  -1  -4  277.22    9.98   0
  -9  -1  -6   67.52   10.82   0
  -6  -2  -6  525.26   12.80   0
  -7  -1  -1  170.76    5.45   0
  -4  -2  -9  120.18   10.38   0
  -6  -2  -7  477.24   13.02   0
  -6  -2  -4  238.82    7.77   0
  -9  -1  -2   53.44    6.33   0
  -6  -2  -8   17.37   10.36   0
  -6  -2  -3 1895.16   16.31   0
  -8  -2  -6   61.18   10.12   0
  -8  -2  -5   36.27    8.66   0
 -11  -1  -5    9.58   10.84   0
 -11  -1  -4   41.80   10.01   0
  -3  -3  -6  409.73   10.17   0
  -8  -2  -3   71.21    6.61   0
  -6  -2  -2 1439.09   13.26   0
  -3  -3  -8   45.30    8.10   0
  -1  -3  -6  910.77   12.21   0
  -5  -3  -7   45.57    9.34   0
  -5  -3  -6   32.64    7.99   0
  -3  -3  -5  909.98   12.25   0
  -5  -3  -5  313.66    9.97   0
  -5  -3  -8   46.79    9.66   0
  -1  -3  -5  192.37    6.20   0
 -10  -2  -5  442.74   14.97   0
  -8  -2  -2  218.34    7.44   0
 -10  -2  -4   68.53    9.96   0
  -3  -3  -4    1.43    4.56   0
  -7  -3  -6   13.23    9.41   0
  -5  -3  -4  148.34    7.16   0
 -10  -2  -3    1.93    8.11   0
  -7  -3  -7    7.12    9.32   0
  -6  -2  -1    4.66    3.41   0
  -1  -3  -4  562.29    8.31   0
  -8  -2  -1   54.64    5.56   0
  -5  -3  -3  297.40    7.71   0
  -9  -3  -6   63.04   11.92   0
  -9  -3  -5    2.66    9.91   0
  -7  -3  -3   -0.50    6.37   0
  -3  -3  -3  268.83    6.45   0
  -9  -3  -4  204.48   10.61   0
  -4  -4  -7 1080.34   18.20   0
 -10  -2  -1  898.84   13.72   0
  -4  -4  -8  371.71   13.42   0
  -4  -4  -6  307.76   11.08   0
  -9  -3  -3  240.15   10.68   0
  -7  -3  -2  165.42    7.54   0
  -6  -4  -7   61.02   10.15   0
  -6  -4  -6    5.93    9.48   0
  -5  -3  -2   28.26    4.74   0
  -2  -4  -6  281.29    9.10   0
  -4  -4  -5    0.89    6.76   0
  -6  -4  -5  246.28   10.40   0
  -8  -2   0  867.26   10.80   0
 -11  -3  -4   32.74   10.16   0
  -2  -4  -5  369.59    9.24   0
  -8  -4  -6  349.75   14.52   0
 -11  -3  -3  205.07   12.31   0
  -4  -4  -4  295.81    8.75   0
  -8  -4  -4   -1.20    8.03   0
  -7  -3  -1  167.51    6.99   0
 -11  -3  -2   13.96    9.27   0
  -6  -4  -3   21.14    6.84   0
  -9  -3  -1    2.52    6.45   0
  -8  -4  -3  234.54   10.22   0
  -5  -3  -1 1178.56   11.85   0
 -10  -4  -4  133.74   12.73   0
  -4  -4  -3 2483.97   19.55   0
  -5  -5  -7   32.51   11.29   0
  -5  -5  -6   20.84    9.94   0
 -10  -4  -3  268.53   13.16   0
  -7  -5  -6    9.74   10.38   0
  -3  -5  -6  122.17    9.21   0
  -6  -4  -2   54.11    6.12   0
  -5  -5  -5  318.47   11.67   0
  -7  -5  -5  124.75   11.06   0
  -5   5  -1  606.17   10.21   0
  -2   4  -4  181.55    6.75   0
  -3   7  -4   -1.01    7.65   0
  -2   6  -5   70.36    8.43   0
  -4   4  -2 1331.02   12.98   0
  -1   7  -6  426.83   13.59   0
  -5   7  -2   10.07    7.32   0
   0   4  -6  200.07    7.48   0
   1   3  -6  521.72    8.92   0
   0   6  -7  156.90    9.39   0
  -5   5  -2    3.86    5.04   0
  -4   8  -4   90.89   10.49   0
   1   7  -8    0.02    9.06   0
  -5   7  -3  105.91    9.18   0
  -4   6  -4   11.99    6.97   0
  -2   4  -5  399.10    9.16   0
  -4   4  -3 2222.34   17.25   0
  -2   6  -6    6.21    8.39   0
  -6   4   0  782.87    9.81   0
  -6   8  -2   18.50   10.00   0
  -1   7  -7   63.59   10.89   0
  -6   6  -2  686.97   13.31   0
  -5   5  -3  161.97    8.10   0
   0   4  -7  183.70    8.13   0
  -5   7  -4   43.05    9.00   0
  -3   7  -6  156.39   10.93   0
  -1   5  -7   76.73    7.77   0
   0   6  -8   63.33    9.01   0
  -6   4  -1  456.85    8.57   0
  -3   3  -4    4.22    3.92   0
  -6   6  -3  845.44   14.70   0
  -2   4  -6  324.97    8.92   0
  -2   6  -7  155.63   10.18   0
  -1   3  -6 1008.52   12.26   0
  -7   7  -2   43.30    8.52   0
  -7   5  -1   69.89    6.12   0
  -5   5  -4  196.24    8.51   0
  -3   5  -6  180.60    8.98   0
  -5   3  -2   36.36    4.41   0
  -6   4  -2   58.69    5.82   0
  -5   7  -5  122.86   10.59   0
   0   2  -6  906.37   10.45   0
  -4   6  -6   88.34   10.28   0
  -7   7  -3    0.10    9.61   0
  -6   6  -4  123.71   10.11   0
  -1   5  -8   62.68    9.14   0
  -3   3  -5  818.53   11.40   0
  -2   6  -8  460.89   14.68   0
  -6   4  -3   22.77    6.15   0
  -5   3  -3  322.08    7.70   0
  -2   4  -7   -1.80    6.25   0
  -3   5  -7   87.87    9.47   0
  -1   3  -7  180.27    7.49   0
  -2   2  -5  207.28    6.07   0
  -8   6  -2   97.45    8.64   0
  -7   5  -3    5.34    7.26   0
  -7   7  -4  192.84   12.68   0
  -6   6  -5   76.85   10.32   0
  -4   6  -7   24.18    9.33   0
  -4   4  -6  285.77   10.09   0
  -7   3   0 1135.85   10.99   0
  -3   3  -6  355.22    9.23   0
  -8   6  -3   38.11    9.29   0
  -5   5  -6   19.84    8.88   0
  -8   4  -1  842.82   12.16   0
  -7   5  -4  447.96   12.61   0
  -7   3  -1  174.72    6.13   0
  -3   5  -8   30.99    9.84   0
  -2   4  -8   86.02    8.14   0
  -4   2  -4   43.72    4.79   0
  -2   2  -6    4.53    4.64   0
  -8   6  -4  173.18   10.95   0
  -7   3  -2  160.73    6.31   0
  -5   3  -5  322.31    9.32   0
  -4   4  -7 1101.64   16.55   0
  -5   5  -7   36.57   10.12   0
  -9   5  -2   39.93    8.29   0
  -7   5  -5  143.55    9.89   0
  -6   2  -2 1498.95   12.76   0
  -4   2  -5  815.60   11.42   0
  -8   4  -3  263.70    9.24   0
  -7   3  -3   -3.74    5.10   0
  -3   1  -4   14.52    3.60   0
  -9   5  -3  156.64   10.33   0
  -6   4  -6    6.11    8.47   0
  -2   2  -7  376.36    8.70   0
  -1   1  -6 1320.60   12.07   0
  -5   3  -6   31.02    7.36   0
  -6   2  -3 1900.70   15.43   0
  -4   4  -8  367.78   12.86   0
  -8   4  -4    0.94    8.03   0
  -3   3  -8   48.49    8.23   0
  -9   5  -4  191.38   10.96   0
  -4   2  -6  179.59    7.27   0
  -3   1  -5  892.13   10.32   0
  -6   4  -7   69.26   10.22   0
  -9   3  -1    6.72    4.97   0
  -8   4  -5   60.49    8.70   0
  -5   3  -7   52.34    7.83   0
 -10   4  -2   19.03    7.89   0
  -8   2   0  904.80   10.05   0
  -8   2  -1   65.25    5.16   0
  -3   1  -6  343.45    8.03   0
 -10   4  -3  302.41   11.72   0
  -9   3  -3  254.74    9.72   0
  -8   2  -2  227.04    7.42   0
  -5   1  -4  313.68    7.10   0
  -7   3  -6   13.48    7.65   0
  -5   3  -8   65.30    9.80   0
  -8   2  -3   77.94    6.32   0
  -6   2  -6  571.80   12.44   0
 -10   4  -4  140.81   10.38   0
  -9   3  -4  232.49    9.95   0
  -5   1  -5  460.95    9.29   0
  -4   2  -8    0.63    7.72   0
  -3   1  -7  101.69    6.79   0
  -8   2  -4  325.52    9.54   0
  -7   1  -1  175.56    5.39   0
  -7   3  -7   15.53    9.65   0
  -2   0  -5  611.30    8.04   0
  -7   1  -2  274.51    6.61   0
  -9   3  -5    8.30    9.04   0
  -7   1  -3    0.36    4.39   0
  -6   2  -7  489.83   12.91   0
  -5   1  -6   47.21    6.53   0
 -11   3  -2   14.64    7.98   0
  -4   0  -4  368.17    6.93   0
  -2   0  -6  441.42    8.06   0
 -10   2  -1  925.33   12.91   0
 -11   3  -3  253.03   11.48   0
  -8   2  -6   55.95    9.33   0
  -5   1  -7   73.57    7.90   0
  -4   0  -5   -3.49    4.35   0
  -6   2  -8   10.84    8.41   0
 -10   2  -3    0.96    6.66   0
 -11   3  -4   43.57   10.24   0
 -10   2  -4   84.27    8.58   0
  -6   0  -2   72.85    4.07   0
  -4   0  -6  367.07    8.64   0
  -9   1  -2   62.24    5.75   0
  -9   1  -1   15.02    4.47   0
  -8   2  -7   21.98   10.03   0
  -7   1  -6   24.20    7.08   0
  -9   1   0  502.06    8.37   0
  -6   0  -4  635.49   10.11   0
  -5   1  -8   66.45    8.93   0
 -10   2  -5  472.81   14.23   0
  -9   1  -4  298.48    9.75   0
  -7   1  -7   30.12    9.00   0
  -6   0  -5  390.00    9.05   0
  -4   0  -7 1524.40   16.05   0
 -12   2  -2  104.26    9.65   0
  -8   0  -2 3400.10   20.87   0
 -12   2  -3  193.41   10.72   0
  -8   0  -3  385.35    8.82   0
  -9   1  -6   82.30    9.33   0
  -8   0  -1 1417.47   12.94   0
  -7   1  -8   96.09    9.94   0
  -3  -1  -4   12.44    3.43   0
  -3  -1  -5  846.71   10.11   0
 -11   1  -2    4.48    6.51   0
  -6   0  -7   95.98    8.01   0
 -11   1  -3  225.85    9.94   0
  -8   0  -5   73.76    8.10   0
  -8   0   0   40.06    4.05   0
  -3  -1  -6  316.36    7.68   0
 -11   1  -4   36.69    9.63   0
  -5  -1  -4  309.48    7.26   0
  -8   0  -6  608.24   13.43   0
  -5  -1  -5  438.17    9.05   0
 -11   1  -5   18.04   10.31   0
  -6   0  -8   75.36    8.76   0
 -10   0  -3  409.12   10.69   0
  -5  -1  -6   34.42    5.75   0
 -10   0  -4  183.36   10.09   0
 -10   0  -1  109.77    6.75   0
  -8   0  -7  203.70   10.88   0
  -7  -1  -4  763.03   11.58   0
 -10   0   0  129.24    6.25   0
  -7  -1  -2  263.26    6.58   0
  -5  -1  -7   73.38    7.72   0
 -13   1  -2  157.86   10.88   0
 -13   1  -3  139.49   11.76   0
  -7  -1  -6   25.43    7.74   0
 -10   0  -6   21.11    9.37   0
  -7  -1  -1  175.77    5.28   0
 -12   0  -3   36.81    9.54   0
  -9  -1  -2   61.82    6.45   0
  -7  -1  -7   21.08    7.82   0
 -12   0  -1  795.12   14.02   0
 -12   0  -4  164.05   11.04   0
  -9  -1  -5   -8.31    7.33   0
  -9  -1  -1   11.58    5.15   0
  -9  -1  -6   77.36   10.19   0
  -7  -1   0 1428.75   11.37   0
  -7  -1  -8   82.93    9.62   0
  -4  -2  -5  771.41   10.90   0
  -4  -2  -6  182.90    7.44   0
  -4  -2  -4   33.89    4.56   0
  -2  -2  -5  240.53    5.86   0
 -11  -1  -3  243.96   10.91   0
  -9  -1   0  509.63    8.76   0
  -6  -2  -5  159.31    7.28   0
  -6  -2  -4  235.00    7.32   0
 -11  -1  -4   40.38    8.73   0
 -11  -1  -2    6.33    6.65   0
  -6  -2  -3 1882.54   15.56   0
  -4  -2  -3  420.21    7.23   0
  -6  -2  -6  564.96   11.74   0
  -6  -2  -7  449.31   12.30   0
  -8  -2  -5   37.65    7.38   0
 -11  -1   0   62.58    6.62   0
  -8  -2  -6   52.01    8.47   0
  -8  -2  -2  227.72    7.27   0
  -9  -1   1  715.39    9.34   0
 -13  -1  -3   90.92   11.51   0
 -13  -1  -2  151.21   11.07   0
  -8  -2  -7   12.38    9.86   0
 -10  -2  -3   -2.24    6.83   0
 -13  -1  -1   28.24    8.83   0
 -10  -2  -5  467.98   13.73   0
  -8  -2  -1   59.30    5.44   0
  -6  -2  -1    6.12    3.25   0
 -10  -2  -2  405.22   10.42   0
 -10  -2  -1  871.39   13.01   0
 -12  -2  -3  174.95   11.74   0
  -5  -3  -5  302.17    8.91   0
 -12  -2  -2  103.66   10.04   0
  -8  -2   0  910.93   10.81   0
  -7  -3  -5  156.11    9.03   0
  -7  -3  -6   12.42    8.32   0
  -5  -3  -4  156.35    6.58   0
 -10  -2   0  377.53    9.17   0
  -3  -3  -5  878.06   11.15   0
 -12  -2  -1   39.72    8.38   0
  -7  -3  -3   -0.72    5.14   0
  -9  -3  -5    3.40    9.14   0
  -9  -3  -4  204.04    9.85   0
  -7  -3  -7   10.29    8.34   0
  -5  -3  -3  301.07    7.48   0
  -3  -3  -4    4.27    3.99   0
  -9  -3  -6   50.01    9.71   0
 -12  -2   0   -0.70    7.17   0
 -11  -3  -3  203.77   10.75   0
 -10  -2   1  127.28    6.44   0
  -5  -3  -2   23.34    4.31   0
 -14  -2  -1  247.80   11.93   0
  -8  -2   1  515.37    8.08   0
  -3  -3  -3  275.94    6.12   0
 -11  -3  -2   13.94    7.75   0
  -9  -3  -1    2.89    6.14   0
  -7  -3  -1  173.52    6.55   0
 -11  -3  -1   81.32    8.61   0
  -6  -4  -6    3.13    8.21   0
  -6  -4  -5  225.86    9.79   0
 -13  -3  -2  140.47   11.17   0
  -8  -4  -5   43.94    9.60   0
  -9  -3   0  372.89    9.19   0
  -8  -4  -6  352.23   13.04   0
  -8  -4  -4    0.40    7.25   0
 -13  -3  -1   18.28    9.79   0
 -11  -3   0   41.57    7.57   0
 -10  -4  -4  113.72   11.26   0
  -8  -4  -3  226.30    9.33   0
  -4  -4  -5    5.27    5.22   0
  -7  -3   0 1123.72   11.98   0
  -6  -4  -3   23.40    6.14   0
 -13  -3   0   23.17    9.14   0
  -4  -4  -4  309.73    7.95   0
 -10  -4  -2   13.55    8.46   0
  -8  -2   2  322.28    6.37   0
 -12  -4  -2  127.08   11.68   0
  -9  -3   1  478.94    9.38   0
  -6  -4  -2   47.22    5.45   0
 -10  -4  -1   79.05    8.70   0
  -4  -4  -3 2455.54   17.90   0
  -8  -4  -1  809.55   12.99   0
  -5  -3   0 1139.40   10.69   0
 -12  -4  -1  515.49   14.07   0
   9  -3   1    9.37    5.33   0
  10  -4   1   57.02    7.44   0
   9  -3  -1  488.08    9.25   0
  11  -5  -1  387.97   12.32   0
  11  -5   0   48.66    8.13   0
  10  -4   2   14.32    7.09   0
  11  -5   1   65.41    9.98   0
   9  -3  -2   47.70    5.55   0
  11  -5  -2   85.77    8.29   0
   8  -2   0  905.31   10.69   0
   8  -2   1   56.04    4.82   0
  11  -5   2    2.89    9.58   0
   8  -2   2  208.38    7.04   0
  12  -6  -1  145.54   11.92   0
   8  -2  -1  522.85    8.25   0
  11  -5  -3  102.13    8.15   0
  12  -6  -2   81.48   10.88   0
   9  -3  -3   83.69    5.80   0
  12  -6  -3   26.93    8.84   0
   8  -2  -2  325.15    6.69   0
  10  -4  -4   65.70    6.28   0
   7  -1   1  158.15    5.29   0
   7  -1   0 1347.94   11.45   0
   7  -1   2  240.42    6.23   0
   9  -3  -4  306.91    7.70   0
   8  -2  -3    1.53    3.86   0
  11  -3   0   29.98    7.52   0
  12  -4  -1    6.56    7.45   0
  12  -4   0  237.44   10.78   0
  11  -3   1   72.92    8.53   0
  12  -4  -2   57.74    8.81   0
  12  -4   1  538.35   14.11   0
  13  -5  -1   91.63   11.36   0
  13  -5  -2  199.05   12.21   0
  11  -3   2   12.34    8.23   0
  12  -4   2  136.13   11.43   0
  10  -2   0  418.94    9.88   0
  10  -2  -1  142.53    7.10   0
  10  -2   1  846.82   12.84   0
  13  -5  -3    6.56    8.57   0
  10  -2  -2 1127.37   13.32   0
  12  -4  -4 1140.23   16.95   0
  13  -5  -4   37.01    9.83   0
   8  -2  -4  642.74    8.70   0
   9  -1   1    6.88    5.11   0
  11  -3  -4   30.42    6.02   0
   9  -1   0  494.63    8.87   0
  10  -2  -3 1381.79   14.39   0
   9  -1  -1  734.88   10.35   0
   9  -1   2   54.94    5.99   0
  14  -4  -1   45.47   10.90   0
  13  -3  -1  124.89    9.48   0
  13  -3   0   43.74    8.95   0
  14  -4  -2  259.93   12.22   0
  13  -3  -2  382.61   11.87   0
  13  -3   1   15.76    9.76   0
   9  -1  -2   40.78    4.89   0
  14  -4  -3   13.89    9.06   0
  10  -2  -4   94.24    6.22   0
  12  -2  -1  261.85   10.35   0
  12  -2   0   -3.15    6.94   0
  12  -2   1   33.03    8.54   0
  13  -3  -3    6.20    7.52   0
  13  -3   2  148.74   12.02   0
  12  -2  -2  199.45    8.82   0
  14  -4  -4   66.12   10.54   0
  12  -2   2   96.89    9.86   0
   9  -1  -3  111.06    5.59   0
  13  -3  -4   60.51    8.09   0
   8   0   1 1340.06   12.73   0
  11  -1  -1  586.63   11.43   0
   8   0   0   39.57    4.52   0
   8   0   2 3049.97   19.03   0
  11  -1  -2  152.31    7.13   0
  13  -3  -5  115.98    9.36   0
   8   0  -1    5.71    3.50   0
   9  -1  -4  334.05    7.39   0
  15  -3  -3   99.21   11.65   0
  11  -1  -3  175.83    7.31   0
  14  -2  -1  230.73   11.37   0
  14  -2   0  866.94   17.52   0
  14  -2   1  259.46   13.44   0
  15  -3  -4   38.57   10.63   0
  14  -2  -3   86.02    9.07   0
  10   0   0  129.75    6.53   0
  10   0   1  105.09    6.46   0
  10   0  -1  835.96   11.92   0
  13  -1  -1  142.78    9.31   0
  13  -1   0   16.66    7.87   0
  11  -1  -4   23.17    5.45   0
  13  -1  -2  382.18   11.95   0
  13  -1   1   27.88    9.32   0
  14  -2  -4  732.59   15.63   0
  15  -3  -5   -0.22    9.00   0
   8   0  -3 1790.26   13.60   0
  13  -1  -3   12.15    7.72   0
  14  -2  -5  416.83   13.05   0
  10   0  -3  124.83    6.43   0
  11  -1  -5  498.56   10.27   0
  12   0   0  241.57   10.10   0
  13  -1  -4   84.07    8.68   0
   7   1   1  157.42    5.26   0
   7   1   0 1362.20   11.61   0
  15  -1  -2  217.38   12.79   0
  15  -1  -1    3.51    9.35   0
  15  -1   0   28.03   11.14   0
  16  -2  -4   -0.88    9.81   0
   8   0  -4  634.33    8.58   0
   9   1   1    7.62    5.07   0
  13  -1  -5  115.86    9.05   0
   7   1  -1  113.77    4.73   0
   9   1   0  489.77    8.89   0
  10   0  -4  119.26    6.39   0
  16  -2  -5   -0.02    9.69   0
   9   1  -1  740.36   10.57   0
  15  -1  -4   56.50   10.47   0
  14   0  -1   68.75   10.13   0
  14   0  -2  398.80   13.36   0
  14   0   0   47.52    9.19   0
   9   1  -2   34.27    4.99   0
  11   1   0   49.55    6.52   0
  15  -1  -5   14.90    9.67   0
  11   1  -1  594.73   11.22   0
  14   0  -3   13.15    7.90   0
  10   0  -5  727.09   10.85   0
  11   1  -2  141.50    7.69   0
  14   0  -4  114.62   10.07   0
   8   0  -5  431.74    7.56   0
   9   1  -3  116.45    5.48   0
  15  -1  -6  187.64   11.65   0
  11   1  -3  177.54    7.92   0
  13   1  -1  132.24   10.02   0
  13   1   0   20.48    8.65   0
  13   1  -2  368.73   11.25   0
  14   0  -5   10.01    8.59   0
  16   0  -3   55.97   11.56   0
  13   1  -3    9.78    7.07   0
  16   0  -4  445.73   14.75   0
  11   1  -4   24.96    5.69   0
   9   1  -4  335.19    7.45   0
   8   2   1   56.68    5.18   0
  15   1  -1    9.21   10.32   0
   8   2   0  893.54   10.76   0
  10   2   0  387.00    9.54   0
  13   1  -4   79.44    7.88   0
  14   0  -6  316.14   11.48   0
  15   1  -2  221.41   12.03   0
  15   1   0   25.61   10.96   0
  16   0  -5  303.41   13.45   0
   8   2  -1  529.84    8.84   0
  10   2  -1  144.43    6.89   0
  15   1  -3   94.63   10.23   0
  11   1  -5  516.02   10.68   0
  12   2   0    2.17    7.71   0
  10   2  -2 1117.75   13.63   0
  12   2  -1  274.57    9.85   0
  13   1  -5  109.78    8.97   0
  15   1  -4   47.82    9.44   0
  16   0  -6    3.43    9.50   0
  12   2  -2  190.00    9.45   0
   8   2  -2  326.87    7.33   0
   9   1  -5  672.40    9.94   0
  10   2  -3 1464.96   15.50   0
  15   1  -5   -2.46    8.53   0
  12   2  -3   82.54    7.53   0
  14   2  -1  182.34   11.67   0
  14   2  -2    1.38    8.31   0
  13   1  -6  540.31   12.85   0
  11   1  -6  213.22    8.24   0
  14   2  -3   74.03    9.17   0
   8   2  -3    4.89    3.87   0
  15   1  -6  143.50   11.46   0
  10   2  -4  105.93    6.34   0
  14   2  -4  656.76   14.66   0
   7   1  -5  423.16    6.97   0
  16   2  -4   10.39   11.06   0
   9   3   0  358.77    8.93   0
  14   2  -5  317.14   11.82   0
   8   2  -4  682.91    9.69   0
   9   3  -1  482.13    9.49   0
  10   2  -5    1.81    5.59   0
  13   3  -1   78.14    9.73   0
  13   3  -2  318.48   12.08   0
  16   2  -5   11.63    9.93   0
   7   3   1  154.95    5.88   0
   7   3   0 1016.51   11.27   0
   9   3  -2   43.01    5.42   0
  13   3  -3    3.72    8.60   0
  12   2  -6  373.34   10.94   0
  15   3  -2  154.61   11.66   0
   7   3  -1   52.65    4.87   0
  15   3  -3   80.64   11.51   0
  13   3  -4   53.72    8.28   0
   9   3  -3   80.32    5.78   0
   8   2  -5  735.16   10.02   0
  15   3  -4   28.74    9.69   0
  10   2  -6  562.07   10.28   0
   7   3  -2  365.00    7.26   0
  14   2  -7  176.19   10.31   0
  13   3  -5  102.44    8.93   0
   9   3  -4  342.33    8.36   0
  12   4  -1    4.07    7.44   0
   7   3  -3   81.58    5.11   0
  12   4  -2   41.53    7.98   0
  15   3  -6  102.10   11.65   0
  13   3  -6  386.24   11.85   0
  14   4  -2  240.43   11.88   0
  14   4  -1   44.88    9.66   0
  12   4  -3 1036.31   16.90   0
  14   4  -3   13.07   10.22   0
   8   4   0   15.52    5.45   0
   9   3  -5  576.49   10.17   0
  14   4  -4   82.58    9.90   0
   8   4  -1    9.97    4.87   0
  12   4  -4  959.10   15.88   0
  15   3  -7   93.46   11.37   0
   7   3  -4 1169.60   12.09   0
  13   3  -7    7.00    8.67   0
   6   2  -5  394.59    6.67   0
   8   4  -2 1342.57   14.29   0
  14   4  -5    2.02    8.85   0
  12   4  -5   54.79    7.98   0
   8   4  -3 1031.46   13.02   0
   9   3  -6   -1.17    5.48   0
  14   4  -6  198.03   11.27   0
   6   4   0  652.47    9.25   0
  13   5  -1   72.89   10.69   0
  11   5  -1  324.50   11.57   0
  13   5  -2  179.10   10.86   0
   6   4  -1    6.68    4.28   0
  11   5  -2   61.40    8.84   0
  12   4  -6    3.23    7.41   0
  13   5  -3   11.81    9.84   0
   8   4  -4  266.68    8.11   0
  11   5  -3   78.93    8.15   0
  13   5  -4   49.02    9.22   0
  14   4  -7   60.38   10.68   0
   6   4  -2  181.56    6.27   0
  11   5  -4    6.73    8.00   0
  12   4  -7  279.89   11.34   0
  13   5  -5   51.34    9.25   0
   6   4  -3  391.52    7.88   0
   8   4  -5  194.26    7.12   0
   5   3  -4  999.51    9.84   0
   7   5   0  540.88   10.18   0
  11   5  -5  277.45   10.33   0
  13   5  -6  280.49   11.84   0
   7   5  -1   57.54    5.52   0
   9   5  -4  149.89    8.27   0
   4   4   1  552.37    7.58   0
   7   5  -2  125.03    6.87   0
  10   4  -7   72.12    7.65   0
  12   6  -2   66.95    9.34   0
   4   4   0 1674.17   12.12   0
  12   6  -3   32.56    9.79   0
   6   4  -4  790.96   10.54   0
  11   5  -6  115.21    8.69   0
   8   4  -6 1116.13   13.67   0
  10   6  -1   58.96    7.92   0
  13   5  -7   15.63    8.78   0
   4   4  -1 4176.51   19.26   0
   7   5  -3   48.28    5.87   0
   9   5  -5  289.37    9.73   0
  10   6  -2  393.65   11.40   0
  12   6  -4    4.40    8.44   0
  10   6  -3  543.69   12.76   0
   5   3  -5   89.85    4.40   0
  12   6  -5  144.66   10.29   0
   4   4  -2  673.88    8.22   0
   8   6  -1  168.75    8.56   0
  10   6  -4   43.30    8.50   0
  11   5  -7   54.33    8.82   0
   5   5   0  629.89    9.30   0
   7   5  -4  591.02   10.38   0
   6   4  -5   15.03    4.24   0
   8   6  -2  102.71    7.83   0
   9   5  -6    3.12    6.83   0
   5   5  -1  140.39    5.50   0
  12   6  -6  144.60   11.07   0
   8   6  -3    4.27    5.97   0
   5   5  -2    3.84    4.43   0
   7   5  -5  107.55    6.92   0
  11   7  -2   21.12    9.48   0
   8   6  -4  278.03    9.65   0
  11   7  -3   26.50    8.76   0
   9   5  -7   31.20    7.26   0
  10   6  -6  222.16   10.49   0
   5   5  -3  654.47    9.76   0
   6   6   0   11.50    5.56   0
  11   7  -4    9.75    9.42   0
   6   6  -1 1301.86   14.41   0
   9   7  -1  115.16    9.30   0
   9   7  -2   16.70    8.05   0
  13   3   1   23.62    9.23   0
   9   1  -4  355.52    7.16   0
  13   3   0   26.89    8.89   0
  15   1  -4   35.04    8.24   0
   7   3   0 1121.10   11.30   0
  10   2  -3 1511.87   14.51   0
   9   3  -1  517.93    9.52   0
  14   2  -3   79.72    8.30   0
  13   3  -1   99.70    8.59   0
  13   1  -5  108.99    7.87   0
   8   2  -3    5.78    3.43   0
  11   1  -5  491.49    9.36   0
  15   1  -5   -0.67    7.37   0
  13   3  -2  288.96   10.33   0
   7   3  -1   55.49    4.09   0
  14   2  -4  585.93   12.95   0
   9   3  -2   47.69    5.30   0
  10   4   1   63.49    6.76   0
  15   3  -2  145.49   10.55   0
   8   4   1  734.28   11.06   0
  10   2  -4  112.09    5.69   0
  16   2  -4    8.89    8.69   0
  12   4   0  170.39    9.81   0
  13   3  -3    7.05    6.79   0
   9   1  -5  663.11    8.81   0
  15   3  -3   77.83    9.27   0
   8   4   0   21.85    5.03   0
  12   4  -1    1.75    6.78   0
  14   2  -5  297.39   10.81   0
   7   3  -2  368.69    6.65   0
  14   4  -1   43.93    8.87   0
  16   2  -5    4.28    8.35   0
   6   4   1  377.28    7.16   0
   9   3  -3   82.87    5.12   0
   8   2  -4  709.52    8.74   0
  13   3  -4   51.80    7.18   0
  12   4  -2   46.46    7.19   0
  15   3  -4   22.07    8.33   0
  14   4  -2  236.21   10.90   0
   8   4  -1   12.17    4.36   0
  10   2  -5    2.80    4.70   0
   6   4   0  651.53    8.80   0
  14   2  -6   60.36    7.51   0
  14   4  -3   11.07    8.93   0
  12   4  -3 1053.93   15.24   0
  11   5   0   32.19    7.80   0
  13   3  -5   99.29    8.37   0
  15   3  -5    0.58    7.88   0
   7   3  -3   79.18    4.17   0
   9   3  -4  311.03    7.31   0
   8   4  -2 1368.38   13.33   0
  13   5  -1   82.57    9.80   0
  14   4  -4   76.65    9.47   0
   6   4  -1    5.89    3.79   0
  12   4  -4  923.80   14.86   0
   8   2  -5  718.77    8.79   0
  13   5  -2  164.11    9.86   0
  15   3  -6   97.93    9.06   0
  10   2  -6  585.26    9.28   0
  11   5  -2   73.49    7.39   0
  13   3  -6  376.79   10.92   0
  14   4  -5    0.64    8.56   0
   7   5   0  564.74    9.74   0
   8   4  -3 1012.94   11.68   0
  13   5  -3   15.12    7.85   0
   9   3  -5  557.91    9.37   0
  12   4  -5   55.28    7.83   0
   7   3  -4 1193.76   11.08   0
  11   5  -3   91.90    7.43   0
   4   4   0 1610.59   11.34   0
   6   4  -2  198.20    5.55   0
   7   5  -1   60.84    5.05   0
  12   6  -1  101.48    9.84   0
  13   5  -4   45.46    8.05   0
  14   4  -6  189.72    9.94   0
   8   4  -4  276.21    7.16   0
  10   6  -1   54.21    8.01   0
  11   5  -4    8.45    6.37   0
  12   6  -2   67.44    9.43   0
   8   2  -6   97.33    4.84   0
  12   4  -6   -4.16    6.39   0
   7   5  -2  128.01    5.91   0
  13   5  -5   59.27    8.43   0
   4   4  -1 4161.74   18.21   0
   5   5   0  627.52    8.80   0
   6   4  -3  397.47    7.38   0
   9   3  -6    2.09    4.80   0
   6   2  -5  375.80    6.07   0
  12   6  -3   32.96    8.13   0
   7   3  -5  318.61    6.82   0
   8   6  -1  176.44    8.13   0
  14   4  -7   60.37    8.50   0
   9   5  -4  137.83    7.02   0
  11   5  -5  270.62    9.56   0
  10   4  -6   30.42    5.85   0
  10   6  -3  536.01   12.54   0
   5   5  -1  128.81    5.37   0
   7   5  -3   46.64    5.56   0
   8   4  -5  206.06    6.74   0
  12   6  -4    6.64    7.78   0
  13   5  -6  277.33   10.91   0
  12   4  -7  289.78   10.44   0
   8   6  -2  108.89    6.94   0
   5   3  -4  996.31    9.40   0
   4   4  -2  688.56    8.00   0
   6   4  -4  851.03   10.10   0
   9   5  -5  309.11    8.90   0
  10   6  -4   50.31    7.40   0
  11   5  -6  110.50    8.08   0
  11   7  -2   29.35    8.25   0
   5   5  -2    0.50    4.17   0
   6   6  -1 1312.14   14.30   0
   8   6  -3    4.17    6.51   0
  13   5  -7    8.07    8.90   0
   7   5  -4  634.25   10.63   0
   7   3  -6  171.75    5.90   0
  10   4  -7   88.74    7.39   0
  11   7  -3   33.17    8.31   0
   8   4  -6 1197.26   13.62   0
   9   7  -2   18.44    8.02   0
   6   6  -2 2447.19   19.29   0
  12   6  -6  160.88   10.07   0
   3   5   0   11.52    3.44   0
   4   4  -3    7.81    3.04   0
   8   6  -4  311.49    9.76   0
   9   5  -6    6.86    6.66   0
  11   5  -7   66.39    8.58   0
  11   7  -4   16.40    9.30   0
   6   4  -5   26.04    4.71   0
   5   3  -5   85.94    4.33   0
   5   5  -3  705.17    9.78   0
   9   7  -3   22.72    7.39   0
  10   6  -6  255.02   10.75   0
   3   5  -1  286.81    6.24   0
   7   7  -2  144.07    8.59   0
   8   6  -5  277.64    9.81   0
   9   7  -4  135.72    9.09   0
   9   5  -7   27.15    6.58   0
  11   5  -8    0.94    7.36   0
   4   4  -4  514.28    7.76   0
   7   7  -3   20.71    7.29   0
   6   4  -6  226.56    6.72   0
   9   7  -5  232.91   11.13   0
   3   5  -2  344.19    7.06   0
  10   6  -7  797.53   15.07   0
   4   6  -2   12.09    5.01   0
   5   3  -6  119.32    5.11   0
   8   6  -6   40.86    7.04   0
   2   4  -2  734.22    8.02   0
   7   7  -4  503.19   11.94   0
   8   8  -3  285.48   12.05   0
   5   5  -5  152.87    6.79   0
   5   7  -2   17.61    5.82   0
   6   6  -5  192.95    8.49   0
   9   5  -8  123.43    8.27   0
   9   7  -6   -3.12    7.83   0
   3   5  -3  958.25   10.90   0
   4   4  -5 4079.50   21.19   0
   4   6  -3  685.05   10.78   0
  10   6  -8  204.32   11.38   0
   7   5  -7   -0.13    6.47   0
   8   8  -4   77.36   10.12   0
   5   7  -3  268.89    9.48   0
   7   7  -5  139.25    8.79   0
   8   6  -7   12.21    7.91   0
   6   4  -7  116.04    6.14   0
   1   5   0  262.11    5.50   0
   9   7  -7   33.85    8.86   0
   3   3  -5  336.34    6.30   0
   6   6  -6 1077.14   15.51   0
   6   8  -3  114.66    9.48   0
   8   8  -5   66.56    9.43   0
   2   6  -1 1408.15   13.22   0
   5   5  -6  138.22    6.77   0
   5   7  -4  373.59   10.30   0
   7   7  -6   73.72    9.24   0
   1   5  -1    6.18    3.51   0
   4   4  -6 1994.16   15.91   0
   7   5  -8  271.33   10.02   0
   8   6  -8  107.67    9.77   0
   6   8  -4  285.16   11.01   0
   2   6  -2  384.42    8.32   0
   2   4  -4   10.31    3.48   0
   5   7  -5   22.62    7.07   0
   6   6  -7  273.58    9.90   0
   1   5  -2 1041.96   10.82   0
   3   5  -5  246.90    7.62   0
   7   7  -7    8.78    8.18   0
   6   8  -5   12.85    8.34   0
   3   7  -3  300.61    8.99   0
   2   6  -3  171.27    6.68   0
   3   3  -6  282.55    6.45   0
   4   8  -3    2.42    7.01   0
   8   6  -9  151.06   10.23   0
   4   4  -7   25.15    5.46   0
   4   6  -6    9.58    6.80   0
   5   7  -6   34.25    7.70   0
   1   5  -3  709.68    9.76   0
   6   8  -6   59.22   10.38   0
   2   4  -5  230.78    6.24   0
   3   7  -4   42.59    6.77   0
   7   7  -8   99.19   10.95   0
   4   8  -4   97.97    8.84   0
   6   6  -8   56.54    8.07   0
   0   4  -2   10.10    2.90   0
   2   6  -4  880.96   12.38   0
   3   5  -6   97.53    6.81   0
   5   5  -8  584.45   11.98   0
   5   7  -7  139.42    9.67   0
   3   7  -5   55.57    7.46   0
   4   6  -7  303.68   10.72   0
   4   8  -5  817.09   15.73   0
   0   6  -1   75.70    5.36   0
   2   8  -2  135.69    8.86   0
   2   4  -6  221.47    6.86   0
   6   6  -9  150.85   10.84   0
   0   6  -2  618.76   10.09   0
   2   8  -3  273.37   10.61   0
  -1   5   0  283.30    5.87   0
   1   3  -5   91.72    4.56   0
   4   8  -6  488.94   14.51   0
   3   7  -6   61.66    8.15   0
   3   9  -3  194.22   11.65   0
   5   7  -8  249.16   11.69   0
  -1   5  -1  348.22    6.82   0
   1   5  -5  108.64    6.09   0
   2   8  -4    4.79    8.58   0
   4   6  -8  142.72    9.96   0
   0   4  -4 2420.23   16.36   0
   0   6  -3  187.48    7.08   0
   2   6  -6   32.21    6.65   0
   3   9  -4   23.62   10.27   0
   1   7  -4   28.68    6.84   0
  -1   5  -2 1022.07   11.03   0
   2   4  -7  629.12   10.75   0
   3   7  -7  220.59   10.69   0
   2   8  -5   47.08    8.75   0
   3   5  -8  100.95    8.43   0
   0   6  -4  175.26    7.48   0
   1   3  -6  515.22    8.69   0
   1   5  -6  210.89    7.83   0
   1   7  -5   31.52    7.37   0
  -1   5  -3   21.32    4.93   0
   2   6  -7   -2.73    7.81   0
   0   4  -5 1115.39   12.38   0
   0   8  -2    0.43    7.55   0
   4   6  -9   24.31    9.57   0
   2   8  -6   52.05    9.51   0
   1   9  -3  151.29   10.36   0
   3   7  -8   22.95   10.14   0
   1   7  -6  213.70   10.12   0
  -1   5  -4  210.66    7.01   0
  -2   6  -1   -2.96    4.82   0
  -1   7  -3    7.85    7.04   0
   1   5  -7  206.15    8.51   0
   1   9  -4   12.05    9.24   0
  -2   4  -2  845.59    9.63   0
   0   8  -4  645.65   14.22   0
   2   6  -8  311.37   12.03   0
  -1   3  -4  576.63    7.89   0
   0   4  -6  201.94    7.39   0
  -2   6  -2   85.95    6.39   0
   0   6  -6  363.52   10.54   0
  -1   7  -4  177.13    9.00   0
   1   7  -7  177.53   11.48   0
  -1   5  -5  111.80    6.65   0
   0   8  -5  324.51   12.18   0
  -2   4  -3    6.75    3.66   0
  -2   6  -3 1461.96   16.15   0
   1   5  -8   -2.94    7.72   0
  -1   3  -5  177.61    6.00   0
  -1   7  -5   34.20    8.84   0
  -3   5   0    7.11    3.92   0
   0   4  -7  185.79    7.57   0
   0   6  -7  161.48    9.46   0
   0   8  -6   61.81    9.98   0
  -2   4  -4  171.68    6.15   0
  -2   8  -2  223.07    9.76   0
  -1   9  -3   10.83    9.05   0
   1   7  -8   -3.90   10.33   0
  -3   5  -2  322.20    7.66   0
  -2   8  -3   11.28    8.71   0
  -2   6  -5   62.95    7.46   0
  -2  -2  -4 7513.00   21.42   0
  -8  -4  -3  208.35    7.06   0
  -9  -3  -6   53.86    7.30   0
 -10  -4  -4   99.94    7.65   0
  -7  -3  -6   10.16    5.60   0
  -8  -4  -4   -2.13    5.88   0
  -6  -4  -1  348.50    6.62   0
  -2  -2  -5  225.23    4.88   0
  -6  -4  -2   43.55    4.12   0
  -6  -4  -3   22.21    4.60   0
  -6  -4   0  609.83    7.68   0
 -11  -5  -1   53.67    7.34   0
  -5  -3  -6   30.06    5.02   0
  -8  -4  -5   43.65    6.60   0
  -3  -3  -4    7.13    3.27   0
 -11  -5  -2   -1.14    7.23   0
  -7  -3  -7   13.71    7.18   0
  -2  -2  -6    2.88    3.34   0
  -9  -5  -1   12.15    5.73   0
  -9  -5  -2   31.67    6.57   0
  -6  -4  -5  203.72    7.90   0
  -3  -3  -5  917.91    9.88   0
  -8  -4  -6  344.14   11.29   0
  -5  -3  -7   46.71    6.59   0
  -9  -5  -4  163.00    9.46   0
  -4  -4  -3 2480.60   15.93   0
  -3  -3  -6  417.36    8.03   0
  -7  -5  -1   51.31    5.29   0
  -6  -4  -6    7.72    5.99   0
  -4  -4  -2 1477.40   11.62   0
  -7  -5  -3    3.08    5.17   0
  -4  -4  -4  320.29    7.01   0
  -7  -5   0  565.74    9.04   0
  -4  -4  -1  571.44    7.09   0
  -4  -4  -5    1.49    4.93   0
  -6  -4  -7   52.52    7.33   0
  -4  -4  -6  323.04    8.85   0
  -4  -4   0 1628.86   10.92   0
 -10  -6  -2  155.26    9.70   0
  -5  -5  -3  172.39    6.97   0
  -7  -5  -6   15.53    8.30   0
  -5  -5  -2    8.22    4.13   0
  -1  -3  -4  512.72    6.99   0
  -8  -6  -2   79.49    7.77   0
  -5  -5  -1  664.28    9.29   0
  -4  -4  -7 1196.76   15.50   0
  -1  -3  -5  172.45    5.10   0
  -8  -6  -3   24.70    6.96   0
  -8  -6  -1   23.49    6.55   0
  -5  -5  -5  338.93    9.30   0
  -8  -6  -4  149.85    9.22   0
  -1  -3  -6  827.86   10.15   0
  -5  -5  -6   23.50    7.47   0
  -5  -5   0  640.30    8.66   0
  -2  -4  -4  136.59    5.29   0
  -2  -4  -5  324.28    7.28   0
  -2  -4  -6  281.89    8.04   0
  -6  -6  -4  136.74    8.86   0
  -6  -6  -3  928.40   13.88   0
  -5  -5  -7   49.39    8.60   0
  -2  -4  -2  800.62    8.79   0
  -6  -6  -5   77.02    8.98   0
  -3  -5  -4    6.36    5.05   0
  -3  -5  -3   84.12    5.12   0
  -9  -7  -2    6.88    8.78   0
  -6  -6  -6  280.18   12.12   0
  -3  -5  -6  146.84    8.32   0
  -3  -5  -2  330.78    7.47   0
  -3  -5  -7   61.30    7.32   0
  -7  -7  -3   -2.84    8.41   0
  -4  -6  -4   16.40    6.10   0
  -3  -5  -1  741.06    9.52   0
  -7  -7  -4  210.19   10.87   0
  -7  -7  -2   48.96    8.44   0
  -4  -6  -5  350.32   10.64   0
  -4  -6  -2   26.04    5.88   0
  -4  -6  -6   73.37    8.41   0
  -3  -5  -8   32.29    8.66   0
  -4  -6  -7   26.65    8.48   0
  -4  -6  -1  694.97   10.87   0
   0  -4  -6  189.54    6.68   0
   1  -3  -6  475.95    7.66   0
  -5  -7  -4   45.99    8.99   0
  -3  -5   0    9.84    3.26   0
  -1  -5  -5  100.97    6.55   0
   0  -4  -7  170.40    7.27   0
   0  -4  -4 2416.09   15.50   0
   1  -3  -5   90.28    3.96   0
  -5  -7  -5  103.18    9.74   0
  -5  -7  -3   89.20    8.26   0
  -1  -5  -4  197.96    6.51   0
  -5  -7  -2    3.79    6.52   0
  -1  -5  -7   56.81    7.59   0
  -2  -6  -5   49.79    7.58   0
  -1  -5  -3   20.96    4.18   0
  -2  -6  -6    1.29    7.60   0
  -5  -7  -1  389.89   10.75   0
  -2  -6  -7  135.53   10.01   0
  -2  -6  -3 1390.18   15.52   0
  -1  -5  -2 1060.65   11.11   0
  -3  -7  -5  222.39   11.04   0
  -3  -7  -6  107.24   10.78   0
  -3  -7  -4    2.15    6.97   0
  -2  -6  -8  386.25   12.85   0
  -2  -6  -2   91.83    6.36   0
  -6  -8  -2   13.60    8.34   0
  -3  -7  -3   78.57    8.25   0
  -3  -7  -2  187.87    8.35   0
  -1  -5  -1  367.01    7.10   0
  -2  -6  -1   -2.45    4.90   0
  -4  -8  -4   80.11    9.89   0
   1  -5  -6  201.78    8.04   0
  -4  -8  -3  460.40   13.93   0
   0  -6  -6  345.16   10.82   0
   1  -5  -5  105.10    6.54   0
   0  -6  -7  134.67    9.59   0
   2  -4  -6  187.20    6.74   0
  -4  -8  -2  263.79   11.61   0
   0  -6  -8   58.21    9.60   0
   1  -5  -4   42.31    5.36   0
  -1  -7  -6  344.87   11.92   0
  -1  -7  -5   45.20    7.88   0
   2  -4  -5  212.83    6.16   0
  -1  -7  -7   49.30    9.52   0
  -1  -7  -4  176.92    9.66   0
  -2  -6   0  873.40   11.28   0
   0  -6  -3  182.25    7.22   0
  -1  -5   0  284.95    6.29   0
   1  -5  -3  773.96   10.50   0
   2  -4  -4    1.35    3.52   0
  -2  -8  -5   96.12   10.32   0
  -1  -7  -3    8.55    6.59   0
  -2  -8  -4   44.76    9.23   0
  -2  -8  -3    1.02    8.14   0
   0  -6  -2  662.28   10.65   0
   3  -3  -5  296.84    6.23   0
   1  -5  -2 1179.87   12.03   0
  -2  -8  -2  207.29    9.99   0
   2  -6  -7    2.32    8.09   0
   1  -7  -7  138.88   10.46   0
   1  -7  -6  188.29   10.32   0
   2  -6  -8  313.96   12.20   0
   2  -6  -6   32.78    7.07   0
   1  -7  -8    6.41   10.56   0
   1  -7  -5   29.43    8.65   0
  -1  -7  -1  223.94    8.85   0
   0  -8  -6   57.37   11.44   0
   0  -8  -5  312.05   13.24   0
   0  -6  -1   87.65    5.69   0
   3  -5  -6   78.89    6.44   0
   1  -7  -4   34.60    7.36   0
   2  -6  -4  974.96   14.04   0
   3  -5  -5  213.94    7.92   0
   0  -8  -4  635.34   14.85   0
   1  -5  -1    7.37    4.23   0
   1  -7  -3  250.98   10.04   0
   0  -8  -3   26.76    9.24   0
   2  -6  -3  183.87    8.00   0
   3  -5  -4  150.66    6.51   0
   4  -4  -6 1809.45   16.15   0
  -1  -9  -3   -1.61    9.73   0
   0  -6   0  303.84    7.91   0
   4  -4  -5 3851.58   22.19   0
   0  -8  -2    1.18    7.70   0
   3  -7  -7  212.39   12.20   0
   2  -8  -6   55.54   11.39   0
   3  -7  -8   22.90    9.74   0
   3  -7  -6   61.40    9.94   0
   3  -5  -3  926.04   12.02   0
  -1  -9  -2  225.48   12.88   0
   2  -6  -2  450.97    9.68   0
   4  -6  -7  279.51   10.68   0
   3  -7  -5   64.84    8.54   0
   4  -6  -6    2.50    7.80   0
   1  -5   0  297.89    6.86   0
   4  -4  -4  487.99    8.47   0
   0  -8  -1  380.23   12.12   0
   2  -8  -4    9.62    9.75   0
   1  -7  -1   -0.08    6.79   0
   1  -9  -4    2.47   10.29   0
   3  -7  -4   50.67    7.90   0
   3  -5  -2  312.72    7.97   0
   2  -8  -3  332.71   12.09   0
   5  -5  -6  145.14    8.24   0
   1  -9  -3  185.48   12.10   0
   2  -6  -1 1648.84   16.38   0
   4  -6  -4  221.06    8.74   0
   3  -7  -3  340.08   10.69   0
   4  -4  -3    5.83    4.30   0
   5  -3  -5  104.39    5.17   0
   5  -5  -5  155.35    7.40   0
   1  -9  -2  253.31   13.28   0
   1  -7   0   55.29    7.27   0
   4  -8  -6  443.21   15.07   0
   5  -7  -8  214.38   13.37   0
   4  -6  -3  623.31   12.17   0
   5  -7  -7  115.69   10.66   0
   5  -7  -6   40.23    9.99   0
   4  -8  -5  854.76   18.04   0
   1  -5   1  365.52    7.28   0
   3  -5  -1  337.59    8.01   0
   5  -5  -4  634.42   11.13   0
   2  -6   0  891.32   12.47   0
   3  -9  -4   37.96   11.11   0
   5  -7  -5   23.34    8.41   0
   6  -6  -7  250.80   10.99   0
   4  -8  -4  114.42   10.58   0
   2  -8  -1   38.53    8.32   0
   6  -6  -6 1021.23   17.18   0
   4  -6  -2   10.95    6.63   0
   3  -9  -3  246.55   14.24   0
   5  -7  -4  349.36   12.44   0
   6  -4  -5   22.54    5.66   0
   5  -5  -3  669.49   11.11   0
   4  -8  -3   -3.00    8.86   0
   6  -6  -5  194.28    9.58   0
   3  -9  -2   70.95   11.98   0
   5  -7  -3  263.94   11.45   0
   6  -8  -6   59.36   11.25   0
   4  -8  -2  181.29   10.87   0
   4  -6  -1  155.55    8.07   0
   7  -7  -7    3.96   10.93   0
   4  -4  -1 3655.93   20.13   0
   5  -5  -2   -1.67    5.44   0
   6  -8  -5    6.85   10.14   0
   7  -7  -6   59.95   11.24   0
   7  -5  -5  166.87    8.85   0
   5  -7  -2   24.17    7.79   0
   6  -8  -4  283.12   13.20   0
   7  -7  -5  125.81   11.58   0
   6  -4  -3  471.02    9.01   0
   8  -6  -7    6.29    9.76   0
   4  -8  -1  783.01   15.85   0
   5  -9  -3  153.00   12.79   0
   7  -5  -4  747.52   13.30   0
   8  -6  -6   47.67    9.65   0
   6  -8  -3  118.91   12.04   0
   7  -7  -4  484.17   14.74   0
   4  -6   0  142.99    7.29   0
   5  -5  -1  106.12    6.78   0
   3  -5   1  644.80    9.97   0
   5  -9  -2    5.45   11.77   0
   5  -7  -1   84.62    8.42   0
   8  -6  -5  297.85   11.53   0
   4  -4   0 1391.69   12.74   0
   6  -4  -2  249.39    7.49   0
   7  -7  -3   27.44    9.63   0
   7  -5  -3   54.03    6.55   0
   6  -8  -2   65.95   11.27   0
   7  -3  -4 1311.70   13.22   0
   8  -4  -5  236.40    8.68   0
   8  -8  -5   77.86   11.76   0
   9  -7  -7   30.41   10.70   0
   8  -6  -4  319.79   12.10   0
   5  -9  -1   25.54   11.71   0
   9  -7  -6    0.98    9.98   0
   9  -5  -6   -0.21    7.32   0
   5  -7   0  286.96   11.10   0
   4  -6   1  604.29   11.55   0
   7  -7  -2  144.51   10.15   0
   8  -4  -4  303.63    8.70   0
   6  -8  -1    6.05   10.15   0
   7  -5  -2  156.42    7.67   0
   9  -7  -5  279.55   13.16   0
   8  -6  -3    7.30    7.43   0
   7  -3  -3   84.06    5.12   0
   6  -4  -1    8.12    4.52   0
   8  -8  -3  396.32   14.86   0
   9  -7  -4  149.15   11.36   0
  10  -6  -6  252.90   12.08   0
  -9   1  -1   11.92    3.57   0
  -5   1  -5  409.54    7.42   0
 -10   2  -3   -0.09    5.80   0
  -3   1  -6  307.29    6.32   0
  -8   2  -5   28.42    6.18   0
 -13   3  -1   22.42    7.31   0
  -7   1  -4  715.04    9.89   0
  -7   3  -7   12.79    6.56   0
 -11   3  -4   40.12    8.22   0
  -9   1  -2   62.54    4.75   0
 -12   2  -1   42.85    6.60   0
  -9   3  -6   58.87    7.73   0
  -6   0  -2   75.98    3.64   0
 -13   3  -2  162.48    9.07   0
 -10   2  -4   71.81    6.88   0
  -6   2  -7  453.14   10.45   0
  -5   1  -6   42.20    4.72   0
 -12   2  -2  124.71    8.22   0
  -4   0  -4  348.30    5.83   0
 -11   1   0   65.30    5.39   0
  -6   0  -3   30.39    3.64   0
  -8   0   0   37.74    3.34   0
  -2   0  -5  576.82    6.99   0
 -10   2  -5  493.43   12.43   0
  -8   0  -1 1427.05   11.36   0
 -12   2  -3  214.86    9.98   0
 -11   1  -2    6.79    5.99   0
  -8   0  -2 3439.69   18.72   0
  -4   0  -5    2.36    3.50   0
  -7   1  -6   18.06    6.22   0
  -6   0  -4  635.02    8.67   0
  -5   1  -7   70.05    6.31   0
  -8   2  -7   16.09    8.03   0
  -9   1  -5    2.36    6.70   0
  -8   0  -3  387.34    7.70   0
 -11   1  -3  221.39    8.54   0
  -6   0  -5  377.07    8.06   0
 -10   0   0  122.71    5.31   0
 -10   0  -1  110.37    5.40   0
  -4   0  -6  366.52    7.18   0
 -11   1  -4   43.08    8.04   0
  -7   1  -7   27.51    7.26   0
 -13   1  -1   30.66    7.29   0
  -9   1  -6   63.16    7.68   0
 -13   1  -2  177.28    9.63   0
 -10   0  -3  398.02    9.67   0
  -8   0  -5   68.87    6.17   0
 -11   1  -5   12.91    7.63   0
 -13   1  -3  125.47    9.26   0
 -10   0  -4  182.20    8.68   0
 -12   0  -1  798.91   12.59   0
  -7  -1  -2  276.91    6.13   0
  -7  -1  -1  175.55    4.80   0
  -5  -1  -4  299.74    6.37   0
  -3  -1  -4    9.95    2.88   0
  -8   0  -6  631.41   11.99   0
  -7  -1  -3   -1.72    3.60   0
  -6   0  -7   90.56    6.75   0
 -10   0  -5    3.41    7.59   0
 -12   0  -3   38.85    7.98   0
  -9  -1  -1   17.79    4.33   0
  -7  -1  -4  751.98   10.32   0
  -5  -1  -5  445.50    8.08   0
  -3  -1  -5  876.34    9.30   0
  -9  -1  -2   67.48    5.12   0
  -9  -1   0  507.03    7.68   0
  -8   0  -7  199.65    9.93   0
 -12   0  -4  170.10   10.35   0
 -10   0  -6   26.14    7.90   0
  -5  -1  -6   52.06    5.54   0
  -3  -1  -6  333.64    6.95   0
 -11  -1  -2   10.07    5.62   0
 -11  -1   0   62.35    5.61   0
  -7  -1  -6   20.09    6.45   0
  -9  -1  -5    3.81    6.98   0
 -11  -1  -3  231.12    8.81   0
  -5  -1  -7   69.84    5.99   0
 -11  -1  -4   42.56    7.39   0
  -9  -1  -6   72.72    7.89   0
  -7  -1  -7   30.58    7.44   0
 -13  -1  -1   33.70    7.42   0
 -13  -1  -2  148.98    9.46   0
 -11  -1  -5   11.21    8.59   0
  -6  -2  -3 1891.50   14.01   0
 -13  -1  -3  120.08   10.04   0
  -8  -2  -3   77.64    5.38   0
  -8  -2  -2  235.33    6.45   0
  -6  -2  -4  258.16    6.66   0
  -6  -2  -2 1467.83   11.64   0
  -8  -2  -1   57.57    4.54   0
  -6  -2  -5  157.70    6.39   0
  -4  -2  -4   32.44    3.63   0
  -6  -2  -1    6.05    2.99   0
  -4  -2  -5  792.90   10.05   0
 -10  -2  -3   -0.05    5.63   0
 -10  -2  -1  921.29   11.89   0
  -8  -2  -5   29.31    6.69   0
  -8  -2   0  916.59    9.47   0
  -6  -2  -6  529.54   10.62   0
 -10  -2  -4   77.43    7.34   0
  -4  -2  -6  174.53    6.47   0
 -10  -2   0  389.64    7.70   0
  -8  -2  -6   54.71    7.12   0
 -12  -2  -2  104.47    7.72   0
 -12  -2  -1   38.81    6.95   0
 -10  -2  -5  477.46   12.14   0
 -12  -2  -3  165.32    9.15   0
  -6  -2  -7  426.46   10.77   0
  -2  -2  -5  261.28    5.47   0
  -8  -2  -7    7.64    8.16   0
  -8  -2   1  534.93    6.99   0
  -9  -3  -3  247.28    8.14   0
  -7  -3  -3   -3.43    4.22   0
  -7  -3  -5  171.55    7.51   0
  -7  -3  -2  158.12    5.95   0
  -9  -3  -5    3.31    7.55   0
  -5  -3  -5  311.37    7.99   0
  -5  -3  -4  162.38    5.87   0
 -11  -3  -2   12.49    6.28   0
  -9  -3  -1    5.56    4.34   0
  -7  -3  -6   13.29    7.11   0
  -5  -3  -3  290.35    6.55   0
 -11  -3  -4   30.73    8.61   0
 -11  -3  -1   85.27    7.10   0
  -9  -3  -6   63.75    9.15   0
  -7  -3  -1  170.50    5.54   0
  -9  -3   0  362.54    7.65   0
  -7  -3  -7    8.97    7.02   0
  -5  -3  -7   45.83    6.98   0
  -5  -3  -2   28.10    3.30   0
 -13  -3  -2  129.08    9.11   0
 -13  -3  -1   27.24    7.13   0
  -3  -3  -6  414.91    8.23   0
  -3  -3  -5  932.17   10.27   0
  -3  -3  -4    2.48    3.08   0
  -5  -3  -1 1064.83    9.60   0
  -3  -3  -3  297.10    5.63   0
  -8  -4  -4   -0.88    6.54   0
 -10  -4  -4  129.39    9.54   0
 -10  -4  -3  270.83    9.63   0
  -8  -4  -5   42.65    7.11   0
  -8  -4  -3  248.73    8.12   0
 -10  -4  -2   11.90    6.09   0
  -6  -4  -5  226.73    8.52   0
  -8  -4  -6  364.79   11.46   0
 -12  -4  -2  127.37    9.47   0
  -6  -4  -6    9.12    6.19   0
  -6  -4  -3   23.25    4.50   0
 -10  -4  -1   78.76    6.44   0
  -7  -3   1   58.83    3.67   0
 -12  -4  -1  502.64   12.20   0
  -6  -4  -7   50.00    8.16   0
  -1  -3  -5  170.51    4.80   0
  -8  -4  -1  779.46   10.80   0
  -6  -4  -2   48.21    4.54   0
  -4  -4  -6  295.68    8.67   0
  -4  -4  -5    6.79    4.48   0
  -4  -4  -4  316.14    7.43   0
  -1  -3  -4  522.03    6.63   0
  -4  -4  -3 2437.59   16.29   0
  -8  -4   0   15.78    4.09   0
  -6  -4  -1  405.50    7.56   0
  -9  -5  -3  147.36    8.92   0
  -7  -5  -5  124.11    9.00   0
 -11  -5  -2    2.34    8.00   0
  -9  -5  -2   40.10    7.20   0
  -7  -5  -6    2.69    8.16   0
  -4  -4  -2 1412.64   11.80   0
  -2  -4  -5  347.35    7.27   0
  -7  -5  -3   -2.73    5.38   0
 -11  -5  -1   49.48    7.21   0
  -8  -4   1   12.34    4.07   0
  -6  -4   0  695.83    8.84   0
  -5  -5  -6   19.56    7.05   0
  -5  -5  -5  324.01    9.52   0
  -2  -4  -4  147.93    5.39   0
  -9  -5  -1   13.28    6.31   0
  -5  -5  -7   44.67    8.12   0
  -5  -5  -4  212.55    7.49   0
 -11  -5   0   39.47    7.33   0
  -4  -4  -1  523.60    7.24   0
  -9  -5   0  305.90    8.70   0
  -2  -4  -3    4.34    3.00   0
  -3  -5  -6  123.40    6.98   0
  -5  -5  -2    5.69    4.12   0
  -8  -6  -4  139.07    9.88   0
  -6  -4   1    5.13    3.32   0
  -3  -5  -4    7.36    4.84   0
 -10  -6  -2  158.64    9.38   0
  -8  -6  -3   20.65    6.98   0
  -7  -5   0  576.13    9.75   0
  -6  -6  -6  239.36   11.09   0
  -6  -6  -5   75.42    8.62   0
  -6  -6  -4  111.09    8.34   0
 -10  -6  -1  393.17   11.65   0
  -8  -6  -2   86.28    7.48   0
  -5  -5  -1  610.87    9.16   0
  -4  -4   0 1600.98   11.47   0
  -3  -5  -3   87.54    5.00   0
  -6  -6  -3  795.42   13.08   0
  -8  -6  -1   17.50    6.09   0
  -4  -6  -6   58.93    8.21   0
 -10  -6   0  156.81    8.97   0
  -4  -6  -5  323.80    9.75   0
   0  -4  -4 2421.18   14.06   0
  -6  -6  -2  676.10   11.69   0
  -7  -5   1   59.00    5.12   0
  -4  -6  -4   12.01    5.68   0
  -1  -5  -5  101.09    5.62   0
  -5  -5   0  605.39    8.99   0
  -8  -6   0  430.41   10.35   0
  -7  -7  -4  180.89   10.89   0
  -6  -4   2  176.84    4.88   0
  -1  -5  -4  199.59    6.16   0
  -9  -7  -2    4.45    8.70   0
  -7  -7  -3   -1.20    8.04   0
   0  -4  -3   61.06    3.54   0
  -2  -6  -5   43.53    6.61   0
  -9  -7  -1   -1.25    8.22   0
  -5  -7  -5   89.93    8.88   0
  -3  -5  -1  814.17    9.62   0
  -7  -7  -2   46.16    7.45   0
  -5  -7  -4   36.64    8.31   0
  -8  -6   1  189.82    7.97   0
  -5  -7  -3   96.24    8.50   0
  -5  -5   1  136.35    5.06   0
  -9  -7   0  109.98    8.44   0
  -7  -7  -1   80.53    7.65   0
  -4  -6  -1  717.90   10.75   0
  -3  -7  -6   94.58    8.54   0
  -2  -6  -3 1385.05   14.38   0
  -5  -7  -2    6.19    6.87   0
  -3  -7  -5  166.93    8.83   0
  -3  -7  -4    0.70    7.05   0
  -3  -5   0    8.97    3.82   0
  -1  -5  -2 1035.15   10.39   0
  -7  -7   0  450.85   11.48   0
  -6  -6   1 1353.20   14.62   0
  -5  -7  -1  425.80   10.91   0
  -3  -7  -3   70.71    7.47   0
  -2  -6  -2   86.72    5.45   0
  -4  -6   0  129.33    6.42   0
   1  -5  -4   38.47    4.00   0
  -6  -8  -2    3.79    7.84   0
  -5  -5   2    2.21    3.44   0
  -4  -8  -4   66.86    8.85   0
   0  -6  -4  154.05    6.39   0
  -7  -7   1   15.15    7.08   0
  -3  -7  -2  179.64    7.91   0
  -1  -7  -5   47.19    6.94   0
  -1  -5  -1  355.59    6.76   0
  -8  -8   0    8.05    9.12   0
  -5  -7   0  325.80    9.40   0
  -4  -8  -3  439.19   13.16   0
  -2  -6  -1   -0.76    4.70   0
  -6  -8  -1  147.81    9.63   0
  -6  -6   2 2414.98   18.75   0
  -1  -7  -4  153.72    8.36   0
  -3  -5   1  327.91    6.51   0
   0  -6  -3  184.58    6.88   0
   1  -5  -3  722.02    8.96   0
  -4  -6   1  160.19    6.69   0
  -2  -8  -5   68.18    9.63   0
  -4  -8  -2  261.21   10.45   0
  -3  -7  -1  493.41   10.43   0
  -1  -7  -3    4.21    6.47   0
  -8  -8   1    9.31    8.97   0
  -6  -8   0  215.15   10.87   0
  -2  -8  -4   40.20    8.96   0
  -5  -7   1   97.36    7.11   0
   9  -1  -1  715.91    9.43   0
  13  -3   0   38.66    8.76   0
  13  -3   1   20.52    8.93   0
  13  -5  -4   36.47    8.21   0
  12  -2   1   24.43    7.61   0
  13  -3  -1  114.04    8.74   0
  14  -4  -1   35.84    9.07   0
  10  -2  -3 1362.87   13.68   0
  12  -2   0    2.68    6.30   0
  14  -4  -2  244.08   11.37   0
  12  -2  -1  256.39    9.10   0
  13  -3  -2  347.03   10.83   0
   8   0   1 1318.53   11.78   0
   9  -1  -2   40.79    4.14   0
  14  -4  -3   11.31    9.38   0
   8   0   0   30.27    4.01   0
  11  -1   0   49.43    6.04   0
  13  -3  -3   11.31    7.05   0
  10  -2  -4   96.10    6.02   0
  11  -1  -1  563.93   10.78   0
  14  -4  -4   66.95    9.91   0
  11  -3  -5  402.48   10.24   0
   9  -1  -3  104.27    4.97   0
  13  -3  -4   52.87    8.42   0
   8   0  -1    8.69    3.32   0
  11  -1  -2  149.48    7.21   0
  10   0   1  100.26    6.39   0
  14  -2   0  824.73   16.32   0
  14  -2   1  270.72   11.91   0
  15  -3  -2  163.97   12.07   0
  14  -4  -5   -0.03    9.16   0
  14  -2  -1  247.02   11.08   0
  10   0   0  125.74    6.46   0
  14  -2  -2   -3.55    7.70   0
  15  -3  -3   81.76   11.03   0
  11  -1  -3  167.33    7.38   0
  13  -3  -5  119.54    9.22   0
  13  -1   0   20.66    8.19   0
  10  -2  -5    0.30    4.46   0
  10   0  -1  831.99   11.38   0
  13  -1  -1  146.74    8.95   0
  14  -2  -3   81.06    9.57   0
  13  -1  -2  364.47   11.42   0
  15  -3  -4   26.27    9.16   0
   7   1   1  152.54    4.83   0
  10   0  -2   15.39    4.62   0
  14  -2  -4  787.03   15.68   0
  11  -1  -4   25.07    5.43   0
  12   0   0  234.26    9.56   0
  13  -1  -3    6.66    6.70   0
  15  -3  -5   -2.01    9.90   0
  10   0  -3  122.24    6.23   0
  14  -2  -5  469.99   13.30   0
  15  -1  -1    6.03    9.86   0
  15  -1   0   24.46    9.44   0
   9   1   0  479.14    8.63   0
  13  -1  -4   64.22    7.56   0
   9  -1  -5  660.85    9.38   0
  15  -1  -2  230.57   11.74   0
  11  -1  -5  499.11   10.36   0
  16  -2  -4    1.82    9.52   0
   9   1  -1  758.11   10.30   0
  15  -1  -3   88.45    9.78   0
  14   0   0   50.09    9.80   0
  14   0  -1   60.93    8.80   0
  10   0  -4  126.33    6.42   0
  11   1   0   51.91    6.12   0
  13  -1  -5  104.85    8.20   0
  14  -2  -6   62.11    9.49   0
   8   0  -4  640.58    8.55   0
  14   0  -2  381.73   12.30   0
  16  -2  -5    9.03    9.71   0
  11   1  -1  557.48   10.92   0
   9   1  -2   46.35    5.06   0
  14   0  -3   19.10    8.73   0
  11  -1  -6  217.89    8.20   0
  11   1  -2  144.10    7.09   0
  15  -1  -5    1.43    9.61   0
  13  -1  -6  501.26   12.66   0
  13   1  -1  119.01    8.82   0
  14   0  -4  107.63    9.03   0
  10   0  -5  727.05   11.07   0
  11   1  -3  187.88    7.91   0
  13   1  -2  342.73   11.43   0
  16   0  -3   70.52   11.67   0
  15  -1  -6  178.89   10.83   0
   8   0  -5  433.39    7.67   0
  13   1  -3   10.23    6.98   0
  14   0  -5    7.34    7.74   0
   8   2   0  838.46   10.22   0
  16   0  -4  412.59   14.48   0
  15   1  -1   -0.82    9.99   0
  11   1  -4   30.28    5.72   0
  15   1  -2  201.11   12.33   0
   9   1  -4  342.36    7.87   0
   8   2  -1  507.76    8.43   0
  10   2  -1  142.88    6.60   0
  13   1  -4   61.86    7.71   0
  15  -1  -7  150.49   11.51   0
  16   0  -5  284.81   14.13   0
  10   0  -6   46.50    5.84   0
  15   1  -3   89.99   10.06   0
  14   0  -6  323.41   11.77   0
  10   2  -2 1119.82   13.39   0
  15   1  -4   37.97   10.24   0
   7   1  -4 1482.79   12.12   0
   8   2  -2  313.94    7.17   0
  11   1  -5  528.61   10.65   0
  13   1  -5  107.58    8.33   0
  16   0  -6    0.16    9.53   0
  10   2  -3 1440.41   15.10   0
  14   2  -2    0.59    8.95   0
  15   1  -5    1.96    9.81   0
  14   0  -7  105.44    9.36   0
  14   2  -3   59.84    8.92   0
  16   0  -7   -1.63   10.76   0
  13   1  -6  543.30   13.21   0
   8   2  -3    4.27    3.86   0
  11   1  -6  209.23    8.11   0
  15   1  -6  158.46   11.04   0
  10   2  -4  111.07    6.44   0
  14   2  -4  584.31   14.28   0
   7   1  -5  419.60    7.11   0
  12   2  -5  341.73   10.83   0
  16   2  -4    6.42    9.95   0
   9   1  -6    1.58    4.99   0
   9   3  -1  459.66    9.30   0
   8   2  -4  675.56    9.84   0
  13   1  -7   13.07    7.49   0
  15   1  -7  138.00   10.77   0
  13   3  -2  274.19   11.53   0
  10   2  -5    4.25    5.28   0
  16   2  -5    8.09    9.96   0
   7   3   0 1003.06   10.74   0
   9   3  -2   51.67    5.85   0
  13   3  -3   -3.80    7.57   0
  14   2  -6   66.50    9.10   0
   7   3  -1   51.16    4.65   0
  12   2  -6  371.43   10.80   0
  15   3  -3   73.96   10.38   0
   9   3  -3   79.37    6.33   0
  13   3  -4   40.87    8.21   0
  15   1  -8   10.69   10.32   0
  15   3  -4   25.06   10.84   0
   8   2  -5  737.05   10.47   0
   7   3  -2  362.01    7.43   0
  10   2  -6  573.56   10.83   0
   7   1  -6  228.44    6.18   0
  14   2  -7  184.33   10.88   0
  13   3  -5   93.83    8.89   0
  15   3  -5    7.86   10.56   0
  12   2  -7   30.61    8.21   0
   9   3  -4  321.97    8.30   0
   7   3  -3   78.13    4.81   0
  12   4  -2   37.32    7.80   0
  15   3  -6  117.89   10.85   0
  13   3  -6  406.79   12.49   0
  12   4  -3 1009.53   16.82   0
  14   2  -8  532.03   14.35   0
  14   4  -3   18.32   10.11   0
   8   2  -6   92.89    5.95   0
  10   2  -7 1975.17   18.88   0
   9   3  -5  582.70   10.88   0
  11   3  -6  144.89    8.36   0
  14   4  -4   65.07    9.85   0
   8   4  -1    9.16    5.17   0
  12   2  -8   49.76    8.76   0
  12   4  -4  884.19   15.75   0
  15   3  -7  102.02   11.06   0
   6   2  -5  381.79    7.10   0
   7   3  -4 1199.09   12.40   0
  13   3  -7    5.63    8.22   0
   8   4  -2 1281.55   14.14   0
  14   4  -5    1.34    9.19   0
  12   4  -5   59.83    9.27   0
   8   4  -3 1016.02   13.17   0
   9   3  -6   -1.35    5.40   0
  11   3  -7  178.69    8.98   0
  14   4  -6  212.16   12.70   0
   8   2  -7   19.91    5.38   0
  13   3  -8   56.12   10.09   0
  12   4  -6    5.72    8.74   0
   7   3  -5  323.69    7.58   0
   6   4  -1    5.96    4.17   0
  13   5  -3    7.39    8.76   0
   8   4  -4  275.28    8.09   0
  14   4  -7   76.57   10.42   0
  11   5  -3   84.18    9.14   0
  13   5  -4   47.46   10.35   0
   6   2  -6 2332.57   15.91   0
   6   4  -2  188.00    6.08   0
   9   3  -7   63.14    7.19   0
  11   3  -8    8.70    8.18   0
  10   4  -6   21.95    6.86   0
  11   5  -4   -0.01    8.40   0
  12   4  -7  308.71   11.68   0
  13   3  -9   12.22   10.06   0
  13   5  -5   59.09    9.93   0
   7   3  -6  164.99    6.83   0
   8   4  -5  210.87    7.74   0
   6   4  -3  418.25    8.13   0
  11   5  -5  249.62   10.61   0
  13   5  -6  292.29   12.71   0
  10   4  -7   94.51    8.86   0
  12   4  -8  441.77   14.00   0
   7   5  -1   55.12    5.92   0
   7   5  -2  131.62    6.99   0
   8   4  -6 1153.90   15.00   0
  11   5  -6  115.52    9.36   0
  13   5  -7   12.85   10.74   0
   9   5  -5  312.57   10.51   0
   5   3  -5   84.27    4.97   0
  12   6  -4    2.01    9.99   0
   7   3  -7    4.20    5.39   0
   7   5  -3   49.08    5.81   0
   4   4  -1 4252.16   19.62   0
  10   4  -8   22.03    8.38   0
  10   6  -3  534.04   13.69   0
  11   5  -7   63.87   10.00   0
  12   4  -9   95.02   10.93   0
  12   6  -5  127.77   10.85   0
   6   4  -5   17.72    4.83   0
   9   5  -6   -1.23    7.64   0
   4   4  -2  717.40    8.80   0
   7   5  -4  589.29   11.09   0
  10   6  -4   49.40    8.40   0
  12   6  -6  149.97   11.28   0
  10   6  -5    1.20    8.07   0
  11   5  -8    7.79    9.80   0
   4   4  -3    5.24    3.89   0
   5   3  -6   95.88    5.13   0
   5   5  -1  142.77    5.65   0
   8   6  -3    5.55    7.27   0
   9   5  -7   28.87    8.45   0
   5   5  -2    1.00    4.21   0
   6   4  -6  212.78    7.76   0
  10   6  -6  226.96   11.67   0
   8   4  -8    8.72    7.22   0
   8   6  -4  282.95   10.05   0
   5   5  -3  700.01   10.76   0
   4   4  -4  548.75    8.57   0
  11   5  -9  121.36   11.56   0
  11   7  -4   23.56    9.43   0
   8   6  -5  243.75    9.96   0
  10   6  -7  762.16   16.18   0
   5   5  -4  627.07   10.70   0
   6   6  -2 2423.50   20.40   0
   6   4  -7  103.71    7.12   0
   9   7  -3   22.12    9.17   0
   8   6  -6   43.81    8.75   0
   9   7  -4  120.72   10.56   0
   4   4  -5 3930.97   22.15   0
   7   5  -7    6.15    7.25   0
   3   3  -5  318.06    6.51   0
   5   5  -5  139.80    7.28   0
  10   6  -8  189.49   11.59   0
   9   7  -5  206.59   11.20   0
   9   5  -9  181.78   11.15   0
   8   6  -7    9.97    8.95   0
   3   5  -1  251.08    6.50   0
   3   5   0    9.87    3.82   0
   6   6  -5  203.87    8.77   0
   7   7  -3   15.90    7.21   0
   9   7  -6    2.33    8.85   0
   9   3  -3   94.26    6.34   0
  10   4  -2    4.81    5.75   0
  14   0  -6  328.18   12.13   0
  16   0  -6    3.79    9.25   0
  13   3  -4   40.89    8.15   0
  14   2  -5  272.15   11.45   0
  15   3  -4    8.65   10.58   0
   8   0  -5  446.08    7.51   0
  12   2  -5  351.18   10.86   0
  16   2  -5    4.63    9.82   0
   9   1  -5  684.95   10.11   0
  12   4  -3 1027.84   16.35   0
  14   4  -3   17.56    9.22   0
  15   1  -6  133.38   10.58   0
   8   4  -2 1379.43   14.14   0
  13   1  -6  478.49   12.71   0
   7   3  -3   84.26    5.12   0
  10   0  -6   49.66    5.83   0
  10   2  -5    5.85    5.80   0
   9   3  -4  327.39    8.68   0
  11   1  -6  213.55    8.60   0
  13   3  -5   91.18    9.68   0
  15   3  -5    6.37    9.35   0
  14   2  -6   62.24    9.92   0
  14   4  -4   54.02   10.59   0
  12   4  -4  865.59   15.97   0
  12   2  -6  375.43   10.74   0
  15   1  -7  120.55   10.46   0
   8   4  -3 1038.79   12.86   0
  13   1  -7   10.88    7.35   0
   6   4  -2  207.81    6.06   0
   7   1  -5  408.77    7.17   0
   8   2  -5  747.68   10.34   0
   9   1  -6   -0.39    5.04   0
  14   4  -5    5.78    9.06   0
   8   0  -6 2124.05   15.59   0
  10   2  -6  591.96   11.39   0
  14   2  -7  174.87   11.50   0
   7   3  -4 1244.04   12.66   0
  12   4  -5   42.26    8.19   0
   9   3  -5  601.10   10.63   0
  13   5  -4   36.40   10.11   0
  12   2  -7   28.79    8.18   0
  15   1  -8   12.44    9.05   0
  11   5  -4    8.57    8.16   0
  15   3  -7   78.73   11.74   0
   8   4  -4  289.72    8.37   0
  14   4  -6  165.13   11.33   0
  13   1  -8   64.94    9.29   0
  13   3  -7    3.61    8.13   0
  13   5  -5   46.50   10.44   0
   6   4  -3  396.26    7.54   0
  12   4  -6   -0.02    7.64   0
  14   2  -8  531.77   14.41   0
   8   2  -6  103.71    6.17   0
   9   1  -7   55.19    6.03   0
   7   1  -6  237.23    6.51   0
   9   3  -6    2.35    5.39   0
  11   5  -5  242.72   10.91   0
   7   3  -5  331.51    7.63   0
  14   4  -7   57.98   11.16   0
   7   5  -3   40.91    5.69   0
  11   1  -8    1.99    7.04   0
  11   3  -7  177.23    9.00   0
  12   2  -8   44.17    8.71   0
   8   4  -5  222.27    8.18   0
  10   4  -6   24.57    6.82   0
  13   5  -6  249.09   12.02   0
  12   4  -7  282.27   12.01   0
  13   3  -8   52.27    9.15   0
   5   3  -4 1002.05   10.61   0
   6   0  -6  379.96    6.62   0
   6   4  -4  842.10   10.79   0
  14   2  -9  102.46   10.37   0
   9   5  -5  282.05    9.48   0
  11   5  -6  101.21    9.93   0
   7   5  -4  610.85   10.93   0
   8   2  -7   20.88    5.74   0
  10   2  -8  495.54   11.62   0
  13   5  -7    5.16    9.34   0
  11   3  -8    4.31    7.29   0
   7   3  -6  177.24    6.61   0
   9   1  -8  230.94    8.26   0
  10   4  -7   86.17    8.66   0
  12   2  -9  114.86    9.10   0
   6   2  -6 2355.51   16.65   0
   7   1  -7    0.00    4.56   0
  10   6  -5   -1.89    8.49   0
  12   4  -8  483.54   13.59   0
  13   3  -9    7.92    9.99   0
  12   6  -6  119.47   10.56   0
   4   4  -3    3.78    3.55   0
   9   5  -6    0.29    6.63   0
   5   5  -3  689.10    9.85   0
   6   4  -5   17.44    4.75   0
   5   3  -5   90.81    4.74   0
   7   5  -5  134.08    7.60   0
   5   1  -6  185.97    5.18   0
   9   3  -8  162.20    8.91   0
  10   4  -8   18.37    8.36   0
  10   6  -6  209.86   10.45   0
  11   3  -9  239.34   10.53   0
   8   2  -8  235.80    8.48   0
  10   2  -9    1.14    6.77   0
   7   3  -7    5.11    5.74   0
   8   6  -5  281.65   10.22   0
  12   4  -9   96.91   10.19   0
  12   2 -10  237.69   11.09   0
   9   5  -7   29.12    7.60   0
  11   5  -8    0.21    8.45   0
   4   4  -4  518.24    8.35   0
   5   5  -4  634.39    9.91   0
   6   2  -7  539.65    9.50   0
   6   4  -6  219.11    7.46   0
   7   1  -8  379.75    8.64   0
  10   6  -7  722.02   15.57   0
   3   3  -4  342.02    6.12   0
   8   6  -6   34.64    8.28   0
  10   4  -9  265.10   11.80   0
   9   3  -9  296.87   10.28   0
  11   3 -10  247.58   11.24   0
   8   4  -8    8.03    6.66   0
   9   5  -8  124.79    9.26   0
  10   2 -10   22.27    7.74   0
  11   5  -9  145.27   11.09   0
   5   1  -7  423.93    7.81   0
   5   5  -5  141.70    6.97   0
   8   2  -9  351.88   10.29   0
   4   4  -5 4228.03   22.67   0
  10   6  -8  184.40   12.30   0
   6   4  -7  111.67    6.88   0
   7   5  -7    0.22    6.54   0
   3   5  -3  859.86   10.29   0
   6   2  -8  131.58    6.96   0
   8   6  -7    9.00    7.74   0
   5   3  -7  330.38    8.21   0
  10   4 -10   43.74   10.32   0
   3   3  -5  316.67    6.55   0
   2   4  -3 1225.86   10.85   0
   8   4  -9    8.71    8.35   0
   9   3 -10    9.57    7.84   0
   9   5  -9  185.40   11.56   0
   5   5  -6  140.19    7.74   0
   9   7  -7   26.71    9.35   0
   6   6  -6 1011.43   15.15   0
   7   3  -9  117.74    7.97   0
   4   4  -6 1932.05   16.88   0
   7   5  -8  261.08   10.26   0
   8   2 -10   -2.97    7.62   0
   3   5  -4  114.37    5.80   0
   6   4  -8  483.30   11.16   0
   8   6  -8  108.35    9.77   0
   3   1  -6  276.06    5.94   0
   5   1  -8  861.79   11.29   0
   2   4  -4   13.61    3.70   0
   3   3  -6  290.10    7.04   0
   5   3  -8  649.95   11.58   0
   5   5  -7  238.95    9.63   0
   9   5 -10    1.01   10.42   0
   8   4 -10  507.41   14.31   0
   4   6  -5   87.47    7.26   0
   9   3 -11   79.97    9.60   0
   3   5  -5  208.42    7.52   0
   7   5  -9  141.54   10.55   0
   7   7  -7    4.90    9.40   0
   4   4  -7   22.52    5.55   0
   8   6  -9  178.45   11.46   0
   7   3 -10   30.82    7.73   0
   6   4  -9   71.04    8.04   0
   2   4  -5  218.22    6.54   0
   6   6  -8   48.07    8.75   0
   1   3  -4   94.72    4.23   0
   3   1  -7  860.09   10.28   0
   4   6  -6    5.03    6.43   0
   5   5  -8  548.77   12.74   0
   3   3  -7  792.84   11.54   0
   5   3  -9   10.93    7.28   0
   7   7  -8   74.43   10.28   0
   2   2  -6  108.08    4.91   0
   3   5  -6   85.09    6.63   0
   6   2 -10  844.23   14.15   0
   8   4 -11  439.33   14.28   0
   7   5 -10   17.08   10.46   0
   4   4  -8    2.88    6.27   0
   1   5  -3  641.65    9.08   0
   6   4 -10  126.60   10.74   0
   7   3 -11    0.12    9.45   0
   2   4  -6  229.62    8.02   0
   4   6  -7  283.74   11.13   0
   5   7  -7  116.55    9.81   0
   6   6  -9  159.17   11.26   0
   1   3  -5   97.61    4.78   0
   5   5  -9    9.40    9.14   0
   3   5  -7  450.63   11.20   0
   3   3  -8  118.45    7.83   0
   1   5  -4   36.37    4.74   0
   2   2  -7    5.36    4.98   0
   3   1  -8  249.13    7.65   0
   5   3 -10   89.85    9.50   0
   2   6  -5  850.52   13.29   0
   4   4  -9  596.50   13.88   0
   0   4  -3   47.88    3.81   0
   4   6  -8  144.54   10.93   0
   5   7  -8  263.34   13.36   0
   2   4  -7  654.00   12.06   0
   6   4 -11    0.30   10.72   0
   1   3  -6  562.21   10.09   0
   1   5  -5   95.55    6.23   0
   3   5  -8  114.01    9.67   0
   5   5 -10   85.42   11.63   0
   0   4  -4 2228.68   16.53   0
   1   1  -6  726.33    9.24   0
   2   6  -6   40.72    7.26   0
   3   3  -9  349.49   11.31   0
   4   2 -10   30.24    8.28   0
   2   2  -8  993.13   13.83   0
   4   6  -9   26.22   11.08   0
   5   3 -11   21.62    9.17   0
   1   5  -6  204.45    9.03   0
   2   4  -8   32.21    8.01   0
   3   7  -7  182.55   11.79   0
   1   3  -7  401.73   10.12   0
   0   4  -5 1039.41   12.73   0
   2   6  -7   -0.71    8.72   0
   3   5  -9  122.09   11.10   0
   1   1  -7  588.12    9.93   0
   0   2  -6  845.00   11.87   0
   1   5  -7  195.01    9.58   0
   3   3 -10    4.53    8.31   0
   3   7  -8   28.63   10.40   0
   0   4  -6  188.66    7.94   0
  -1   3  -4  548.64    8.80   0
   2   4  -9   55.96    9.01   0
   2   6  -8  328.84   12.79   0
   4   4 -11   53.39   11.07   0
   3   5 -10   -4.66   10.31   0
  -1   5  -3   24.99    5.19   0
  -1   3  -5  179.56    7.10   0
   1   1  -8   -0.57    5.91   0
   1   5  -8    3.99    8.64   0
  -1   5  -4  199.08    7.45   0
   0   2  -7  379.76    9.97   0
   0   6  -6  361.80   12.38   0
   2   6  -9  749.58   18.22   0
   3   3 -11  250.61   13.91   0
   2   4 -10   36.66   10.42   0
  -1   5  -5  107.46    8.14   0
   1   3  -9   43.12    8.68   0
   1   7  -7  183.19   12.97   0
   2   2 -10  291.69   12.39   0
  -1   3  -6 1055.33   14.21   0
   0   0  -6  754.04    9.83   0
   0   4  -8  911.42   17.52   0
   1   5  -9    3.16   10.14   0
  -1   1  -5  312.73    7.09   0
   0   6  -7  171.37   11.22   0
  -2   4  -3    8.75    4.83   0
   0   2  -8  143.08    8.85   0
   1   7  -8    7.04   11.46   0
  -2   4  -4  168.65    7.12   0
  -1   3  -7  173.97    9.58   0
   1   3 -10  171.61   13.17   0
  -1   1  -6 1403.04   15.14   0
   0   6  -8   68.00   12.72   0
  -2   4  -5  398.12   10.29   0
  -1   5  -7   91.84    9.96   0
   1   5 -10  138.30   13.72   0
   0   2  -9   21.44    9.55   0
  -2   2  -5  230.40    7.37   0
  -2   4  -6  358.28   11.39   0
  -1   3  -8  135.46   10.10   0
  -1   1  -7  233.43    9.03   0
  -1   5  -8   86.51   12.52   0
  -2   6  -5   93.09   10.45   0
  -2   2  -6    6.83    6.63   0
   0   4 -10    2.68   13.19   0
   1   3 -11  127.42   13.55   0
  -2   4  -7    7.06    9.80   0
  -2   6  -6    4.88   10.98   0
  -1   7  -7   72.14   12.61   0
  -1   3  -9    6.03   11.45   0
  -3   3  -4    3.68    5.39   0
  -3   3  -3  285.22    7.54   0
   8   0  -2 2181.15   13.78   0
  11  -1  -3  152.78    6.37   0
  12   0   0  213.85    8.16   0
  13  -1  -2  322.08    9.81   0
  14  -2  -3   70.80    8.01   0
  10   0  -2   14.58    4.27   0
   9   1   0  477.11    8.03   0
  13  -3  -5   98.54    8.50   0
  15  -3  -4   21.66    9.48   0
  15  -1   0   20.10    8.63   0
   9  -1  -4  321.78    6.74   0
  15  -1  -1   -1.14    9.10   0
  10  -2  -5   -1.76    4.72   0
  14  -2  -4  718.11   14.52   0
  11  -1  -4   28.52    5.66   0
  14   0   0   43.96    8.90   0
   9   1  -1  702.09    9.43   0
  11   1   0   51.62    6.18   0
  15  -1  -2  199.40   10.72   0
  15  -3  -5    5.79    9.35   0
  14   0  -1   57.25    8.05   0
  13  -1  -4   61.48    7.74   0
  11   1  -1  547.44   10.21   0
  15  -1  -3   88.31   10.07   0
  14  -2  -5  398.21   12.23   0
  14   0  -2  362.70   11.47   0
  16  -2  -4    0.32    8.98   0
   9   1  -2   41.79    4.64   0
  11  -1  -5  481.01    9.98   0
   9  -1  -5  643.50    9.31   0
  11   1  -2  139.55    7.05   0
  15  -1  -4   44.91    8.63   0
  10   0  -4  131.31    6.22   0
  13   1  -1   94.17    8.74   0
  14   0  -3   20.32    7.36   0
  13  -1  -5  106.62    7.93   0
  16  -2  -5    5.80    9.15   0
   8   0  -4  628.64    8.28   0
  14  -2  -6   70.43    9.21   0
  13   1  -2  346.05   10.92   0
   7  -1  -5  417.63    6.64   0
  14   0  -4  108.24    9.36   0
  15  -1  -5   -0.77    8.13   0
   9   1  -3  111.03    5.14   0
  11   1  -3  175.67    7.04   0
  16   0  -3   70.20   10.94   0
  10   2  -1  137.11    6.46   0
  11  -1  -6  198.84    7.85   0
  13   1  -3    9.27    6.68   0
   8   2  -1  516.65    7.99   0
  13  -1  -6  536.86   12.10   0
  15   1  -2  184.42   11.52   0
  10   0  -5  730.87   10.60   0
  16   0  -4  388.75   14.42   0
  14   0  -5   18.04    8.34   0
   9  -1  -6    0.28    4.43   0
  15  -1  -6  173.51   10.51   0
  11   1  -4   25.21    5.98   0
  15   1  -3   75.90   10.30   0
  13   1  -4   67.26    8.13   0
  10   2  -2 1107.41   12.75   0
   8   0  -5  432.55    7.38   0
   9   1  -4  344.07    7.35   0
  16   0  -5  266.31   13.26   0
   8   2  -2  338.85    6.72   0
  15   1  -4   39.28    9.75   0
  13  -1  -7    9.30    7.75   0
  14   0  -6  322.06   11.37   0
  14   2  -2   -0.13    7.59   0
  15  -1  -7  136.10   10.14   0
  10   0  -6   47.56    5.79   0
  10   2  -3 1444.85   14.83   0
  13   1  -5  105.85    8.77   0
  11   1  -5  515.86   10.25   0
  16   0  -6    3.47    9.20   0
  14   2  -3   57.45    9.25   0
  15   1  -5    2.85    9.33   0
   8   2  -3   11.19    4.20   0
   9   1  -5  684.40    9.93   0
  14   2  -4  524.26   14.13   0
  12   0  -7  467.64   11.47   0
   8   0  -6 2149.59   15.55   0
  10   2  -4  102.22    6.11   0
  13   1  -6  547.18   12.36   0
  15   1  -6  157.33   11.44   0
  16   0  -7   -2.97    9.42   0
  11   1  -6  203.26    8.41   0
  11   3  -2   83.68    7.21   0
  16   2  -4   -1.83    9.29   0
  14   2  -5  291.01   12.04   0
   9   3  -2   46.86    5.38   0
  10   0  -7  121.19    6.92   0
  12   2  -5  364.33   10.15   0
   7   3  -1   57.13    4.32   0
   8   2  -4  695.92    9.49   0
  13   3  -3   -2.28    7.10   0
  16   2  -5   -2.28    9.41   0
   7   1  -5  413.36    7.27   0
  14   0  -8   53.31    9.60   0
  15   1  -7  126.56   11.32   0
   9   1  -6   -0.50    4.95   0
  10   2  -5    3.32    4.97   0
  13   1  -7   13.18    8.21   0
  15   3  -3   67.58   10.71   0
   9   3  -3   80.74    5.97   0
  13   3  -4   41.21    7.84   0
  14   2  -6   63.52    8.89   0
  12   2  -6  385.66   11.14   0
  15   3  -4   18.65   10.20   0
   7   3  -2  357.20    7.02   0
  15   1  -8   13.92   10.18   0
   8   2  -5  730.40   10.32   0
  13   3  -5   90.22    9.47   0
  15   3  -5   10.68   10.23   0
  10   2  -6  591.10   11.24   0
  13   1  -8   70.79    9.13   0
   9   3  -4  309.07    8.39   0
  14   2  -7  196.66   10.68   0
   7   1  -6  243.85    6.41   0
   7   3  -3   75.41    4.58   0
   9   1  -7   65.22    5.58   0
  12   2  -7   21.40    7.16   0
  12   4  -3  979.51   15.82   0
  15   3  -6   91.13   10.49   0
  11   1  -8    2.73    6.98   0
  13   3  -6  370.91   11.82   0
  10   4  -3   73.62    7.06   0
  14   4  -4   61.16    9.24   0
  12   4  -4  869.63   15.51   0
  14   2  -8  571.38   15.30   0
   9   3  -5  592.96   10.39   0
  11   3  -6  152.43    8.77   0
   8   2  -6  104.65    6.13   0
   8   4  -2 1298.10   13.46   0
  15   3  -7   93.64   10.60   0
   7   3  -4 1205.46   12.19   0
  14   4  -5   10.61    8.71   0
  12   2  -8   47.45    7.85   0
  13   3  -7    4.39    7.97   0
  12   4  -5   52.57    8.08   0
   6   2  -5  386.44    6.96   0
   8   4  -3  973.32   12.12   0
  14   4  -6  209.13   12.34   0
   7   1  -7   -1.30    4.35   0
   9   3  -6   -1.53    5.88   0
  11   3  -7  180.14    9.44   0
  14   2  -9  102.56   10.41   0
  12   4  -6    3.06    8.40   0
   5   3  -3  754.56    8.88   0
  13   3  -8   59.70   10.19   0
   7   3  -5  314.17    7.41   0
   8   2  -7   29.30    5.65   0
   8   4  -4  269.74    7.80   0
  12   2  -9  120.59    9.98   0
  14   4  -7   56.53   10.96   0
   6   4  -2  191.15    5.98   0
   5   1  -6  196.48    5.24   0
  11   5  -4    4.57    7.94   0
  10   4  -6   29.07    7.52   0
  13   5  -5   59.46    9.38   0
   6   2  -6 2356.55   16.18   0
  11   3  -8    7.20    7.29   0
  12   4  -7  303.07   11.39   0
   6   4  -3  393.32    7.90   0
   8   4  -5  212.15    8.04   0
  13   3  -9    8.79    9.92   0
  11   5  -5  242.49   10.87   0
   7   3  -6  182.72    6.66   0
  13   5  -6  284.66   12.29   0
  10   2  -9    0.61    7.41   0
   8   2  -8  220.56    7.70   0
  10   4  -7   78.82    8.54   0
  12   4  -8  470.15   14.11   0
  11   5  -6  110.36   10.00   0
   6   4  -4  811.81   10.78   0
   9   3  -8  156.31    8.72   0
  11   3  -9  225.12   10.34   0
  13   5  -7    2.73    9.29   0
   9   5  -5  320.08   10.33   0
   4   2  -5  185.82    5.12   0
   7   5  -3   48.07    5.85   0
   5   3  -5   86.57    5.02   0
   6   2  -7  521.82    8.78   0
   7   3  -7   -0.34    5.55   0
  12   6  -5  123.45   11.05   0
  10   4  -8   25.28    7.72   0
  11   5  -7   73.47    9.08   0
  12   4  -9   95.72   10.08   0
   6   4  -5   17.11    5.23   0
   4   4  -2  727.97    8.45   0
   7   5  -4  613.44   10.88   0
   9   5  -6    0.15    6.68   0
  10   6  -4   45.47    7.89   0
  11   3 -10  235.47   11.71   0
  12   6  -6  141.31   10.79   0
   9   3  -9  284.33   10.56   0
  10   6  -5    3.99    7.61   0
   4   4  -3    7.68    3.81   0
   5   3  -6  110.53    5.85   0
  11   5  -8   -2.17    8.53   0
   4   2  -6    1.01    3.72   0
   5   5  -2   -1.19    4.26   0
   9   5  -7   26.80    7.49   0
  10   4  -9  267.47   11.02   0
   6   4  -6  223.02    7.48   0
   8   6  -4  295.42   10.21   0
  10   6  -6  254.69   11.13   0
   8   4  -8   10.68    6.77   0
   5   5  -3  755.18   10.65   0
   4   4  -4  571.54    8.87   0
   8   6  -5  246.19   10.38   0
  11   5  -9  153.92   11.15   0
  10   6  -7  767.94   16.75   0
   5   3  -7  313.60    8.15   0
   6   4  -7  118.66    7.50   0
  10   4 -10   42.57    9.05   0
   7   3  -9  130.62    8.39   0
   4   2  -7  664.61    9.42   0
   6   6  -3  250.50    8.16   0
   7   5  -7   -1.90    7.29   0
   8   4  -9    9.63    8.16   0
   8   6  -6   46.18    7.89   0
   4   4  -5 4154.59   22.77   0
   3   3  -5  334.75    6.62   0
  10   6  -8  227.21   11.85   0
   5   5  -5  151.53    6.93   0
   9   5  -9  188.07   10.69   0
   9   7  -5  188.04   10.59   0
   8   6  -7    9.92    7.94   0
   6   6  -5  209.48    9.27   0
   4   4  -6 1943.40   17.07   0
   5   3  -8  620.22   10.88   0
   7   5  -8  257.39   10.95   0
   9   7  -6   -2.68    8.49   0
   3   5  -2  248.04    6.65   0
   8   4 -10  479.72   13.60   0
   7   7  -4  493.22   12.83   0
   8   6  -8  108.05   10.79   0
   9   5 -10    2.71   10.19   0
   9   7  -7   29.77   10.77   0
   2   4  -3 1182.88   11.28   0
   3   5  -3  874.69   11.17   0
   6   6  -6 1095.76   16.09   0
   7   7  -5  134.91    9.99   0
   4   6  -3  599.52   10.86   0
   5   5  -7  244.91    9.60   0
   6   4  -9   62.20    8.43   0
   7   5  -9  117.08   10.31   0
   3   5  -4  128.50    6.39   0
   4   4  -7   26.96    5.59   0
   7   7  -6   55.16    9.88   0
   2   2  -6  105.11    4.70   0
   2   4  -4   13.15    3.78   0
   4   6  -4  195.22    8.21   0
   6   6  -7  275.05   10.60   0
   8   6  -9  168.44   12.30   0
   3   3  -7  763.28   10.99   0
   3   5  -5  213.62    7.82   0
   7   7  -7    5.47    9.91   0
   5   5  -8  582.75   12.81   0
   5   7  -4  343.66   11.00   0
   2   4  -5  204.19    6.42   0
   6   6  -8   67.67    9.88   0
   7   5 -10   25.16   10.00   0
   5   7  -5   21.93    8.33   0
   3   5  -6   89.68    7.26   0
   4   6  -6    3.35    6.67   0
   7   7  -8   81.76   10.54   0
   3  -7  -5   68.93    9.83   0
   4  -4  -4  523.60   10.03   0
   5  -5  -4  596.93   12.08   0
   3  -5  -5  182.34    8.61   0
   7  -7  -3   10.81    9.70   0
   6  -8  -4  218.05   14.03   0
   5  -7  -5    9.32   10.37   0
   6  -4  -3  477.12   10.14   0
   8  -8  -2  288.97   15.37   0
   8  -6  -2   95.80   10.26   0
   2  -4  -5  190.82    7.12   0
   7  -5  -3   52.19    7.95   0
   8  -8  -3  324.10   15.79   0
   6  -8  -5    0.00   12.41   0
   8  -6  -3    5.54    9.11   0
   5  -5  -5  135.10    8.02   0
   4  -8  -6  315.96   15.84   0
   6  -6  -5  182.35   10.24   0
   9  -7  -2   16.66   11.25   0
   7  -3  -1   65.86    5.18   0
   4  -6  -6    3.07    7.74   0
   4  -4  -5 3918.76   24.15   0
   7  -5  -4  701.77   13.47   0
   8  -8  -4   71.79   12.51   0
   5  -7  -6   30.35   10.77   0
   7  -7  -5   97.38   11.10   0
   8  -6  -4  244.43   11.58   0
   9  -7  -3   25.95   10.38   0
   8  -4  -2 1493.43   16.08   0
   7  -3  -2  397.15    8.24   0
   9  -5  -2   15.54    8.02   0
   6  -8  -6   54.44   11.96   0
   9  -7  -4  119.64   11.83   0
   3  -3  -5  297.62    7.10   0
   5  -5  -6  111.51    8.07   0
   7  -7  -6   48.52   10.74   0
   8  -6  -5  235.98   11.62   0
   6  -4  -5   22.84    5.89   0
   7  -3  -3   82.93    5.41   0
   9  -7  -5  232.47   14.45   0
   4  -4  -6 1725.73   16.92   0
   8  -4  -4  295.01    9.24   0
   5  -3  -5   91.98    5.88   0
   8  -6  -6   40.62   10.50   0
  10  -6  -4   67.11   11.06   0
   7  -7  -7    1.42   10.26   0
   7  -3  -4 1273.80   14.08   0
   9  -7  -6    1.13   10.73   0
   6  -4  -6  217.47    8.50   0
   8  -4  -5  233.90    8.90   0
  10  -6  -5   -6.04   10.51   0
  11  -7  -4    0.25   11.02   0
   8  -6  -7    9.27   10.53   0
  10  -4  -3   65.46    8.07   0
   7  -5  -7   -3.04    7.66   0
   7  -3  -5  338.87    8.90   0
   9  -7  -7   23.12   11.57   0
   9  -5  -6    1.57    8.95   0
   7  -7  -8   61.16   12.85   0
  10  -6  -6  243.86   12.93   0
   5  -3  -6   94.73    6.44   0
   9  -3  -3   78.92    6.59   0
   8  -4  -6 1200.78   16.63   0
  11  -5  -4    4.00    8.45   0
   6  -4  -7  114.41    8.43   0
   8  -2  -2  324.88    7.18   0
   9  -3  -4  317.73    9.32   0
   8  -6  -8   92.82   12.30   0
  11  -5  -5  308.24   12.46   0
   9  -5  -7   19.61    8.88   0
   7  -3  -6  171.60    7.97   0
  12  -6  -5  118.00   12.16   0
   7  -5  -8  226.12   11.16   0
   8  -2  -3   -0.33    4.06   0
   9  -3  -5  605.87   11.68   0
  11  -5  -6  130.98   10.90   0
  10  -4  -6   19.51    8.73   0
  12  -6  -6  115.67   13.94   0
   5  -3  -7  294.90    8.81   0
   8  -2  -4  687.20   10.31   0
  10  -6  -8  236.86   14.10   0
   9  -5  -8  124.61   11.78   0
   4  -2  -6    1.20    4.33   0
   8  -6  -9  135.85   13.45   0
   9  -3  -6   -0.99    6.84   0
  11  -5  -7   62.71   10.48   0
   7  -3  -7    2.08    5.96   0
   8  -4  -8    9.74    8.86   0
  10  -4  -7   74.40    9.16   0
   6  -2  -6 2324.23   17.88   0
   8  -2  -5  729.09   11.14   0
  11  -3  -4   21.35    6.74   0
  12  -4  -5   70.65    9.28   0
  11  -5  -8    8.98   11.75   0
   9  -5  -9  174.23   12.26   0
  12  -4  -6   10.43    9.99   0
  10  -4  -8   29.35   10.14   0
   7  -3  -8  233.39    9.98   0
   8  -2  -6   96.40    6.45   0
  10  -2  -4  106.37    7.21   0
  11  -3  -6  129.38   10.02   0
  13  -5  -7    5.17   11.21   0
   7  -1  -4 1441.70   12.87   0
   8  -4  -9    5.07    9.69   0
  12  -4  -7  321.60   14.18   0
   6  -2  -7  524.28   10.37   0
  11  -5  -9  139.31   14.05   0
  10  -2  -5    4.48    5.86   0
   9  -3  -8  149.66   10.38   0
   9  -5 -10   -6.00   12.02   0
  11  -3  -7  158.85   10.81   0
   8  -2  -7   23.62    6.89   0
  10  -2  -6  570.82   12.49   0
  12  -4  -8  541.47   16.15   0
   9  -1  -3  106.16    5.77   0
  14  -4  -6  166.31   12.48   0
   5  -1  -6  177.64    5.88   0
   9  -1  -4  326.42    8.23   0
  11  -3  -8    7.87    9.65   0
   6  -2  -8  130.30    7.76   0
  13  -3  -6  439.00   14.40   0
   7  -1  -6  230.68    7.54   0
   9  -3  -9  289.81   11.79   0
  14  -4  -7   49.41   11.55   0
   8  -2  -8  215.65    9.71   0
  10  -4 -10   28.87   12.04   0
   9  -1  -5  650.01   10.86   0
  13  -3  -7    2.71    9.58   0
  11  -3  -9  233.88   12.57   0
  12  -2  -6  345.63   12.34   0
   9  -1  -6   -3.79    6.13   0
  10  -2  -8  503.03   13.46   0
  13  -3  -8   67.99   12.15   0
   5  -1  -7  413.68    8.43   0
   7  -1  -7    2.50    5.22   0
   9  -3 -10   -4.48    9.19   0
  12  -2  -7   24.21    8.61   0
  11  -1  -4   22.31    5.85   0
   9  -1  -7   59.25    6.83   0
  11  -3 -10  254.97   14.47   0
  11  -1  -5  501.81   11.10   0
  13  -3  -9   14.69   12.09   0
  10  -2  -9    1.61    9.46   0
  12  -2  -8   50.94   10.62   0
  11  -1  -6  210.40    9.75   0
   8   0  -3 1688.19   13.79   0
  15  -3  -7   69.36   11.87   0
   7  -1  -8  382.71   10.33   0
   8   0  -4  608.56    9.50   0
   8   0  -5  412.49    8.56   0
  12  -2  -9  118.10   11.34   0
  14  -2  -7  203.30   13.10   0
   6   0  -6  369.24    8.14   0
  10  -2 -10   24.15    9.60   0
   8   0  -6 2074.55   17.95   0
  13  -1  -6  511.47   14.24   0
   7  -1  -9  190.86    9.55   0
   9  -1  -9  367.77   11.67   0
  10   0  -5  696.39   12.06   0
  10   0  -4  122.15    6.92   0
  12  -2 -10  295.08   14.22   0
  13  -1  -7   12.89    9.86   0
  10   0  -6   46.49    7.37   0
   6   0  -7  218.26    7.25   0
   8   0  -7  751.58   12.35   0
  11  -1  -9  284.63   12.10   0
  10  -2 -11  366.26   15.57   0
  13  -1  -8   64.00   10.38   0
   8   0  -8   18.96    7.30   0
   9  -1 -10    2.30    8.64   0
  11  -1 -10  276.19   13.82   0
  12   0  -5   69.08    8.30   0
  13  -1  -9    9.01   10.20   0
   6   0  -8  676.93   11.86   0
  12   0  -7  474.89   13.01   0
  15  -1  -7  116.35   11.88   0
  13  -1 -10  178.51   14.56   0
  15  -1  -8    7.86   12.32   0
   7   1  -4 1439.43   13.07   0
  10   0  -9  361.66   12.92   0
  12   0  -8  725.94   15.82   0
   7   1  -5  390.23    8.04   0
  11  -1 -11   19.71   12.16   0
   9   1  -5  652.36   11.37   0
   7   1  -6  242.74    7.49   0
  12   0  -9  149.03   11.19   0
   9   1  -6   -0.39    5.71   0
  14   0  -7  104.13   11.83   0
   9   1  -3  103.45    5.86   0
   5   1  -6  185.75    6.50   0
   9   1  -7   65.18    7.71   0
  10   0 -10   62.63    9.89   0
  14   0  -8   52.84   10.94   0
   7   1  -7    2.59    5.40   0
   8   0 -10  800.52   16.18   0
  11   1  -6  217.90    9.32   0
  11   1  -5  507.09   11.69   0
  12   0 -10   23.25   10.63   0
  14   0  -9   -2.37   12.17   0
   5   1  -7  425.68    9.14   0
   7   1  -8  376.00   10.07   0
  11   1  -8   -3.71    7.98   0
  14   0 -10  136.00   13.66   0
  10   0 -11   85.10   11.19   0
  12   0 -11  250.23   15.72   0
   9   1  -9  380.17   12.64   0
  13   1  -7    3.89    8.85   0
  13   1  -6  492.62   13.47   0
  11   1  -9  266.29   12.20   0
  13   1  -8   69.58   11.57   0
   7   1  -9  194.99    9.79   0
  13   1  -9   11.61   10.40   0
  11   1 -10  294.75   14.22   0
   9   1 -10    4.48    8.74   0
  13   1 -10  158.23   14.30   0
   8   2  -5  734.95   11.81   0
  15   1  -8    9.54   12.44   0
   8   2  -6   90.70    6.69   0
  10   2  -6  573.13   12.78   0
   8   2  -4  654.53   10.59   0
  10   2  -5    4.41    6.72   0
   8   2  -7   19.63    6.44   0
  11   1 -11   15.52   10.89   0
   6   2  -6 2330.18   18.73   0
   6   2  -4    2.12    3.81   0
  10   2  -8  495.62   13.74   0
  10   2  -4   97.50    7.30   0
  12   2  -7   31.69    9.89   0
  12   2  -6  377.50   12.69   0
   8   2  -8  225.27    9.60   0
   8   2  -3    3.64    4.68   0
  12   2  -8   49.49   10.74   0
   6   2  -7  550.16   11.02   0
  10   2  -9    2.38    8.70   0
  12   2  -9  132.56   11.63   0
   8   2  -9  375.93   12.51   0
   4   2  -5  191.96    6.11   0
   6   2  -8  124.15    8.13   0
  14   2  -8  540.51   16.50   0
  14   2  -7  189.93   12.32   0
  10   2 -10   29.60   10.04   0
  12   2 -10  287.97   14.09   0
  14   2  -9  112.51   14.05   0
   4   2  -6   -4.02    4.65   0
   8   2 -10   12.98    9.80   0
   4   2  -7  580.57   10.44   0
  10   2 -11  359.74   15.62   0
   9   3  -6    1.28    6.58   0
  11   3  -7  172.43   11.36   0
   9   3  -5  570.70   12.01   0
  11   3  -8    4.86   10.05   0
  11   3  -6  129.79   10.08   0
   9   3  -8  164.66    9.90   0
   7   3  -6  180.70    7.81   0
  11   3  -9  226.34   12.61   0
  -1  -5   1    8.84    3.17   0
  -5  -9   0   96.80    9.71   0
  -2  -6   2  388.12    7.69   0
  -1  -7  -3    1.32    6.05   0
   0  -6  -4  159.60    6.78   0
   0  -6  -3  171.18    6.63   0
  -1  -7  -4  150.85    7.66   0
  -5  -9   1   18.78    8.78   0
  -1  -7  -5   36.31    7.34   0
   0  -6  -2  632.59    9.55   0
  -2  -8  -3    1.80    6.93   0
  -2  -8  -2  213.20    9.70   0
  -2  -8  -4   36.24    7.76   0
   1  -5  -4   42.41    4.24   0
   1  -5  -3  726.24    9.34   0
  -2  -8  -5   79.39    9.73   0
  -2  -8  -1  279.46   10.21   0
   0  -6  -1   92.51    5.64   0
   1  -5  -5   96.93    5.52   0
  -1  -5   2 1042.88    9.76   0
   1  -5  -2 1126.13   10.98   0
  -3  -9  -2   74.19    9.34   0
  -3  -9  -1  122.98    9.74   0
  -2  -8   0   21.00    6.66   0
   0  -6   0  306.14    7.20   0
   1  -5  -1   10.72    3.85   0
  -3  -9   0   -4.77    8.01   0
  -2  -8   1   41.30    7.70   0
   2  -4  -5  205.36    5.72   0
   2  -4  -4    2.30    3.10   0
  -1  -7   1    2.45    5.15   0
   2  -4  -3 1283.97   10.93   0
  -3  -9   1   56.23    9.70   0
   0  -8  -4  609.49   14.26   0
   0  -8  -5  282.48   12.00   0
   0  -8  -3   23.99    7.66   0
   0  -6   1   86.55    5.58   0
   1  -7  -5   24.92    7.74   0
   1  -7  -4   36.27    6.75   0
   1  -7  -3  253.95    9.28   0
   1  -5   0  315.69    6.65   0
  -1  -9  -3   -1.07    9.88   0
   0  -8  -2   -1.78    7.91   0
  -1  -9  -2  230.54   11.43   0
   0  -8  -6   45.71   10.31   0
   2  -6  -4  961.11   13.16   0
   0  -8  -1  413.26   11.40   0
   2  -6  -3  185.71    7.49   0
  -1  -9  -1   67.43    9.30   0
   0  -8   0 1682.07   19.54   0
  -1  -9   0   74.77    9.36   0
   1  -5   1  384.10    7.17   0
   3  -5  -5  218.77    7.27   0
   3  -5  -4  148.30    6.40   0
   2  -6  -1 1738.42   15.97   0
   3  -5  -3  972.40   11.69   0
   0  -8   1  390.94   11.57   0
   1  -9  -4    1.43   10.73   0
   2  -8  -4    1.67    9.05   0
   1  -9  -3  188.43   11.45   0
   2  -8  -5   57.63    9.09   0
   2  -8  -3  329.23   12.04   0
   2  -8  -6   52.57   10.41   0
   3  -5  -2  316.17    7.24   0
   1  -9  -2  263.51   11.96   0
   1  -7   1  248.06    8.88   0
   3  -7  -5   78.12    8.77   0
   2  -8  -2  164.32    9.58   0
   3  -7  -4   54.63    7.52   0
   3  -7  -6   72.52    8.36   0
   3  -7  -3  343.22   10.71   0
   1  -9  -1    4.54    8.90   0
   1  -5   2 1041.50   10.82   0
   2  -8  -1   46.92    8.10   0
   3  -5  -1  344.41    7.40   0
   4  -4  -5 3800.47   20.75   0
   1  -9   0   60.40   10.45   0
   4  -4  -4  486.07    8.21   0
   2  -6   1    0.52    4.65   0
   2  -8   0   16.33    7.58   0
   4  -6  -3  648.55   11.44   0
   4  -4  -3    6.73    3.97   0
   3  -9  -4   33.69   11.43   0
   3  -5   0    9.67    4.10   0
   4  -6  -2    9.38    6.01   0
   4  -8  -5  877.05   17.75   0
   4  -8  -6  411.54   14.46   0
   4  -8  -4  104.26    9.92   0
   2  -8   1  288.34   11.06   0
   3  -9  -2   72.69   11.34   0
   4  -8  -3    3.18    8.12   0
   5  -5  -5  133.62    6.61   0
   4  -6  -1  160.17    7.26   0
   5  -5  -4  612.28   10.38   0
   3  -9  -1   50.43    9.87   0
   4  -8  -2  179.81   10.21   0
   5  -7  -6   20.45    9.08   0
   5  -7  -5   13.05    7.66   0
   5  -7  -4  364.46   11.84   0
   3  -5   1  710.89   10.01   0
   4  -4  -1 3706.17   19.52   0
   5  -5  -3  671.41   10.59   0
   5  -7  -3  246.17    9.98   0
   4  -8  -1  796.14   15.91   0
   3  -9   0   -4.07   10.06   0
   4  -6   0  143.97    6.95   0
   5  -7  -2   19.23    7.90   0
   5  -5  -2    2.24    5.06   0
   6  -6  -6 1036.38   15.94   0
   5  -9  -3  142.75   12.77   0
   5  -7  -1   88.50    8.77   0
   4  -4   0 1448.19   12.41   0
   6  -8  -6   55.64   11.23   0
   6  -8  -5    8.33    9.25   0
   5  -9  -2   -0.11   10.96   0
   5  -5  -1  123.58    6.12   0
   6  -8  -4  249.64   12.04   0
   4  -6   1  630.65   11.28   0
   6  -4  -5   23.49    5.09   0
   6  -8  -3  110.23   11.08   0
   6  -4  -4  951.35   11.72   0
   5  -9  -1   13.61    9.86   0
   5  -7   0  308.02   10.79   0
   6  -8  -2   60.15    9.34   0
   6  -4  -3  471.84    8.75   0
   7  -7  -6   56.40    9.12   0
   7  -7  -5  127.22    9.73   0
   7  -7  -4  497.54   13.90   0
   5  -5   0  586.24    9.87   0
   7  -5  -5  154.71    8.05   0
   4  -4   1  458.97    7.71   0
   5  -9   0   71.63   11.49   0
   7  -7  -3   20.22    8.81   0
   7  -5  -4  721.26   12.28   0
   6  -8  -1    8.15    8.71   0
   6  -4  -2  237.88    6.64   0
   5  -7   1  385.06   11.42   0
   7  -5  -3   58.23    6.66   0
   7  -7  -2  144.25   10.21   0
   8  -6  -6   41.85    8.70   0
   8  -6  -5  302.80   11.24   0
   5  -5   1  534.67    9.81   0
   6  -8   0  171.56   10.59   0
   8  -8  -5   78.27   10.91   0
   8  -8  -4   91.38   11.73   0
   8  -6  -4  310.60   11.30   0
   6  -4  -1   10.19    4.22   0
   7  -7  -1   11.76    7.79   0
   8  -8  -3  418.65   14.20   0
   8  -6  -3    0.22    7.62   0
   4  -4   2 1098.24   11.09   0
   7  -3  -5  343.23    7.40   0
   9  -7  -6   -0.32    9.91   0
   5  -3   0 1128.81   10.48   0
   7  -5  -1   73.65    6.35   0
   8  -8  -2  435.23   14.33   0
   9  -7  -5  295.88   13.08   0
   7  -3  -4 1284.78   12.41   0
   8  -6  -2  132.03    8.47   0
   8  -4  -5  220.93    7.87   0
   6  -4   0  751.36   10.52   0
   9  -7  -4  167.29   10.71   0
   8  -4  -4  306.75    8.18   0
   7  -3  -3   79.75    4.72   0
   8  -8  -1    9.00   10.53   0
   9  -7  -3   39.88    8.99   0
   9  -5  -5  314.58   10.66   0
   8  -4  -3 1066.34   13.21   0
   7  -7   1   71.24    9.52   0
   9  -7  -2   22.85    9.71   0
   7  -3  -2  367.01    7.52   0
  10  -6  -6  289.70   12.24   0
   8  -8   0   -0.45   10.37   0
  10  -6  -5    5.84    9.05   0
   5  -3   1 1047.71   10.34   0
   8  -4  -2 1457.63   15.07   0
   6  -4   1  382.10    7.98   0
  10  -6  -4   62.87    9.66   0
   8  -6   0  437.01   11.75   0
   7  -5   1   57.64    6.84   0
   7  -3  -1   66.29    5.05   0
   8  -4  -1   13.71    5.77   0
   9  -7   0  155.01   11.54   0
  11  -7  -4   20.82   10.05   0
   8  -6   1   17.97    8.14   0
   9  -5  -1  429.26   11.04   0
   9  -3  -5  595.85   10.26   0
   9  -3  -4  321.21    8.37   0
  11  -5  -6  144.29   10.19   0
  11  -5  -5  301.08   11.70   0
   5  -3   2   29.79    3.99   0
   7  -3   0 1050.48   11.81   0
   8  -4   0   16.57    5.36   0
  10  -6  -1   67.28    9.05   0
  11  -5  -4   14.02    8.60   0
   8  -2  -4  668.13    9.20   0
   9  -3  -3   82.68    5.78   0
  11  -7  -2   31.21   11.54   0
   9  -5   0  298.24   10.07   0
  12  -6  -6  154.44   11.29   0
  12  -6  -5  161.98   11.27   0
   8  -2  -3    2.31    3.72   0
  12  -6  -4    9.00   10.52   0
   9  -3  -2   55.65    5.51   0
  10  -6   0  168.22   10.57   0
   8  -4   1  755.10   12.37   0
  11  -5  -2   85.08    9.64   0
  12  -6  -3   43.27   10.72   0
   7  -3   1  142.17    6.19   0
   8  -2  -2  325.37    7.29   0
   9  -5   1   15.12    7.88   0
   9  -3  -1  489.08   10.08   0
  12  -6  -2   93.53   10.78   0
  11  -5  -1  395.84   13.22   0
  12  -4  -5   43.37    8.89   0
  10  -6   1  396.26   13.40   0
  13  -5  -6  307.18   13.56   0
  13  -5  -5   57.14   10.82   0
   8  -2  -1  509.54    8.58   0
  12  -4  -4 1088.09   17.23   0
  10  -4   0   89.52    8.55   0
  12  -6  -1  144.67   11.81   0
  13  -5  -4   50.95   10.00   0
   9  -3   0  376.79    9.26   0
  10  -2  -5    7.70    5.45   0
   7  -3   2  139.56    6.53   0
  10  -2  -4  102.80    6.64   0
  11  -5   0   36.63    9.81   0
  13  -5  -3    8.34   10.77   0
  10  -2  -3 1445.85   15.56   0
  12  -4  -2   57.17    9.53   0
   8  -2   0  885.21   11.24   0
  10  -4   1  100.10    9.21   0
   9  -3   1    7.75    5.77   0
  10  -2  -2 1134.70   14.09   0
  11  -5   1   56.90   10.67   0
  12  -4  -1   -0.73    9.34   0
   9  -1  -4  353.77    7.80   0
  11  -3  -1  430.37   11.54   0
  13  -5  -1  101.91   12.61   0
  13  -3  -5  118.04   10.32   0
  14  -4  -5    3.68    9.69   0
   9  -1  -3  119.52    6.05   0
   8  -2   1   50.11    5.83   0
  13  -3  -4   53.49    9.79   0
  14  -4  -4   82.24   10.75   0
  10  -2  -1  147.96    7.38   0
   7  -1   0 1367.24   12.32   0
  12  -4   0  209.72   11.78   0
  13  -3  -3    8.21    9.36   0
  14  -4  -3   23.73   11.60   0
   9  -1  -2   48.83    5.07   0
  11  -3   0   46.65    8.03   0
   9  -3   2   32.56    6.76   0
  -4  -2  -6  164.43    6.44   0
 -11  -3  -2   13.63    6.01   0
  -9  -3  -3  227.80    7.76   0
  -7  -3  -2  157.43    5.69   0
  -7  -3  -3   -2.10    4.74   0
 -11  -3  -3  177.48    9.40   0
  -8  -2  -7    9.57    7.31   0
  -7  -3  -1  154.47    4.91   0
  -6  -2  -7  418.67   10.37   0
  -9  -3  -4  185.82    8.26   0
  -2  -2  -4 8115.82   24.25   0
 -11  -3  -4   28.64    8.88   0
  -7  -3   0 1074.18    9.87   0
  -2  -2  -5  233.25    5.36   0
  -9  -3  -5    6.30    7.89   0
  -7  -3  -5  156.82    8.13   0
  -5  -3  -3  283.65    6.50   0
  -6  -2  -8    7.76    8.09   0
  -5  -3  -2   21.24    3.36   0
  -2  -2  -6    4.50    4.08   0
  -7  -3  -6   12.00    7.64   0
  -5  -3  -5  291.81    8.05   0
  -9  -3  -6   57.92    8.80   0
  -4  -2  -8   -1.43    6.16   0
  -5  -3  -6   30.52    6.10   0
  -7  -3  -7    8.40    7.94   0
 -10  -4  -2   11.34    7.35   0
 -10  -4  -3  258.02   10.79   0
  -5  -3  -7   46.70    8.13   0
  -3  -3  -4    7.13    4.05   0
  -8  -4  -3  257.17    8.79   0
  -3  -3  -5 1073.67   12.07   0
 -10  -4  -4  111.36    9.61   0
  -8  -4  -4   -3.31    6.78   0
  -8  -4  -1  885.21   12.04   0
  -3  -3  -6  475.92    9.83   0
  -8  -4  -5   59.13    9.22   0
  -5  -3  -8   52.06    9.38   0
  -6  -4  -3   20.16    5.30   0
  -8  -4  -6  412.52   14.08   0
  -6  -4  -2   40.46    5.47   0
   0  -2  -6  856.54   10.01   0
  -6  -4  -6   10.67    8.43   0
  -6  -4  -1  424.04    8.32   0
  -3  -3  -8   50.68    7.43   0
  -6  -4  -7   58.53    9.24   0
  -4  -4  -3 2698.40   19.12   0
  -1  -3  -6  951.87   12.03   0
  -1  -3  -5  198.46    5.92   0
  -9  -5  -4  188.37   11.94   0
  -9  -5  -3  124.33    9.41   0
  -4  -4  -7 1366.26   18.92   0
  -1  -3  -7  159.18    7.52   0
  -9  -5  -2   30.25    7.54   0
  -6  -4   0  624.10    9.38   0
  -1  -3  -4  568.08    8.20   0
  -4  -4  -2 1435.99   13.54   0
  -7  -5  -5  135.95   10.95   0
  -7  -5  -4  439.45   12.29   0
  -7  -5  -3   -0.20    7.41   0
  -2  -4  -6  322.45    9.36   0
  -2  -4  -5  380.81    8.96   0
  -5  -5  -4  185.34    8.74   0
  -4  -4  -1  516.82    8.28   0
  -2  -4  -7   -1.92    7.33   0
  -7  -5  -1   40.95    5.98   0
  -5  -5  -6   19.80    8.38   0
  -2  -4  -4  145.00    6.42   0
  -5  -5  -3  129.26    7.60   0
  -5  -5  -7   48.98    9.80   0
  -2  -4  -8   98.77    8.66   0
  -2  -4  -3   -3.27    3.77   0
  -5  -5  -2    1.60    5.20   0
  -8  -6  -4  114.67   11.94   0
  -8  -6  -3   11.60    9.63   0
  -3  -5  -6   93.40    9.54   0
  -3  -5  -7   41.91    9.61   0
   1  -3  -6  443.30    8.40   0
  -3  -5  -4    0.21    6.33   0
  -6  -6  -5   58.73    9.90   0
  -6  -6  -4   86.03    9.54   0
  -3  -5  -8   24.55    9.49   0
  -6  -6  -3  903.26   15.83   0
  -4  -6  -6   21.80   10.47   0
  -4  -6  -7   13.67   11.09   0
  -4  -6  -4    5.90    8.09   0
  -2  -4  -1 1184.35   11.25   0
  -7  -7  -4  188.82   13.66   0
  -7  -7  -3    2.78   10.44   0
  -3  -5  -1  640.31   10.30   0
  -2  -6  -6   -1.42    7.97   0
  -5  -7  -5   49.24   10.89   0
  -2  -6  -8  310.84   13.89   0
  -3  -7  -5  105.87   11.43   0
  -5  -7  -2   -3.91    7.62   0
  -3  -7  -4   -5.12    8.08   0
  -3  -5   0    0.39    4.36   0
   2  -4  -4   -0.55    4.18   0
  -6  -8  -2    8.06    9.54   0
  -2  -6  -1   -0.00    5.67   0
   1  -5  -3  818.41   11.32   0
   0  -6  -3  172.09    7.65   0
  -3  -5   1  277.06    6.72   0
  -2  -8  -5   64.26   11.80   0
   2  -6  -7    4.11    7.63   0
  -1  -7  -3    4.74    7.82   0
   1  -7  -8    2.65   10.89   0
   2  -6  -6   31.99    8.14   0
   2  -4  -3 1365.71   12.13   0
   3  -5  -6   71.91    7.06   0
  -2  -8  -4   25.52   10.59   0
   1  -7  -7  133.27   10.78   0
   1  -7  -6  214.68   10.98   0
   0  -6  -2  697.97   11.44   0
   3  -5  -5  231.45    8.04   0
  -4  -8  -1   66.61    9.85   0
  -2  -8  -3    0.77    8.70   0
  -2  -6   0  909.68   12.33   0
   1  -7  -5   22.54    8.01   0
   1  -5  -2 1244.99   12.94   0
  -1  -5   0  306.83    7.03   0
   0  -8  -6   37.60   11.66   0
   0  -8  -5  278.94   12.73   0
   2  -6  -4 1029.77   14.26   0
   1  -7  -4   29.26    7.62   0
   4  -4  -5 3952.20   21.68   0
  -2  -8  -2  216.62   10.80   0
   3  -5  -4  155.69    6.90   0
   0  -8  -4  624.57   15.04   0
   0  -6  -1   93.32    6.62   0
   3  -7  -7  197.07   11.90   0
   1  -7  -3  245.56    9.56   0
   2  -6  -3  205.04    8.24   0
  -3  -9  -2   49.11   10.47   0
  -2  -8  -1  271.47   11.43   0
   0  -8  -3   19.40    8.48   0
   1  -5  -1    9.66    4.01   0
   3  -7  -6   67.39    8.85   0
  -2  -6   1 1498.03   14.71   0
   2  -8  -6   49.81   11.36   0
   4  -6  -6    2.06    7.47   0
   4  -4  -4  496.24    8.37   0
   3  -5  -3  971.33   12.12   0
  -1  -9  -3    2.15   11.04   0
   3  -7  -5   71.45    8.48   0
  -3  -9  -1  106.65   11.69   0
  -1  -5   1   10.23    4.06   0
   2  -8  -5   54.68    9.78   0
  -1  -7   0   49.25    7.17   0
   0  -8  -2    3.58    7.97   0
   2  -6  -2  457.67   10.03   0
  -2  -8   0   18.24    8.28   0
   0  -6   0  289.18    7.77   0
   2  -8  -4   -4.57    9.39   0
   3  -7  -4   44.97    8.43   0
  -1  -9  -2  210.68   12.85   0
   1  -9  -4    9.95   10.05   0
   4  -6  -4  226.47    8.88   0
   4  -4  -3    3.70    3.96   0
   5  -5  -5  143.33    6.68   0
   3  -5  -2  313.63    7.75   0
   1  -5   0  280.43    6.93   0
   0  -8  -1  367.54   11.55   0
   2  -8  -3  311.34   12.20   0
   3  -7  -3  330.84   10.91   0
   1  -9  -3  183.11   12.78   0
   4  -8  -6  405.07   14.06   0
  -1  -9  -1   51.37    9.67   0
   2  -6  -1 1598.19   16.15   0
   5  -7  -6   32.94    9.34   0
  -1  -7   1    7.15    6.43   0
   4  -6  -3  636.65   11.86   0
   5  -5  -4  589.23   10.12   0
   4  -8  -5  776.47   16.73   0
   0  -6   1   87.79    6.08   0
   2  -8  -2  153.21    9.67   0
   5  -7  -5   10.97    7.72   0
  -1  -5   2 1017.51   10.65   0
   1  -9  -2  256.87   12.34   0
   0  -8   0 1572.28   19.20   0
   3  -7  -2   54.56    7.26   0
  -1  -9   0   56.12   10.41   0
   3  -9  -4   26.39   11.51   0
   3  -5  -1  310.45    7.53   0
   4  -8  -4   89.96   10.79   0
   4  -4  -2  584.47    8.34   0
   5  -7  -4  319.20   10.92   0
   5  -5  -3  637.30   10.57   0
   4  -6  -2   10.46    5.50   0
   1  -9  -1    2.96   10.08   0
   1  -5   1  360.09    7.46   0
   2  -8  -1   38.47    9.00   0
   2  -6   0  868.77   12.11   0
   3  -9  -3  221.58   12.24   0
   4  -8  -3   -2.06    9.23   0
   6  -4  -4  938.09   11.21   0
   6  -8  -6   56.85   11.19   0
   0  -8   1  354.44   11.55   0
   5  -7  -3  229.30   10.53   0
   6  -8  -5   -1.53   10.20   0
   3  -9  -2   70.57   10.33   0
   1  -9   0   53.19   10.46   0
   4  -8  -2  165.80   10.05   0
   5  -5  -2    1.13    4.53   0
   2  -8   0   29.96    8.77   0
   3  -5   0    8.26    4.27   0
   4  -6  -1  145.14    7.12   0
   6  -4  -3  450.45    8.35   0
   7  -7  -5  114.91   10.31   0
   6  -8  -4  222.40   11.77   0
  -4   4  -8  384.89   12.76   0
  -2   4  -9  113.94   10.22   0
  -4   2  -6  200.49    7.87   0
  -2   2  -7  352.08    9.57   0
  -3   3  -8   48.16    8.63   0
   0   4 -10    8.44    9.03   0
  -3   1  -5  898.91   10.53   0
  -1   1  -6 1415.44   13.61   0
  -5   3  -7   56.19    7.64   0
  -1   3  -9    0.46    7.38   0
   3   1  -7 1006.31   11.37   0
   3   3 -10    2.33    8.07   0
   4   4 -11   43.54    9.20   0
   1   1  -7  752.30   10.26   0
  -5   1  -4  279.74    6.41   0
   1   3 -10  184.22   10.15   0
  -2   2  -8 1243.97   16.28   0
  -3   1  -6  324.22    7.99   0
  -1   1  -7  205.52    7.25   0
  -3   3  -9  139.57   10.50   0
   0   2  -9   20.51    6.66   0
  -5   3  -8   68.02    9.30   0
   3   1  -8  254.39    7.22   0
  -1   3 -10  112.10    9.69   0
   3   3 -11  234.51   11.58   0
  -5   1  -5  429.63    8.21   0
   1   1  -8    4.26    4.81   0
   4   2 -10   24.02    7.31   0
   2   2 -10  310.22   10.17   0
  -2   2  -9  133.94    9.34   0
   1   3 -11  129.14   10.23   0
  -4   2  -8    0.57    6.59   0
  -3   1  -7   90.81    6.77   0
   2   0  -6  301.79    5.94   0
   0   0  -6  850.80    9.59   0
   0   2 -10  145.57    9.27   0
   3   1  -9  256.51    8.44   0
  -5   1  -6   39.83    5.24   0
   4   2 -11  225.88   10.38   0
  -4   0  -4  320.96    5.92   0
   2   0  -7 1051.00   11.59   0
   2   2 -11    0.78    7.62   0
  -4   2  -9  128.09    9.86   0
  -3   1  -8   56.63    7.25   0
  -2   0  -6  413.14    8.02   0
  -2   2 -10   29.84    9.20   0
   0   0  -7  561.11    9.08   0
  -1   1  -9    1.33    6.18   0
   4   0  -7   44.51    4.01   0
   3   1 -10   -5.20    5.91   0
  -5   1  -7   64.92    6.45   0
  -4   0  -5   -0.43    3.84   0
   0   2 -11  145.03   10.24   0
   1   1 -10  306.51    9.94   0
   2   0  -8   93.64    6.02   0
  -2   0  -7    4.38    5.09   0
   0   0  -8 2305.42   18.44   0
   4   0  -8    7.25    4.32   0
   4   2 -12  151.21   10.75   0
  -4   0  -6  327.25    7.88   0
  -3   1  -9  162.40    8.86   0
  -1   1 -10  148.10    9.88   0
  -5   1  -8   64.61    8.20   0
   3   1 -11  213.69    9.51   0
   1   1 -11  193.15    9.99   0
   4   0  -9  708.26   10.56   0
   0   0  -9  652.86   11.72   0
  -3   1 -10  157.73   10.77   0
  -1   1 -11   42.08    9.71   0
  -5   1  -9  141.09   10.13   0
  -1  -1  -5  444.87    6.68   0
   2   0 -10   38.83    6.69   0
   3   1 -12  163.28   10.98   0
   4   0 -10  681.07   12.09   0
  -2   0  -9  110.28    8.08   0
   1  -1  -6  545.33    7.92   0
  -4   0  -8  476.87   11.32   0
   0   0 -10    7.34    6.79   0
   1  -1  -7  446.99    8.22   0
  -3  -1  -4    2.71    3.12   0
   3  -1  -6  282.32    5.52   0
   3  -1  -7  802.09    9.71   0
   1  -1  -8   -1.61    5.10   0
   4   0 -11   58.21    8.21   0
  -3  -1  -6  270.21    7.22   0
  -2   0 -10  180.38    9.82   0
  -4   0  -9    1.80    8.05   0
   3  -1  -8  170.00    6.15   0
   0   0 -11   31.71    8.31   0
  -3  -1  -7   79.72    6.10   0
   3  -1  -9  252.11    8.22   0
  -1  -1  -9   -0.28    6.09   0
   4   0 -12   22.21    8.13   0
  -5  -1  -6   37.25    5.70   0
  -3  -1  -8   54.81    6.65   0
   1  -1 -10  222.40    9.95   0
   3  -1 -10    0.92    6.82   0
  -5  -1  -7   78.20    7.27   0
  -3  -1  -9  156.78    9.69   0
   3  -1 -11  216.91   10.35   0
  -5  -1  -8   65.59    8.42   0
  -3  -1 -10  162.31   11.22   0
  -1  -1 -11   50.89    9.22   0
   0  -2  -6  744.69   10.25   0
  -2  -2  -6    7.51    4.24   0
   3  -1 -12  166.21   11.30   0
  -5  -1  -9  148.79   10.60   0
  -2  -2  -5  262.90    6.15   0
   2  -2  -8  846.32   11.68   0
   2  -2  -7    5.13    4.01   0
   2  -2  -6   93.01    4.69   0
   0  -2  -9   15.73    6.60   0
  -4  -2  -6  151.51    7.15   0
  -2  -2  -4 8529.49   26.55   0
  -2  -2  -9  176.92    9.24   0
   0  -2 -10  121.48   10.07   0
   4  -2  -9   58.05    6.52   0
   4  -2  -8  333.62    8.06   0
   4  -2  -7  644.75    9.12   0
  -4  -2  -8   -1.30    7.64   0
  -4  -2  -4   18.54    3.85   0
   4  -2 -10   35.61    7.42   0
  -2  -2 -10   35.06    9.66   0
   2  -2 -11    8.80    9.09   0
   0  -2 -11  116.38   11.44   0
  -4  -2  -9  124.69   10.48   0
   4  -2 -11  213.58   10.66   0
   4  -2  -6    0.30    3.38   0
   4  -2 -12  147.61   11.50   0
  -1  -3  -8  101.78    8.25   0
   1  -3  -9   23.80    7.03   0
   1  -3  -7  371.62    9.13   0
  -3  -3  -7   72.43    7.70   0
  -1  -3  -9    4.45    7.40   0
  -1  -3  -6  854.10   11.98   0
  -3  -3  -8   46.61    8.62   0
  -3  -3  -6  411.88    9.79   0
   1  -3 -10  149.61    9.87   0
  -1  -3 -10   94.08    9.96   0
   1  -3  -6  489.68    9.01   0
   3  -3  -9  303.43    9.55   0
   3  -3  -8  118.06    7.18   0
  -3  -3  -9  163.39   11.22   0
   3  -3 -10    2.51    7.22   0
  -3  -3  -5  914.83   11.98   0
  -1  -3  -5  181.03    5.96   0
   1  -3 -11  116.18   10.66   0
   3  -3  -7  775.26   10.77   0
  -5  -3  -7   43.53    7.69   0
  -5  -3  -8   60.89    9.85   0
  -5  -3  -5  291.81    8.73   0
   1  -3  -5   90.43    4.61   0
  -3  -3  -4    5.28    4.26   0
   3  -3  -6  278.12    6.92   0
  -1  -3  -4  527.38    8.30   0
  -5  -3  -4  132.28    6.66   0
   0  -4  -9  234.63   10.98   0
   0  -4  -8  810.28   14.89   0
  -2  -4  -9   95.85   10.96   0
  -2  -4  -8   77.43    8.67   0
  -2  -4  -7    0.16    7.40   0
   0  -4 -10   -6.34   10.21   0
   2  -4 -10   27.03    8.91   0
   2  -4  -9   65.19    8.24   0
  -3  -3  -3  262.80    6.21   0
   2  -4  -8   37.07    6.86   0
   3  -3  -5  324.60    6.35   0
  -4  -4  -8  407.10   13.92   0
  -4  -4  -7 1201.97   18.30   0
  -2  -4  -6  283.02    9.36   0
  -5  -3  -3  266.92    6.89   0
   0  -4  -6  179.36    7.77   0
  -4  -4  -6  293.55   10.50   0
   4  -4 -10  529.23   14.14   0
   4  -4 -11   43.13    9.76   0
   4  -4  -9  536.76   12.86   0
  -2  -4  -5  341.52    9.15   0
  -4  -4  -5    0.58    6.23   0
   2  -4  -6  186.63    7.48   0
   0  -4  -5 1026.31   12.63   0
   4  -4  -7   24.19    5.49   0
  -4  -4  -4  290.80    8.52   0
  -2  -4  -4  144.62    6.87   0
  -1  -5  -9    4.55   10.43   0
  -5  -3  -2   26.09    3.89   0
  -1  -5  -8   56.61    9.04   0
   1  -5 -10  104.03   12.20   0
   1  -5  -9   15.20   10.02   0
  -3  -5  -8   26.72   10.62   0
   1  -5  -8    1.93    8.51   0
  -1  -5  -7   61.65    8.25   0
   2  -4  -5  228.57    7.05   0
  -3  -5  -7   62.57    8.90   0
   3  -5 -10    0.21   10.37   0
   0  -4  -4 2599.29   17.72   0
   1  -5  -7  178.78    9.53   0
   3  -5  -9   87.37    9.29   0
  -3  -5  -6  146.77   10.00   0
   4  -4  -6 1995.04   16.57   0
  -5  -5  -7   56.02   10.63   0
   3  -5  -8  108.29    9.33   0
  -5  -5  -6   18.05    9.18   0
  -4  -4  -3 2195.42   17.44   0
  -2  -4  -3    3.17    4.37   0
  -5  -5  -5  317.56   11.35   0
   2  -4  -4    2.34    4.19   0
  -2  -6  -8  418.17   15.68   0
   4  -4  -5 4239.26   22.25   0
  -3  -5  -4    4.46    6.27   0
   0  -6  -8   33.88    9.59   0
   1  -5  -5  114.62    7.23   0
  -2  -6  -7  141.54   11.48   0
   3  -5  -6   79.94    6.65   0
  -4  -6  -7   16.55   10.86   0
  -1  -5  -4  202.14    7.40   0
   0  -6  -7  135.87    9.86   0
  -4  -4  -2 1297.12   12.74   0
  -2  -6  -6    1.67    7.77   0
  -4  -6  -6   50.77    9.54   0
   4  -6  -9   10.91   10.13   0
  -2  -4  -2  856.35   10.12   0
   0  -6  -6  321.76   10.88   0
   2  -6  -7    0.61    7.63   0
  -3  -5  -3   85.37    6.57   0
   1  -5  -4   46.99    5.82   0
   3  -5  -5  206.17    7.74   0
  -5  -5  -3  153.60    7.37   0
  -4  -6  -5  310.24   12.35   0
  -2  -6  -5   44.12    8.60   0
   4  -6  -8  110.11    9.58   0
   2  -4  -3 1355.54   11.74   0
   4  -4  -4  534.54    8.23   0
  -1  -5  -3   19.71    5.31   0
   2  -6  -6   35.14    7.29   0
   4  -6  -7  245.52   10.82   0
  -4  -6  -4   21.41    7.97   0
  -1  -7  -7   41.87   11.12   0
   1  -7  -8    0.69    9.78   0
  -4  -4  -1  482.08    7.87   0
   1  -7  -7  121.44   11.48   0
  -5  -5  -2    7.60    5.38   0
  -3  -7  -6   98.49   10.76   0
  -1  -7  -6  313.39   12.99   0
   3  -7  -8   16.29    9.47   0
   3  -5  -4  135.09    5.98   0
   1  -5  -3  785.77   10.53   0
   4  -6  -6    4.92    6.47   0
  -3  -7  -5  180.23   11.45   0
   1  -7  -6  162.44   10.88   0
  -2  -4  -1 1307.97   11.27   0
   3  -7  -7  159.99   11.16   0
  -5  -7  -5   61.60    9.99   0
  -2  -6  -3 1288.87   15.48   0
  -1  -7  -5   51.10    8.30   0
  -1  -5  -2 1027.70   11.78   0
  -8   2  -6   56.03    7.29   0
  -4   0  -4  325.88    5.53   0
 -12   2  -2  117.76    8.01   0
 -11   1   0   59.57    4.79   0
  -6   0  -3   29.94    3.25   0
  -8   0  -1 1443.97   11.41   0
  -8   0   0   36.93    3.04   0
 -10   2  -5  464.17   11.33   0
  -9   1  -4  296.21    8.18   0
 -12   2  -3  191.68    9.05   0
  -4   0  -5    2.26    3.34   0
 -11   1  -2    7.14    5.31   0
  -8   0  -2 3331.86   18.12   0
  -6   0  -4  607.56    8.34   0
  -8   2  -7   20.89    7.80   0
  -7   1  -6   13.81    5.43   0
  -8   0  -3  364.32    7.72   0
 -11   1  -3  209.73    8.27   0
  -9   1  -5    3.65    5.90   0
 -14   2  -1  286.04   10.27   0
  -6   0  -5  375.14    7.89   0
 -10   0  -1  115.74    5.78   0
 -10   0   0  130.71    5.07   0
  -4   0  -6  353.61    6.91   0
  -7   1  -7   21.96    7.06   0
 -11   1  -4   45.09    7.22   0
 -13   1  -1   31.17    6.57   0
  -9   1  -6   72.62    8.30   0
 -13   1  -2  176.53    9.48   0
 -10   0  -3  416.61    9.74   0
  -8   0  -5   67.44    6.14   0
 -11   1  -5   19.83    8.56   0
 -13   1  -3  148.71    9.43   0
 -10   0  -4  169.01    7.93   0
  -7  -1  -2  269.36    6.05   0
  -7  -1  -1  169.92    4.76   0
 -12   0  -1  789.28   12.21   0
  -5  -1  -4  304.07    6.34   0
 -12   0  -2  174.99    8.80   0
  -8   0  -6  609.25   11.80   0
  -7  -1  -3    1.32    3.59   0
  -6   0  -7   93.99    7.17   0
  -3  -1  -4   10.18    2.60   0
  -7  -1   0 1430.11   10.09   0
 -10   0  -5   -0.94    7.45   0
 -12   0  -3   43.58    8.17   0
  -9  -1  -1   11.47    4.34   0
  -7  -1  -4  752.51   10.30   0
  -5  -1  -5  442.30    7.96   0
  -3  -1  -5  862.24    9.09   0
  -9  -1  -2   64.17    5.09   0
  -9  -1   0  522.77    7.86   0
  -8   0  -7  193.76    9.75   0
 -12   0  -4  173.81   10.34   0
 -10   0  -6   26.10    8.70   0
  -9  -1   1  730.67    8.37   0
  -5  -1  -6   43.10    5.34   0
  -9  -1  -4  289.33    8.57   0
 -14   0  -1    2.54    7.05   0
 -11  -1  -2   10.89    5.74   0
 -11  -1   0   62.24    5.65   0
  -7  -1  -6   18.25    5.82   0
 -11  -1  -3  222.64    8.75   0
  -9  -1  -5   -0.26    6.23   0
 -11  -1  -4   42.22    7.34   0
  -9  -1  -6   61.62    8.54   0
 -13  -1  -1   30.81    7.57   0
  -7  -1  -7   28.15    6.73   0
 -13  -1  -2  172.80    9.73   0
 -11  -1  -5    8.67    7.78   0
  -6  -2  -3 1905.77   14.25   0
 -13  -1  -3  117.39   10.09   0
  -8  -2  -2  226.33    6.42   0
  -6  -2  -4  253.82    6.94   0
  -6  -2  -2 1461.51   11.68   0
  -8  -2  -1   58.54    4.62   0
  -8  -2  -4  313.13    8.41   0
  -6  -2  -5  154.18    6.73   0
  -4  -2  -4   31.96    3.92   0
 -10  -2  -2  408.41    9.68   0
  -6  -2  -1    2.77    3.01   0
 -10  -2  -3    4.79    5.83   0
 -10  -2  -1  953.78   11.98   0
  -4  -2  -5  781.66    9.94   0
  -8  -2  -5   29.39    6.19   0
  -8  -2   0  936.97    9.74   0
 -10  -2  -4   73.94    8.01   0
 -10  -2   0  385.43    8.12   0
  -6  -2  -6  527.56   10.59   0
  -4  -2  -6  170.65    6.47   0
  -8  -2  -6   54.88    7.94   0
 -12  -2  -2   93.32    7.84   0
 -12  -2  -1   36.27    7.07   0
 -10  -2  -5  447.37   12.48   0
 -12  -2  -3  168.49    9.41   0
 -12  -2   0   -0.30    5.31   0
  -6  -2  -7  437.87   10.34   0
  -2  -2  -5  253.24    5.37   0
  -8  -2   1  543.23    7.22   0
  -8  -2  -7   11.35    8.21   0
 -14  -2  -1  277.03   11.27   0
  -9  -3  -3  257.18    8.33   0
  -7  -3  -3    1.66    4.29   0
  -9  -3  -4  202.92    8.56   0
  -7  -3  -5  163.44    8.00   0
  -7  -3  -2  164.21    6.08   0
 -11  -3  -3  208.42    9.33   0
 -11  -3  -2   10.70    6.40   0
  -9  -3  -5    3.83    6.91   0
  -9  -3  -1    6.29    4.56   0
  -5  -3  -5  300.64    7.97   0
  -5  -3  -4  160.29    5.89   0
 -11  -3  -4   33.52    8.66   0
 -11  -3  -1   76.50    7.26   0
  -7  -3  -6   11.99    7.06   0
  -5  -3  -3  296.34    6.43   0
  -7  -3  -1  173.80    5.40   0
  -9  -3  -6   67.11    8.48   0
 -11  -3   0   29.65    6.11   0
  -9  -3   0  371.34    7.62   0
  -5  -3  -2   28.31    3.34   0
 -13  -3  -2  142.86    9.36   0
 -13  -3  -1   20.86    8.02   0
  -7  -3  -7    7.94    7.02   0
  -3  -3  -5  935.59   10.46   0
  -7  -3   0 1096.85   10.45   0
  -3  -3  -4    1.64    3.08   0
  -9  -3   1  461.23    7.92   0
  -5  -3  -1 1096.62    9.74   0
  -3  -3  -3  285.88    5.60   0
 -10  -4  -4  128.84    9.64   0
 -10  -4  -3  262.21    9.68   0
  -8  -4  -4    2.34    5.98   0
 -10  -4  -2   16.72    6.36   0
  -8  -4  -5   49.15    7.37   0
  -6  -4  -5  223.10    8.56   0
 -12  -4  -2  127.12    9.05   0
 -10  -4  -1   79.10    7.18   0
  -8  -4  -6  370.76   11.58   0
  -7  -3   1   62.90    3.84   0
  -6  -4  -3   18.80    5.07   0
 -12  -4  -1  515.05   12.58   0
  -6  -4  -6    6.67    6.21   0
  -8  -4  -1  813.72   11.45   0
  -5  -3   0 1054.52    9.28   0
 -12  -4   0  169.32    9.00   0
  -6  -4  -2   44.67    4.52   0
  -4  -4  -5    2.32    4.49   0
  -4  -4  -4  317.88    7.22   0
  -8  -4   0   14.44    4.22   0
  -6  -4  -1  404.89    7.47   0
  -4  -4  -3 2494.11   16.44   0
 -10  -4   1  495.01    9.65   0
  -9  -5  -4  182.79    9.54   0
  -9  -5  -3  150.32    9.12   0
  -7  -3   2  350.44    5.69   0
 -11  -5  -2    5.14    7.42   0
  -9  -5  -2   42.16    7.30   0
  -7  -5  -5  110.75    8.23   0
  -4  -4  -2 1420.77   11.98   0
  -7  -5  -6   10.63    8.39   0
  -7  -5  -3    0.34    6.16   0
 -11  -5  -1   60.98    8.31   0
  -8  -4   1    9.83    4.23   0
  -2  -4  -5  343.04    7.26   0
  -9  -5  -1   12.91    6.50   0
  -6  -4   0  725.56    8.95   0
  -5  -5  -5  322.71    9.62   0
  -5  -5  -6   22.19    6.53   0
 -11  -5   0   35.98    6.80   0
  -5  -5  -3  164.50    6.66   0
  -4  -4  -1  537.42    7.39   0
  -9  -5   0  318.24    8.64   0
  -2  -4  -3    4.72    3.37   0
  -5  -5  -2    6.39    4.77   0
  -6  -4   1    6.44    3.46   0
  -8  -6  -4  134.81    9.24   0
 -10  -6  -2  169.48    9.66   0
  -7  -5   0  615.03   10.19   0
  -3  -5  -4    9.07    4.87   0
  -8  -6  -2   90.55    8.26   0
  -6  -6  -5   67.43    8.67   0
 -10  -6  -1  374.09   11.29   0
  -6  -6  -6  248.59   10.71   0
  -6  -6  -4  115.64    7.96   0
  -5  -5  -1  645.21    9.69   0
  -4  -4   0 1587.71   11.70   0
  -3  -5  -3   86.47    5.42   0
  -8  -6  -1   15.65    6.93   0
 -10  -6   0  158.82    9.22   0
  -7  -5   1   59.57    5.29   0
  -6  -6  -2  672.02   11.77   0
  -4  -6  -6   68.46    7.65   0
  -4  -6  -5  336.73   10.36   0
  -4  -6  -4   19.91    5.79   0
  -3  -5  -2  315.73    7.04   0
   0  -4  -4 2355.65   13.92   0
  -8  -6   0  426.55   10.53   0
  -6  -4   2  180.51    5.03   0
  -5  -5   0  625.12    9.02   0
  -1  -5  -5   93.09    5.62   0
 -10  -6   1   50.20    7.67   0
  -6  -6  -1    6.70    5.27   0
  -9  -7  -2    7.98    9.03   0
  -7  -7  -4  178.54   10.24   0
  -1  -5  -4  194.51    6.14   0
  -7  -7  -3    0.49    7.43   0
  -4  -4   1 4013.43   17.61   0
  -9  -7  -1   -6.90    7.53   0
  -8  -6   1  183.46    8.10   0
   0  -4  -3   56.33    3.28   0
  -7  -7  -2   41.79    7.50   0
  -7  -5   2  127.68    5.74   0
  -5  -7  -5   75.54    8.67   0
  -2  -6  -5   51.97    6.67   0
  -5  -7  -4   36.91    8.26   0
  -1  -5  -3   25.11    4.24   0
  -5  -5   1  128.27    5.11   0
  -9  -7   0  126.00    8.82   0
  -7  -7  -1   93.44    8.63   0
  -5  -7  -3   85.47    7.76   0
  -4  -6  -1  738.59   10.92   0
  -5  -7  -2    6.46    6.29   0
  -3  -7  -5  189.26    9.78   0
  -3  -5   0   10.08    3.89   0
  -9  -7   1  121.71    9.27   0
  -7  -7   0  440.89   11.59   0
  -6  -6   1 1387.42   14.62   0
  -1  -5  -2 1026.36   10.58   0
  -3  -7  -4   -0.28    6.39   0
  -5  -7  -1  448.07   11.24   0
  -4  -6   0  140.44    6.19   0
  -4  -4   2  646.13    7.43   0
  -3  -7  -3   64.73    7.57   0
  -2  -6  -2   91.51    5.57   0
  -5  -5   2    0.04    3.50   0
  -6  -8  -2   16.76    9.07   0
  -7  -7   1   10.71    6.40   0
   1  -5  -4   40.98    4.36   0
  -4  -8  -4   61.23    9.94   0
  -3  -7  -2  170.87    8.45   0
  -8  -8   0    9.36    9.18   0
  -6  -6   2 2397.02   18.92   0
  -5  -7   0  327.71   10.03   0
  -1  -5  -1  368.58    6.72   0
   0  -6  -4  155.94    6.84   0
  -6  -8  -1  133.13    9.43   0
  -4  -8  -3  436.21   12.67   0
  -3  -5   1  334.58    6.62   0
  -2  -6  -1    1.58    4.28   0
  -4  -6   1  161.53    6.82   0
  -1  -7  -4  153.77    8.41   0
   0  -6  -3  176.38    6.47   0
  -9  -3  -6   43.96    6.37   0
  -5  -3  -5  223.79    6.38   0
  -5  -1  -8   52.88    5.51   0
  -8  -4  -4   -2.36    5.04   0
  -7  -3  -6   11.35    5.01   0
  -6  -4  -3   14.98    3.82   0
  -2  -2  -5  217.31    4.85   0
  -4  -2  -7   30.65    5.33   0
  -1  -1  -6 1525.00   11.00   0
  -3  -3  -3  265.06    4.61   0
  -8  -4  -5   38.79    6.64   0
  -5  -3  -6   29.10    4.86   0
  -3  -1  -8   55.37    5.71   0
  -6  -2  -8    8.11    6.28   0
  -3  -3  -4    0.78    3.07   0
  -7  -3  -7   12.71    6.37   0
  -5  -1  -9  116.90    7.79   0
  -2  -2  -6    3.47    3.34   0
  -6  -4  -5  207.77    7.34   0
  -3  -3  -5  923.01   10.04   0
  -1  -1  -7  235.70    5.84   0
  -8  -4  -6  325.53   11.00   0
  -4  -2  -8   -0.02    5.62   0
  -3  -1  -9  160.06    8.35   0
  -4  -4  -3 2537.12   15.55   0
  -3  -3  -6  417.62    8.27   0
  -6  -4  -6    9.00    6.16   0
  -4  -4  -2 1480.27   10.99   0
  -4  -4  -4  324.78    7.00   0
  -1  -1  -8  155.67    6.56   0
  -5  -3  -8   53.78    7.70   0
  -4  -4  -5    2.79    5.05   0
  -4  -2  -9  121.37    9.27   0
  -3  -3  -7   82.80    6.24   0
  -6  -4  -7   55.98    8.79   0
  -7  -5  -5  110.73    8.08   0
  -3  -3  -8   53.55    6.95   0
   0  -2  -6  845.35   10.24   0
  -7  -5  -6    9.21    7.82   0
  -4  -4  -7 1333.18   17.37   0
  -2  -2  -9  176.93    9.14   0
  -1  -3  -5  170.76    5.60   0
  -1  -3  -4  533.50    7.41   0
   1  -1  -6  565.18    7.70   0
  -5  -5  -5  387.04   10.43   0
  -1  -3  -6  918.46   11.77   0
   0  -2  -7  342.48    7.78   0
   1  -1  -7  448.79    7.96   0
  -5  -5  -6   28.57    8.07   0
  -2  -4  -4  187.96    6.30   0
  -1  -3  -7  154.94    7.41   0
  -2  -4  -5  370.67    8.11   0
  -2  -4  -6  341.49    9.40   0
  -2  -4  -3    6.67    3.60   0
  -2  -2 -10   48.24    9.17   0
   0  -2  -8  130.63    6.80   0
   1  -1  -8    4.03    4.72   0
  -5  -5  -7   46.78    9.63   0
  -1  -3  -8  118.62    8.03   0
  -2  -4  -7    1.72    6.71   0
   0  -2  -9   15.02    6.31   0
  -3  -5  -4    8.20    5.32   0
  -3  -5  -6  151.85    9.06   0
  -2  -4  -8   85.11    8.10   0
  -1  -3  -9   -3.84    6.98   0
  -3  -5  -3   86.19    5.52   0
  -6  -6  -6  290.53   12.93   0
  -3  -5  -7   66.17    8.22   0
   0  -2 -10  136.36    9.82   0
  -2  -4  -9  104.15   10.39   0
  -1  -3 -10  126.10   10.69   0
  -3  -5  -8   48.92    9.92   0
  -4  -6  -5  312.84   11.18   0
   1  -3  -7  410.43    9.24   0
   1  -3  -6  540.78    8.93   0
  -4  -6  -6   57.56    9.58   0
   0  -4  -6  194.03    7.54   0
   1  -3  -5   93.94    4.87   0
   0  -4  -5 1097.07   12.53   0
   2  -2  -7    2.29    4.05   0
   2  -2  -6   98.35    4.60   0
  -4  -6  -7   24.53   10.13   0
   2  -2  -8  805.95   11.80   0
   0  -4  -8  854.29   14.36   0
   0  -4  -4 2619.59   16.95   0
   1  -3  -9   47.11    7.98   0
  -1  -5  -7   78.84    7.83   0
  -1  -5  -5  116.80    6.51   0
   0  -4  -9  260.05   10.94   0
  -1  -5  -8   56.49    8.50   0
  -1  -5  -4  216.55    7.22   0
   3  -1  -7  808.35    9.82   0
   1  -3 -10  175.50   10.59   0
  -2  -6  -6    2.58    7.95   0
  -1  -5  -9    2.39    8.92   0
   0  -4 -10   -4.68    8.75   0
  -2  -6  -7  139.70   10.70   0
  -2  -6  -5   58.00    7.76   0
  -1  -5  -3   18.23    4.54   0
  -2  -6  -8  467.69   14.26   0
  -2  -6  -4 1755.45   17.67   0
   1  -3 -11  100.58   10.21   0
   2  -4  -8   34.88    7.41   0
   2  -4  -7  587.61   11.36   0
   1  -5  -7  193.80    9.28   0
   2  -4  -9   61.66    8.07   0
   3  -3  -8  109.83    6.78   0
   3  -3  -7  714.75   11.08   0
   3  -3  -9  283.69    9.52   0
   2  -4 -10   32.51    9.70   0
   0  -6  -7  149.49   10.18   0
   1  -5  -5  111.60    6.76   0
   3  -3 -10    0.71    8.24   0
   3  -3  -6  272.11    6.88   0
   0  -6  -8   53.15    9.28   0
   0  -6  -6  360.14   11.20   0
   1  -5 -10  108.78   10.84   0
   2  -4  -5  212.30    6.48   0
   4  -2  -8  319.26    8.37   0
   4  -2  -7  660.86    9.60   0
  -1  -7  -7   45.20    9.47   0
   1  -5  -4   40.72    4.86   0
  -1  -7  -6  350.19   11.86   0
   2  -4  -4    1.50    4.09   0
   0  -6  -4  167.52    7.63   0
   4  -2  -6   -3.34    3.41   0
   3  -5  -9  107.82   10.15   0
   3  -5  -8   94.45    9.02   0
   4  -4  -9  517.20   12.82   0
   1  -5  -3  755.80    9.96   0
   2  -6  -9  674.73   15.82   0
   2  -6  -8  307.46   11.67   0
   3  -5 -10    3.66    9.01   0
   3  -5  -7  400.06   10.54   0
   4  -4 -10  530.19   14.11   0
   2  -6  -7    4.08    7.41   0
   4  -2  -5  218.92    5.43   0
   4  -4 -11   42.74   10.48   0
   4  -4  -7   23.42    5.73   0
   1  -7  -8   -2.11   10.58   0
   2  -6  -6   46.20    7.86   0
   2  -4  -3 1302.68   11.33   0
   3  -5  -6   83.70    6.59   0
   1  -7  -7  138.50   11.00   0
   5  -3  -8  692.42   11.63   0
   1  -7  -6  185.34   10.55   0
   4  -4  -6 1798.34   16.40   0
   3  -5  -5  201.41    7.33   0
   5  -3  -7  360.41    8.37   0
   1  -7  -5   31.96    8.02   0
   1  -5  -2 1090.68   10.86   0
   5  -3  -6  106.27    5.53   0
   2  -6  -4  867.27   12.68   0
   4  -6  -9   22.02    9.18   0
   3  -5  -4  127.73    6.38   0
   4  -6  -8  149.99    9.89   0
   5  -5 -10   62.41    9.73   0
   5  -5  -9    4.73    7.98   0
   3  -7  -8   38.00   10.72   0
   5  -5  -8  536.24   13.03   0
   4  -6  -7  275.38   11.05   0
   3  -7  -7  213.50   11.75   0
   6  -4 -10  107.42    9.33   0
   6  -4  -9   71.63    8.79   0
   6  -2  -7  592.35    9.45   0
   5  -5  -7  233.40    9.59   0
   6  -4  -8  442.34   11.40   0
   4  -6  -6    5.00    7.47   0
   4  -4  -4  462.47    8.31   0
   5  -3  -5   95.25    4.83   0
   2  -6  -3  158.67    6.93   0
   6  -4  -7  123.00    7.74   0
   7  -3  -9  140.43    8.61   0
   3  -5  -3  841.13   10.84   0
   6  -2  -6 2545.64   16.58   0
   3  -7  -5   73.06    8.57   0
   7  -3  -8  272.90    9.05   0
   6  -6  -9  138.51   10.95   0
   5  -7  -8  223.06   12.98   0
   5  -5  -5  134.64    6.89   0
   7  -5 -10    9.98   10.17   0
   6  -6  -8   42.45    8.78   0
   4  -4  -3    3.32    3.96   0
   7  -5  -9  125.81    9.75   0
   7  -3  -7    7.68    5.74   0
   3  -7  -4   52.26    7.71   0
   5  -7  -7  120.51   11.17   0
   4  -6  -4  200.45    8.36   0
   7  -5  -8  259.34   11.35   0
   6  -6  -7  242.42   10.58   0
   6  -2  -5  422.29    7.11   0
   8  -4 -10  448.49   13.14   0
   6  -4  -5   23.68    4.96   0
   8  -4  -9   10.73    8.45   0
   3  -5  -2  284.04    6.93   0
   5  -7  -6   26.44    8.42   0
   4  -8  -6  381.47   13.32   0
   5  -5  -4  564.87   10.15   0
   7  -5  -7    0.24    6.81   0
   7  -3  -6  199.85    7.26   0
   6  -6  -6  979.89   15.82   0
   8  -4  -8    1.62    6.88   0
   4  -6  -3  535.06   10.72   0
   5  -7  -5   33.19    8.72   0
   7  -7  -8   85.76   12.18   0
   8  -6  -9  155.14   11.81   0
   8  -2  -7   30.81    5.62   0
   6  -6  -5  186.66    9.03   0
   6  -4  -4  954.56   12.17   0
   4  -4  -2  605.84    8.32   0
   6  -2  -4    3.71    3.18   0
   9  -5 -10   -7.40   10.84   0
   8  -6  -8  108.15   10.65   0
   5  -5  -3  606.71   10.51   0
   7  -7  -7   11.54   10.61   0
   9  -5  -9  201.44   12.44   0
   5  -7  -4  334.68   11.44   0
   9  -5  -8  138.78   10.21   0
   3  -5  -1  308.30    6.98   0
   6  -8  -6   56.54   10.62   0
   7  -7  -6   63.13   10.74   0
   8  -2  -6  112.97    5.76   0
   4  -6  -2    9.57    5.76   0
   9  -3  -7   68.25    7.56   0
  10  -4  -9  277.22   12.74   0
   8  -6  -6   48.97    8.83   0
   9  -5  -7   30.37    8.39   0
   6  -4  -3  465.13    8.84   0
   7  -3  -4 1355.48   13.75   0
   6  -8  -5    2.25    9.45   0
   8  -4  -5  241.07    9.09   0
   5  -7  -3  249.19   10.52   0
   7  -7  -5  137.54   11.35   0
   7  -5  -4  741.58   12.79   0
  10  -4  -8   18.39    9.25   0
   5  -5  -2    4.29    4.69   0
   8  -2  -5  804.13   11.06   0
   9  -3  -6    1.56    5.78   0
   4  -4  -1 3690.67   19.60   0
   6  -6  -3  269.30    9.52   0
   8  -6  -5  323.22   12.43   0
   9  -5  -6    4.52    7.90   0
   9  -7  -7   35.52   12.48   0
   4   6  -7  272.72   10.35   0
   8   6  -9  153.03   11.14   0
  10   2  -9    3.60    7.54   0
   3   3  -6  298.88    6.99   0
   4   4  -7   23.71    6.09   0
   8   4  -9    2.84    7.30   0
   6   0  -6  407.64    6.69   0
  10   4 -10   40.61    9.93   0
  11   3 -10  217.37   11.41   0
   5   5  -8  493.76   12.21   0
   7   5  -9  123.90    9.37   0
   2   2  -5 3632.60   17.38   0
   2   4  -6  223.68    7.01   0
   9   5 -10   -5.09    8.54   0
   6   2  -8  127.63    6.80   0
   7   3  -9  138.93    7.75   0
   8   2  -9  359.07    9.49   0
   1   3  -5   87.83    4.37   0
   5   3  -8  666.74   11.20   0
   6   6  -9  112.49   10.38   0
   7   1  -8  378.34    8.44   0
   9   3 -10   -4.47    7.09   0
   4   2  -7  615.80    9.21   0
   4   6  -8  128.25    9.22   0
   5   1  -7  432.26    7.79   0
   6   4  -9   77.34    7.57   0
   8   4 -10  499.77   13.38   0
  10   2 -10   28.32    8.04   0
   3   3  -7  728.96   10.66   0
   7   5 -10   15.92    9.24   0
   5   5  -9    1.38    7.08   0
   6   0  -7  224.13    5.91   0
   2   2  -6  105.37    4.50   0
   2   4  -7  605.13   10.56   0
   3   5  -8   89.72    7.23   0
   7   3 -10   34.30    7.92   0
   8   2 -10    5.57    6.48   0
   4   0  -6 2746.34   14.95   0
   5   3  -9    1.65    5.79   0
   9   3 -11   84.21    9.87   0
   1   3  -6  563.31    8.83   0
   4   6  -9   18.38    8.77   0
   6   4 -10   89.71    8.49   0
   8   4 -11  461.61   14.00   0
  10   2 -11  422.56   12.60   0
   4   2  -8  326.84    8.01   0
   9   1 -10   -1.36    6.16   0
   4   4  -9  511.94   12.07   0
   5   1  -8  865.32   11.04   0
   3   3  -8  118.39    7.03   0
   5   5 -10   54.38    8.64   0
   6   0  -8  680.84    9.83   0
   0   4  -6  171.39    6.32   0
   3   1  -7  980.14   11.06   0
   2   2  -7    5.09    4.09   0
   3   5  -9   89.78    8.24   0
   7   3 -11    7.64    8.70   0
   6   2 -10  885.87   14.01   0
   8   2 -11   16.35    7.70   0
   0   2  -5   38.47    3.66   0
   5   3 -10   63.22    7.59   0
   1   3  -7  375.09    8.60   0
   4   0  -7   48.33    4.44   0
   6   4 -11    5.22    8.44   0
   7   1 -10   34.42    6.60   0
   4   4 -10  548.67   13.20   0
   3   3  -9  304.42    9.50   0
  -1   3  -5  148.47    5.26   0
   6   0  -9  113.28    6.91   0
   0   4  -7  172.11    7.08   0
   1   1  -6  794.58    9.53   0
   2   2  -8  912.28   12.49   0
   2   4  -9   51.79    7.51   0
   3   1  -8  226.08    7.21   0
   3   5 -10   -2.63    8.23   0
   5  -1  -7  437.20    7.65   0
   6   2 -11   98.33    8.97   0
   8   2 -12   61.70    9.50   0
   0   2  -6  774.02   10.20   0
   5   3 -11   24.15    8.42   0
   4   0  -8    6.80    4.47   0
   7   1 -11    5.98    7.37   0
   4   2 -10   26.52    7.16   0
   4   4 -11   43.84    9.48   0
   5   1 -10  105.26    7.81   0
  -1   3  -6  918.25   11.50   0
   3   3 -10    2.53    7.47   0
   6   0 -10  182.27    8.91   0
   0   4  -8  779.14   13.67   0
   1   1  -7  626.21    9.77   0
   2   2  -9 2076.90   20.25   0
   2   4 -10   29.47    9.47   0
   5  -1  -8  909.43   11.49   0
   0   2  -7  367.79    8.85   0
   3  -1  -6  313.85    6.14   0
   2   0  -7 1199.95   13.05   0
   6   2 -12    2.78    9.14   0
   1   3  -9   28.86    7.24   0
   4   0  -9  777.53   12.23   0
   7   1 -12  162.73   11.71   0
   4   2 -11  264.07   12.09   0
  -1   3  -7  162.17    7.54   0
   5   1 -11   19.72    8.02   0
   3   3 -11  240.50   11.89   0
   6   0 -11   -0.29    8.52   0
  -1   1  -5  271.74    6.21   0
   0   4  -9  250.01   10.51   0
   1   1  -8    5.10    5.21   0
   3  -1  -7  833.49   10.67   0
   3   1 -10   14.28    8.01   0
   5  -1  -9    8.12    6.16   0
   0   2  -8  135.17    7.67   0
   2   2 -10  294.58   11.00   0
  -2   2  -5  200.20    5.98   0
   2   0  -8  138.43    6.77   0
   1   3 -10  188.99   11.47   0
   4   0 -10  818.82   14.19   0
  -1   1  -6 1332.94   13.78   0
   5   1 -12  128.18   10.93   0
   0   0  -6  772.49   10.09   0
   1   1  -9   62.11    7.97   0
   3  -1  -8  180.79    6.96   0
  -2   2  -6    4.32    4.43   0
   0   2  -9   22.40    8.14   0
   5  -1 -10  117.73    8.77   0
   6   0 -12  113.60   11.37   0
   2   2 -11    5.34    8.96   0
   4   0 -11   63.42    8.96   0
  -1   1  -7  224.90    7.61   0
  -1   3  -9   -4.88    8.55   0
   1   3 -11  115.36   11.24   0
   0   0  -7  551.11   10.04   0
   1  -1  -6  732.32    9.86   0
  -2   2  -7  360.59    9.64   0
   1   1 -10  334.32   12.12   0
   0   2 -10  134.13   10.21   0
   3   1 -12  183.89   13.20   0
   1  -1  -7  584.69   10.18   0
   0   0  -8 2224.82   20.13   0
   4   0 -12   33.66   10.84   0
  -1   3 -10  102.38   11.19   0
  -2   2  -8 1283.49   16.74   0
   3  -1 -10   -1.15    7.04   0
   1  -1  -8    0.23    5.91   0
   1   1 -11  186.02   12.10   0
   5   9  -2   -1.59    8.39   0
   6   8  -4  271.37   10.85   0
   1   5  -2 1059.48   10.26   0
   3   5  -4  131.18    5.23   0
   4   4  -5 4048.69   20.04   0
   3   7  -3  306.73    8.97   0
   1   7  -1    4.01    5.09   0
   2   8  -1   32.21    6.72   0
   4   8  -3    9.21    6.51   0
   7   7  -6   59.61    8.32   0
   8   6  -7    6.85    6.42   0
   9   7  -7   35.99    8.90   0
   2   6  -3  176.11    6.24   0
   6   6  -6 1056.41   14.20   0
  -1   5   0  272.62    5.33   0
   5   3  -6  113.35    4.63   0
   5   9  -3  135.76    9.59   0
   7   5  -7    0.17    5.78   0
   0   6  -1   80.36    4.92   0
   5   7  -5   24.30    6.52   0
   6   8  -5    6.56    8.34   0
   5   5  -6  133.49    6.62   0
   2   4  -4   13.60    3.59   0
   2   8  -2  132.69    8.13   0
   0   4  -2    8.29    2.88   0
   4   8  -4  108.39    8.95   0
   1   5  -3  724.94    9.08   0
   3   7  -4   50.83    6.84   0
   3   9  -2   66.85    8.10   0
   3   3  -5  341.79    5.82   0
   3   5  -5  241.88    7.12   0
   7   7  -7    0.43    8.03   0
   4   4  -6 1923.01   15.06   0
  -1   5  -1  357.08    6.32   0
   0   6  -2  644.32    9.52   0
   5   7  -6   30.30    7.78   0
   6   6  -7  259.43    9.56   0
   6   8  -6   54.43    8.55   0
   2   8  -3  287.64   10.02   0
   3   9  -3  209.76   10.14   0
   4   6  -6    6.52    6.22   0
   1   7  -3  234.45    8.33   0
   4   8  -5  865.36   15.06   0
   0   4  -3   54.90    3.46   0
   2   4  -5  221.89    5.80   0
   0   6  -3  184.54    6.82   0
   2   8  -4   -1.07    6.79   0
   3   9  -4   26.65    8.48   0
   7   7  -8   86.37    8.91   0
  -1   5  -2 1037.63   10.31   0
   5   7  -7  115.18    9.37   0
   0   8  -2    1.73    6.76   0
   1   7  -4   24.72    6.71   0
   4   8  -6  480.02   13.38   0
   6   6  -8   51.37    7.38   0
   3   3  -6  290.57    6.21   0
   4   4  -7   24.53    4.56   0
   4   6  -7  282.26    9.80   0
   3   7  -6   73.61    7.56   0
  -2   6  -1    2.38    4.20   0
   1   9  -3  144.70   10.11   0
   1   5  -5  102.35    5.95   0
   2   8  -5   58.00    7.96   0
   0   6  -4  169.39    7.27   0
  -1   5  -3   19.63    4.38   0
   0   4  -4 2447.33   15.36   0
   2   6  -6   37.61    6.69   0
   2   4  -6  229.38    6.87   0
   5   7  -8  234.11   11.30   0
   1   7  -5   23.24    6.56   0
  -1   7  -3    1.51    5.53   0
   1   3  -5   94.25    4.34   0
   1   9  -4    1.67    8.05   0
  -2   6  -2   79.72    5.19   0
   3   7  -7  241.09   10.73   0
   0   8  -4  611.53   13.41   0
   4   6  -8  135.80    9.14   0
  -2   4  -2  855.87    8.76   0
   2   8  -6   57.51    8.46   0
  -1   5  -4  206.12    6.79   0
   1   5  -6  209.10    7.34   0
  -3   5  -1  657.48    8.42   0
   2   6  -7   -4.20    7.07   0
  -1   7  -4  172.51    8.71   0
   0   4  -5 1137.91   11.67   0
   1   7  -6  218.32    9.34   0
  -2   6  -3 1437.26   14.57   0
   2   4  -7  628.09   10.55   0
   0   8  -5  286.09   10.92   0
   2   2  -6  109.31    4.46   0
   3   5  -8  123.48    8.08   0
   3   7  -8   23.07    8.40   0
  -2   4  -3    5.07    3.35   0
  -3   5  -2  315.93    7.16   0
  -2   8  -3    6.28    7.83   0
   0   6  -6  392.15   10.68   0
   4   6  -9   27.02    7.98   0
  -1   5  -5  118.10    6.21   0
  -1   7  -5   46.37    7.35   0
   1   5  -7  214.21    8.61   0
   1   7  -7  173.01   10.47   0
   0   8  -6   49.46    9.02   0
   2   6  -8  325.35   10.83   0
   0   4  -6  212.18    6.80   0
  -3   7  -3   77.34    7.70   0
  -2   8  -4   52.44    9.09   0
  -3   5  -3   88.57    5.83   0
  -2   4  -4  171.79    5.79   0
  -1   7  -6  402.09   12.54   0
   0   6  -7  155.49    9.58   0
  -4   6  -2   30.92    5.90   0
  -2   6  -5   65.62    7.00   0
   0   2  -5   57.25    3.78   0
  -4   4  -1  472.12    7.18   0
  -1   3  -5  186.81    5.95   0
   1   3  -7  400.57    8.51   0
   1   7  -8   -3.09    9.66   0
  -3   7  -4   -0.65    7.73   0
  -2   8  -5   85.11   10.56   0
   1   5  -8   -0.73    6.64   0
   2   6  -9  703.98   15.01   0
  -5   7  -5  137.78   11.92   0
  -3   5  -6  185.56    9.89   0
  -1   3  -6 1194.07   13.25   0
  -2   2  -4 8015.60   26.66   0
  -7   7  -3    0.46    9.64   0
  -6   6  -4  134.05   10.08   0
  -4   6  -6   80.51    9.27   0
  -6   4  -3   20.82    5.24   0
  -5   3  -3  351.28    7.60   0
  -3   3  -5  922.25   11.34   0
  -8   6  -2  112.01    8.48   0
  -5   5  -5  350.35   10.32   0
  -7   3   0 1203.92   10.82   0
  -7   5  -3    5.00    6.12   0
  -7   7  -4  209.22   11.27   0
  -2   4  -7    0.41    6.31   0
  -2   6  -8  496.95   13.25   0
  -3   5  -7   77.12    7.81   0
  -6   6  -5   69.39    8.59   0
  -2   2  -5  214.42    5.63   0
  -1   3  -7  182.14    6.93   0
  -8   6  -3   27.42    8.35   0
  -4   6  -7   19.60    8.34   0
  -8   4  -1  889.53   11.65   0
  -7   3  -1  179.73    5.65   0
  -5   3  -4  181.42    6.24   0
  -4   4  -6  287.69    8.74   0
  -7   5  -4  447.42   11.39   0
  -5   5  -6   30.70    7.12   0
  -3   3  -6  364.34    8.40   0
  -6   6  -6  295.00   12.12   0
  -8   6  -4  166.25   10.48   0
  -7   3  -2  164.00    6.05   0
  -6   2  -1    7.36    2.70   0
  -4   2  -4   41.90    3.85   0
  -3   5  -8   34.11    7.59   0
  -9   5  -2   38.13    6.59   0
  -6   4  -5  272.53    9.11   0
  -2   2  -6    2.94    3.95   0
  -7   5  -5  150.51    8.79   0
  -5   3  -5  345.83    8.20   0
  -4   4  -7 1064.49   15.11   0
  -6   2  -2 1441.85   11.53   0
  -5   5  -7   48.14    8.72   0
  -8   4  -3  260.51    8.30   0
  -7   3  -3   -2.75    4.93   0
  -9   5  -3  149.63    8.50   0
  -4   2  -5  818.64   10.39   0
  -6   2  -3 1873.86   14.10   0
  -6   4  -6   14.58    6.59   0
  -3   1  -4   13.64    2.79   0
  -8   4  -4   -5.57    6.77   0
  -7   5  -6    7.76    7.85   0
  -5   3  -6   33.12    6.44   0
  -2   2  -7  346.06    8.07   0
  -9   5  -4  210.10   10.01   0
  -4   4  -8  365.26   11.49   0
  -1   1  -6 1300.38   11.02   0
  -9   3  -1    9.08    4.92   0
  -6   2  -4  251.34    7.13   0
  -4   2  -6  182.91    6.93   0
  -3   3  -8   43.42    7.09   0
 -10   4  -2   19.77    7.04   0
  -8   2   0  917.49    9.39   0
  -8   4  -5   56.29    7.61   0
  -6   4  -7   58.45    8.86   0
  -3   1  -5  909.32    9.63   0
  -7   3  -5  183.69    7.89   0
  -8   2  -1   59.78    4.24   0
  -5   3  -7   58.64    7.00   0
 -10   4  -3  291.53   10.12   0
  -9   3  -3  277.33    9.14   0
  -8   2  -2  232.87    6.54   0
  -5   1  -4  314.42    6.83   0
  -7   3  -6   15.17    7.63   0
  -3   1  -6  336.33    7.41   0
  -8   2  -3   68.51    5.66   0
 -10   4  -4  159.02   10.50   0
  -9   3  -4  231.84    9.75   0
  -5   3  -8   66.38    8.82   0
  -7   1  -1  180.35    5.03   0
  -6   2  -6  573.87   11.62   0
  -5   1  -5  467.48    8.72   0
  -8   2  -4  337.24    9.00   0
  -7   1  -2  280.69    6.21   0
  -9   3  -5    3.84    8.13   0
  -7   3  -7   12.25    7.80   0
  -4   2  -8    1.98    6.89   0
  -3   1  -7   99.66    6.22   0
  -7   1  -3    1.17    3.98   0
 -11   3  -2   16.85    7.35   0
  -2   0  -5  623.42    7.77   0
 -10   2  -1  937.49   12.23   0
  -8   2  -5   37.69    7.29   0
  -6   2  -7  514.24   11.68   0
  -5   1  -6   41.92    5.37   0
 -11   3  -3  233.54    9.84   0
  -4   0  -4  353.58    6.36   0
  -9   3  -6   68.26    8.82   0
  -2   0  -6  429.66    7.41   0
 -10   2  -3    7.43    6.01   0
 -11   3  -4   50.79    9.30   0
  -9   1  -1   16.01    4.36   0
  -6   2  -8    7.89    8.13   0
  -5   1  -7   82.34    6.51   0
  -4   0  -5    1.40    3.48   0
  -9   1  -2   64.50    5.56   0
  -9   1   0  487.22    7.59   0
 -10   2  -4   72.71    7.52   0
  -6   0  -2   72.05    3.63   0
  -7   1  -6   27.19    6.72   0
  -8   2  -7   14.55    7.56   0
  -6   0  -4  613.92    8.96   0
  -4   0  -6  355.41    7.60   0
 -10   2  -5  477.67   12.51   0
  -9   1  -4  276.40    8.32   0
   6   4  -1    3.97    3.27   0
   7   3  -3   80.24    4.31   0
  15   3  -5    6.62    8.26   0
  13   3  -5   84.73    7.67   0
   9   3  -4  319.42    7.05   0
  13   5  -2  167.31   10.20   0
   7   5   0  581.11    9.58   0
  14   4  -4   65.15    8.11   0
  11   5  -2   78.97    7.80   0
  12   4  -4  928.77   13.90   0
   4   4   0 1590.64   11.11   0
  13   5  -3    3.80    8.06   0
   8   4  -3 1009.31   11.24   0
  10   6   0  152.25    8.89   0
   6   4  -2  190.48    5.51   0
   7   5  -1   52.86    4.77   0
   8   2  -5  704.10    8.25   0
  11   5  -3   85.12    7.63   0
  14   4  -5   12.28    8.02   0
  12   6  -1   99.72    8.76   0
  13   3  -6  352.94   10.10   0
  12   4  -5   38.39    7.08   0
   7   3  -4 1162.77   10.65   0
   9   3  -5  571.16    8.96   0
  10   6  -1   57.62    6.91   0
  13   5  -4   43.75    8.42   0
   5   5   0  626.71    8.55   0
   8   6   0  387.92    9.31   0
  12   6  -2   64.79    8.21   0
   4   4  -1 4161.45   17.52   0
   7   5  -2  134.90    6.09   0
  11   5  -4    9.51    6.72   0
   8   4  -4  270.91    7.09   0
  14   4  -6  169.16    9.82   0
  10   6  -2  395.05   10.40   0
   8   6  -1  182.00    7.40   0
  12   6  -3   30.14    8.43   0
   6   4  -3  410.01    7.13   0
  13   5  -5   55.20    8.62   0
   5   5  -1  142.46    5.26   0
  12   4  -6    2.02    5.91   0
   9   5  -4  138.28    7.13   0
  10   6  -3  531.12   12.02   0
   8   6  -2  120.42    7.21   0
   7   5  -3   53.18    4.85   0
   9   3  -6    0.51    4.42   0
  11   5  -5  261.23    9.08   0
  12   6  -4    4.98    8.21   0
   7   3  -5  321.43    6.52   0
   6   2  -5  380.12    5.81   0
   4   4  -2  667.92    7.63   0
  11   7  -2   28.43    7.91   0
  13   5  -6  266.90   10.96   0
   6   6  -1 1287.36   13.86   0
   8   4  -5  213.58    6.52   0
   9   7  -1  134.96    8.27   0
  10   4  -6   32.24    6.09   0
   5   5  -2    4.83    3.99   0
  10   6  -4   47.52    6.94   0
   5   3  -4  977.32    9.21   0
   6   4  -4  894.85   10.21   0
   8   6  -3    4.81    6.10   0
  12   4  -7  279.67    9.85   0
   3   5   0    9.33    3.23   0
   9   5  -5  312.72    8.97   0
  11   7  -3   28.96    8.96   0
  12   6  -5  146.55    9.25   0
   9   7  -2   16.76    7.55   0
  11   5  -6  115.34    8.38   0
   6   6  -2 2452.95   18.54   0
   7   7  -1   13.54    5.84   0
  13   5  -7   13.19    8.53   0
   9   7  -3   29.85    8.04   0
  10   6  -5    7.13    6.65   0
  11   7  -4   14.35    8.00   0
   4   4  -3    5.82    2.88   0
   5   5  -3  687.61    9.60   0
   8   6  -4  299.08    8.89   0
  12   6  -6  151.48   10.28   0
   7   3  -6  170.61    5.66   0
   8   4  -6 1203.41   13.02   0
  10   4  -7   78.98    6.41   0
   3   5  -1  293.23    6.08   0
   7   7  -2  135.84    7.54   0
   9   5  -6   -3.09    6.22   0
   6   4  -5   35.48    4.61   0
  11   5  -7   71.25    8.21   0
   4   6  -1  158.53    6.07   0
   9   7  -4  133.60    9.41   0
   5   3  -5   89.47    4.23   0
  10   6  -6  248.07    9.74   0
   8   6  -5  279.07    8.97   0
   7   7  -3   12.12    6.23   0
   8   8  -2  366.28   12.18   0
   3   5  -2  311.76    6.33   0
   4   4  -4  524.17    7.60   0
   4   6  -2   13.58    4.31   0
   9   7  -5  222.12    9.92   0
   2   4  -2  763.86    8.00   0
   9   5  -7   31.66    6.39   0
  11   5  -8    0.98    7.77   0
   5   7  -2   19.68    6.13   0
   7   7  -4  472.53   11.81   0
   8   8  -3  272.83   10.92   0
   6   4  -6  227.53    6.86   0
   8   6  -6   47.30    7.41   0
  10   6  -7  805.89   14.71   0
   4   6  -3  676.78   10.58   0
   1   5   0  259.51    5.18   0
   3   5  -3  990.82   10.82   0
   9   7  -6    0.45    8.39   0
   5   3  -6  124.61    4.98   0
   5   5  -5  133.98    5.95   0
   6   6  -5  190.80    7.62   0
   8   8  -4   73.19    8.74   0
   5   7  -3  277.06    8.66   0
   7   7  -5  122.19    8.80   0
   4   4  -5 4040.90   20.57   0
   9   5  -8  127.68    8.52   0
   2   6  -1 1399.63   12.56   0
   6   8  -3  113.44    8.88   0
  10   6  -8  227.32   10.25   0
   7   5  -7   -0.43    5.47   0
   8   6  -7   19.30    6.72   0
   2   4  -6  188.25    6.04   0
   2   8  -6   53.18    7.91   0
  -2   6  -3 1420.90   14.19   0
  -1   9  -3    6.51    7.46   0
   3   7  -7  206.41    9.03   0
  -1   5  -4  200.55    6.10   0
  -1   7  -4  180.42    7.75   0
   0   6  -5   18.68    5.33   0
   1   3  -5   96.21    4.10   0
  -3   7  -2  177.61    7.87   0
  -3   5  -2  319.60    6.76   0
  -2   8  -3    4.32    6.80   0
   0   8  -5  316.10   10.78   0
   1   5  -6  211.28    7.46   0
   1   7  -6  205.84    9.03   0
  -4   6  -1  617.23    9.86   0
  -2   4  -3    9.03    3.27   0
   0   4  -5 1130.71   11.66   0
   2   6  -7    3.84    6.88   0
  -1   7  -5   49.40    7.98   0
  -3   7  -3   78.87    7.78   0
   3   7  -8   20.27    8.97   0
  -2   8  -4   42.22    9.03   0
  -1   5  -5  118.23    6.63   0
   0   6  -6  380.13   10.02   0
   2   4  -7  708.70   10.92   0
  -4   4  -1  494.18    7.28   0
  -4   6  -2   33.03    5.97   0
  -3   5  -3   98.19    5.54   0
   0   8  -6   62.65    9.24   0
   1   7  -7  175.62    9.75   0
  -4   8  -2  275.27   10.21   0
  -2   4  -4  181.13    6.18   0
   1   3  -6  528.84    8.51   0
   1   5  -7  216.50    8.65   0
   0   4  -6  208.60    7.11   0
   2   6  -8  313.83   10.55   0
  -3   7  -4    3.62    7.01   0
  -1   7  -6  435.72   12.65   0
  -2   8  -5   98.78    9.62   0
  -5   5  -1  600.80    9.34   0
  -4   4  -2 1303.45   12.02   0
  -4   8  -3  460.45   12.58   0
  -3   5  -4    8.38    5.53   0
   0   6  -7  180.91    9.73   0
  -5   7  -2   12.31    6.51   0
  -1   3  -5  196.30    5.97   0
   1   7  -8    5.40    8.51   0
  -3   7  -5  252.68   11.04   0
  -2   4  -5  401.72    8.64   0
   0   2  -5   48.17    3.96   0
  -5   5  -2    3.88    4.99   0
  -3   3  -3  239.74    5.46   0
  -4   8  -4   83.57   10.32   0
  -2   6  -6    3.01    6.87   0
  -1   7  -7   64.42   10.00   0
   1   5  -8    3.15    6.44   0
  -4   6  -4   13.38    6.45   0
   1   3  -7  407.06    8.31   0
  -5   7  -3  105.50    8.17   0
  -4   4  -3 2218.40   16.26   0
   0   4  -7  201.15    7.36   0
   0   6  -8   61.12    9.20   0
  -1   5  -7   84.52    7.28   0
  -6   6  -2  654.05   12.04   0
  -5   5  -3  159.65    6.87   0
  -3   7  -6  146.53   10.76   0
  -1   3  -6 1040.45   11.87   0
  -5   7  -4   45.44    8.12   0
  -4   6  -5  377.77   10.82   0
  -3   3  -4    2.96    3.53   0
  -2   4  -6  342.13    8.53   0
  -4   4  -4  275.57    7.72   0
  -2   6  -7  150.49    9.37   0
  -5   3  -1 1188.72   10.13   0
   0   2  -6  911.02   10.10   0
  -3   5  -6  176.54    8.74   0
  -6   4  -1  448.70    7.84   0
  -6   6  -3  799.51   13.38   0
   0   4  -8  867.74   12.92   0
  -5   5  -4  195.67    7.93   0
  -1   5  -8   61.32    7.61   0
  -5   3  -2   29.96    3.89   0
  -5   7  -5  111.70    9.64   0
  -3   3  -5  799.75   10.67   0
  -6   4  -2   59.78    4.82   0
  -2   4  -7    7.82    6.47   0
  -2   6  -8  512.82   13.49   0
  -1   3  -7  156.50    6.46   0
  -6   6  -4  130.01    8.59   0
  -2   2  -5  225.30    5.84   0
  -7   7  -3   -0.62    8.45   0
  -5   5  -5  299.94   10.14   0
  -3   5  -7   86.11    7.99   0
  -5   3  -3  305.46    6.80   0
  -6   4  -3   28.05    5.07   0
  -4   6  -7   29.10    9.55   0
  -1   5  -9   -0.58    7.73   0
  -7   7  -4  188.87   11.60   0
  -6   6  -5   80.70    8.81   0
  -4   4  -6  282.50    8.94   0
  -3   3  -6  366.41    8.52   0
  -7   5  -3    3.76    6.01   0
  -5   5  -6   25.76    8.15   0
  -2   4  -8   86.24    7.62   0
  -5   3  -4  200.45    6.64   0
  -2   2  -6    2.75    4.39   0
  -3   5  -8   31.75    8.33   0
  -8   6  -3   31.35    8.65   0
  -4   2  -4   40.77    4.15   0
  -7   5  -4  455.92   11.53   0
  -6   6  -6  309.19   13.10   0
  -4   4  -7 1212.67   16.74   0
  -7   3  -1  187.85    5.97   0
  -6   4  -5  283.72   10.07   0
  -5   3  -5  365.23    8.94   0
  -5   5  -7   54.70    9.02   0
  -8   6  -4  175.75   10.65   0
  -2   4  -9  117.27   10.15   0
  -1   1  -6 1422.55   12.48   0
;
_shelx_hkl_checksum   89942

loop_
_publcif_info_datablock.id
_publcif_info_datablock.publ_exptl
_publcif_info_datablock.publ_geom
_publcif_info_datablock.structure
'{cb4b342c-5a98-45dc-b631-073780af2683}' ? ? ?
'{cb54ecfc-ce6f-4dec-9d09-c4b2c05532da}' y y y

loop_
_publcif_info_exptl_table_extra_item
sin_theta_over_lambda_max

loop_
_publcif_info_exptl_table_header_item
?

_publcif_info_exptl_table_max_cols 4
_publcif_info_exptl_table_use_headnotes n
loop_
_publcif_info_tables.block_id
_publcif_info_tables.reference_item
"{cb4b342c-5a98-45dc-b631-073780af2683}" "_publcif_info_datablock.publ_exptl"
loop_
_publcif_info_cif.paper_type
 EE


_publcif_funding_html
;
;
